# Supplementary material for: SNP mining in C. clementina BAC end sequences; transferability in the Citrus genus (Rutaceae), phylogenetic inferences and perspectives for genetic mapping
Source: BMC Genomics. 2012 Jan 10;13:13. doi: 10.1186/1471-2164-13-13 (PMC3320530; doi:10.1186/1471-2164-13-13)
Supplement: Additional file 1 — Information on SNP markers included in the GoldenGate array. This file contains the main information on the SNP markers included in the GoldenGate array. It includes GenBank accession number, sequence surrounding the SNPs, SNP position, GoldenGate primers and designability rank, genotyping code, identification of the loci used for the diversity study. [file 1471-2164-13-13-S1.XLSX]

## Sheet: Feuil1
Additional file 1: Information on SNP markers included in the GoldenGate array
Locus	Accession (GenBank)	TOP genomic sequence surrounding the SNP	Ilmn Strand	SNP	SNP_Score	Designability Rank	oligo1	oligo2	oligo3	Illumicode Seq	Ilmn Strand	SNP	MapInfo	Code of genotyping results	Selected for diversity study
AocC634	DY293375	GAATGGCATAGGGAAGCCTGGAGGAAGGATCGCAGGTGGGGTAACTGGAGGGCTCCATTG[A/T]GCCGAATTCCATGGGTATGGCCACGGAGCCCCAGGAAAGCAAGCCACATGAGGAGGGAAG	BOT	[T/A]	0.827	1	ACTTCGTCAGTAACGGACCCATACCCATGGAATTCGGCT	GAGTCGAGGTCATATCGTCCATACCCATGGAATTCGGCA	AATGGAGCCCTCCAGTTACACGTCAATCTAGTGAGCGTCAGGGTCTGCCTATAGTGAGTC	ACGTCAATCTAGTGAGCGTCAGG	BOT	[T/A]	0	C5	1
AocM250	DY293375	AGGTGCTGGTCGTCGAAAGAACAAGAACTCAGCTTCTCACTACCGTCACATAACTGTCTC[A/G]GAAGCCCTCCAAAACGTCCGAACTGATGTTCCGAATGGGGTCCACCATCCTGCGTTGAAA	BOT	[T/C]	0.968	1	ACTTCGTCAGTAACGGACGCGGACGTTTTGGAGGGCTTCT	GAGTCGAGGTCATATCGTGCGGACGTTTTGGAGGGCTTCC	AGACAGTTATGTGACGGTAGTGATCTCCGGCTGATGGAACCGTAGGTCTGCCTATAGTGAGTC	TCTCCGGCTGATGGAACCGTAG	BOT	[T/C]	0	C5
AocM503	DY293375	ATTCGACTTACTTACAGAGGTGGAGAAAATGGGGATAATTATGCACATGGATCTCCGGTG[A/C]CAGTTTCAAATTCAAAGGATGAGGCAGGCAAAACTACMTCACAGGAGGCAGTTGTGCAGA	TOP	[A/C]	0.985	1	ACTTCGTCAGTAACGGACTTATGCACATGGATCTCCGGTGA	GAGTCGAGGTCATATCGTTTATGCACATGGATCTCCGGTGC	AGTTTCAAATTCAAAGGATGAGTCCATTCGAGGAAAATCCGTTGTCGTCTGCCTATAGTGAGTC	TCCATTCGAGGAAAATCCGTTGTC	TOP	[A/C]	0	C2	1
AocP256	DY293375	ATTAGTTTTCAACGCAGGATGGTGGACCCCATTCGGAACATCAGTTCGGACGTTTTGGAG[A/G]GCTTCCGAGACAGTTATGTGACGGTAGTGAGAAGCTGAGTTCTTGTTCTTTCGACGACCA	TOP	[A/G]	0.952	1	ACTTCGTCAGTAACGGACACATCAGTTCGGACGTTTTGGAGA	GAGTCGAGGTCATATCGTACATCAGTTCGGACGTTTTGGAGG	CTTCCGAGACAGTTATGTGACGTTTCCGAAGCCCAACGTAGTTCGTCTGCCTATAGTGAGTC	GTTTCCGAAGCCCAACGTAGTTC	TOP	[A/G]	0	C2	1
Cax1C176	DY278781	CCATTCAGTTTGAAGTTCCTCTGTTTTACTCAGTGTCTAATTTAGCTTTATTTTATCTTT[A/G]TCTTCTCAGATATATGCTGTTTCAATTACCATTCGTATTGTGGTAAGTGCACCAAATATA	BOT	[T/C]	0.602	1	ACTTCGTCAGTAACGGACGAATTGAAACAGCATATATCTGAGAAGAT	GAGTCGAGGTCATATCGTGAATTGAAACAGCATATATCTGAGAAGAC	AAGATAAAATAAAGCTAAATTAGACAAGATCGGTTACTTCTGGTCAGGTGGTCTGCCTATAGTGAGTC	AGATCGGTTACTTCTGGTCAGGTG	BOT	[T/C]	0	C5	1
Cax1M226	DY278781	ATTAATGATTGAGATTGGCAGGCTTCGATTATCAATGGAGATTTTTGGAATATATTTGGT[A/G]CACTTACCACAATACGAATGGTAATTGAAACAGCATATATCTGAGAAGATAAAGATAAAA	BOT	[T/C]	0.865	1	ACTTCGTCAGTAACGGACGCAATTACCATTCGTATTGTGGTAAGTGT	GAGTCGAGGTCATATCGTGCAATTACCATTCGTATTGTGGTAAGTGC	CCAAATATATTCCAAAAATCTCCCCGTGTATCCGCGCAAGTTCTAGTCTGCCTATAGTGAGTC	CCGTGTATCCGCGCAAGTTCTA	BOT	[T/C]	0	C5	1
Cax1P460	DY278781	CGGCTTAACACGATCCTTTGAAATTGTCATGATTGTTCCTAAAATGATGAAGAAAATCAG[A/G]CTCCTGATCTTCCAAGTTGAAGAGGAAAATTTTGATAAGAGACATTTTGGTTTATGAAGA	BOT	[T/C]	0.965	1	ACTTCGTCAGTAACGGACGCCTCTTCAACTTGGAAGATCAGGAGT	GAGTCGAGGTCATATCGTGCCTCTTCAACTTGGAAGATCAGGAGC	TGATTTTCTTCATCATTTTAGGACCGGAGCGTAGATTGTGTGACAGTCTGCCTATAGTGAGTC	CCGGAGCGTAGATTGTGTGACA	BOT	[T/C]	0	C5	1
CHI-C-458	DY263683	CGGATTGTATGATTTGACTKTTGTTTCATCATTGTATTTCGCTTGTTTTTAA[A/C]GTCTCGGTGCTCTTGACGCTGACGTGGCAGGGGAGAGAGGATTGGAGATTGAAGGGAAGT	BOT	[T/G]	0.982	1	ACTTCGTCAGTAACGGACGCAGCGTCAAGAGCACCGAGACT	GAGTCGAGGTCATATCGTGCAGCGTCAAGAGCACCGAGACG	TAAAAACAAGCGAAATACAATGAGCTACGTCGCCTTCAATGCCAGGTCTGCCTATAGTGAGTC	GCTACGTCGCCTTCAATGCCAG	BOT	[T/G]	0	C1
CHI-M-104	DY263683	AAGAATACTAAAGAGTTTATACATTTCTTTTTTCCTCTTGCTTTACGTGTAAT[A/G]ATAATAAATTAACAATACAGGTGCATTAAATATTTAAATTCACACTATCCGTATGGGAAT	TOP	[A/G]	0.815	1	ACTTCGTCAGTAACGGACGTTTTTTCCTCTTGCTTTACGTGTAATA	GAGTCGAGGTCATATCGTGTTTTTTCCTCTTGCTTTACGTGTAATG	TAATAAATTAACAATACAGGTGCAAGTCGCTCGGTCGTAGCAAATTGGTCTGCCTATAGTGAGTC	AGTCGCTCGGTCGTAGCAAATTG	TOP	[A/G]	0	C2	1
CHI-M-170	DY263683	TGTTTTAGAKTTTGAKTGWAGTRCTGACGTTSACYACTCTTTAAGCAGCGTTTATGACGG[A/G]AAAGGATTCCCATACGGATAGTGTGAATTTAAATATTTAATGCACCTGTATTGTTAATTT	TOP	[A/G]	0.928	1	ACTTCGTCAGTAACGGACCTCTTTAAGCAGCGTTTATGACGGA	GAGTCGAGGTCATATCGTCTCTTTAAGCAGCGTTTATGACGGG	AAGGATTCCCATACGGATAGTAGCGTTGTGCTAACGGGATCTCGTCTGCCTATAGTGAGTC	AGCGTTGTGCTAACGGGATCTC	TOP	[A/G]	0	C2	1
CHI-P-313	DY263683	AGTGTACTTGGAGGATAACGCCGTGCCGTTACTCGCCGGCAAATGGAAGGGGAAGACTGC[A/G]GAGGAGTTGACGGAATCCGTTGAGTTCTTCAGAGACGTCGTCACAGGTAACGGATTTTCG	BOT	[T/C]	0.842	1	ACTTCGTCAGTAACGGACGCAACGGATTCCGTCAACTCCTCT	GAGTCGAGGTCATATCGTGCAACGGATTCCGTCAACTCCTCC	CAGTCTTCCCCTTCCATTTCTAGGCAAGGGCGTCTTACCGTGTCTGCCTATAGTGAGTC	CTAGGCAAGGGCGTCTTACCGT	BOT	[T/C]	0	C1
CiC0002-01	ET086646	GGACAGAACGTGTGACTGTGGGTATTGGGAAATTGCCGGTTTACCTTGCTCTCACGCCAT[C/G]GCTTGCATAGGTTATGCGAGACACGAAATTGAGGAGTACATACCATTTTGCTTCACCAAG	TOP	[C/G]	0.925	1	ACTTCGTCAGTAACGGACGGGTTTACCTTGCTCTCACGCCATC	GAGTCGAGGTCATATCGTGGGTTTACCTTGCTCTCACGCCATG	CTTGCATAGGTTATGCGAGACTGTTCCTGTGGGCGATTAACTACCGTCTGCCTATAGTGAGTC	TGTTCCTGTGGGCGATTAACTACC	TOP	[C/G]	0	C8
CiC0002-08	ET086646	GCTTGAGGAGATTAGGTGTAGACTTATAAAAAGATTCACAAAGAGAAAAAATGAAGCAAA[A/T]GCTTGGGCAAAATCTGTTGCTCCGAGGATTTATAAAGAGCTGGATAAATTTTACAASAAA	BOT	[T/A]	0.987	1	ACTTCGTCAGTAACGGACGAGCAACAGATTTTGCCCAAGCT	GAGTCGAGGTCATATCGTGAGCAACAGATTTTGCCCAAGCA	TTGCTTCATTTTTTCTCTTTGTACGTAGCCTGTCCGTGACGAGAGTCTGCCTATAGTGAGTC	ACGTAGCCTGTCCGTGACGAGA	BOT	[T/A]	0	C8
CiC0003-01	ET086654	ATTTGAAGTTGCTTGACAACATAGAAATACAAGCAAAAAGAGATGCTAAACAACACAAAA[A/T]TTTGATTGGGKGKGAGTATTGTTCATGCTAGCATAATAATGAGGTGCCTGAGAATACCCA	TOP	[A/T]	0.596	0.5	ACTTCGTCAGTAACGGACGCAAAAAGAGATGCTAAACAACACAAAAA	GAGTCGAGGTCATATCGTGCAAAAAGAGATGCTAAACAACACAAAAT	GAGTATTGTTCATGCTAGCATAATCACGGGTAACTCACTCGGTGTGGTCTGCCTATAGTGAGTC	CACGGGTAACTCACTCGGTGTG	TOP	[A/T]	0	C1
CiC0004-01	ET086666	CGACTCACCTATGGCAGTTTAAAACAACAATCTTTTTCCTTCCAATTCTACACCCCAAAC[A/G]CTAAAAATCAATGCCAAAGTAAGTTAATTACACAGATCAGCAGTCAACAACATTGCAACA	TOP	[A/G]	0.982	1	ACTTCGTCAGTAACGGACGTCCTTCCAATTCTACACCCCAAACA	GAGTCGAGGTCATATCGTGTCCTTCCAATTCTACACCCCAAACG	TAAAAATCAATGCCAAAGTAAGTTAACAGGGGTCGTTTACGTGCTGGTCTGCCTATAGTGAGTC	TAACAGGGGTCGTTTACGTGCTG	TOP	[A/G]	0	C2	1
CiC0004-05	ET086666	TGCGTGCGGAAAGAAGACATCGATTATTCTCCTTACGAAGAAGGCGAGTGGAGGTTAGCC[A/G]TGCTTTTTCTATTCATAGCTGTGTTTGTTTTTTTCCAATTCGAAGTWAATAATTTGTCTT	TOP	[A/G]	0.994	1	ACTTCGTCAGTAACGGACAGAAGGCGAGTGGAGGTTAGCCA	GAGTCGAGGTCATATCGTAGAAGGCGAGTGGAGGTTAGCCG	GCTTTTTCTATTCATAGCTGTGTTGGTGTTCGGACGAATAGCTCCCGTCTGCCTATAGTGAGTC	GGTGTTCGGACGAATAGCTCCC	TOP	[A/G]	0	C2	1
CiC0007-01	ET086699	ATATAGGAAGTGGATGCATGAAAATTACAGTTAATTTTGAATTGTAATGGCATCAAAGAC[A/C]GTGGCCCACCCAAATCCACCATGCAATGCCATCAAAGACAGCCCCCACCATGGAATATGA	BOT	[T/G]	0.918	1	ACTTCGTCAGTAACGGACGTGGATTTGGGTGGGCCACT	GAGTCGAGGTCATATCGTGTGGATTTGGGTGGGCCACG	TCTTTGATGCCATTACAATTCTCAATCGCATTTAGCAAGTTCCAGGTCTGCCTATAGTGAGTC	TCAATCGCATTTAGCAAGTTCCAG	BOT	[T/G]	0	C8
CiC0019-01	ET086888	GTGAATATCATCCACGTATTTTGTTTGATATGCTAATGACTGTCGATCTACTAATCTTAA[A/G]GCACAAAAATGAAGGCTGTGCTGGTTGGATAGGATTAGTTTTTCAGCTATTAAGATTAGG	BOT	[T/C]	0.922	1	ACTTCGTCAGTAACGGACGAGCACAGCCTTCATTTTTGTGCT	GAGTCGAGGTCATATCGTGAGCACAGCCTTCATTTTTGTGCC	TAAGATTAGTAGATCGACAGTCATTGCGATCCCAACAAATTCGTATGACGTCTGCCTATAGTGAGTC	GCGATCCCAACAAATTCGTATGAC	BOT	[T/C]	0	C2	1
CiC0019-05	ET086888	TTGGTAAGAAATAGTCAATCATTAATTTGTTTGCATTTTTCTAATTTCCATRGACAACTG[A/G]CTAGCAATATGCGGATTTCCTGCAACAGTTAYTTGATTGTTAATTAACTCAAATATGTTG	BOT	[T/C]	0.721	1	ACTTCGTCAGTAACGGACGGCAGGAAATCCGCATATTGCTAGT	GAGTCGAGGTCATATCGTGGCAGGAAATCCGCATATTGCTAGC	ATGGAAATTAGAAAAATGCAAACTCCCAGCGGAGATAATCCCGTCGTCTGCCTATAGTGAGTC	TCCCAGCGGAGATAATCCCGTC	BOT	[T/C]	0	C2	1
CiC0020-01	ET086889	GAGGGGCAGAGAAAGTAAATTTACCAAATAAAGCCCACGACACATGTTGAGACTTCACCT[A/T]CAACCCAAGCTTGAAAGAAAATTAGCCACTCATAATTGAACTAGGGGCAAAATGGGAATT	TOP	[A/T]	0.918	1	ACTTCGTCAGTAACGGACGCACGACACATGTTGAGACTTCACCTA	GAGTCGAGGTCATATCGTGCACGACACATGTTGAGACTTCACCTT	AACCCAAGCTTGAAAGAAAATGAGCGCATGACGTTTACCTCTGGTCTGCCTATAGTGAGTC	GAGCGCATGACGTTTACCTCTG	TOP	[A/T]	0	C8
CiC0021-01	ET086893	GAAGATTGAAAAGCGAATATTTTTATTTTATTTTGTAAATAATAAGTTTTGTTCTGATGA[A/G]TTTTTAATATTAAGTTGGGTATTTGGGCTAAATCAAATTAGACCTTAGGCCTTCGCTTTT	BOT	[T/C]	0.746	1	ACTTCGTCAGTAACGGACGCCCAAATACCCAACTTAATATTAAAAAT	GAGTCGAGGTCATATCGTGCCCAAATACCCAACTTAATATTAAAAAC	CATCAGAACAAAACTTATTATTTACATCAGCCAACAGGACTCGCTCTGGTCTGCCTATAGTGAGTC	TCAGCCAACAGGACTCGCTCTG	BOT	[T/C]	0	C2	1
CiC0023-03	ET086898	AAAATGCAGCTKAATTTGGAAAATKGTTTTTGAAATACTTGCTTCCAAAAAGAATCATGT[A/G]TTTTAGTCATGGACATTTTGTAAATTCKTTTTTAATACTTATATGACAAATATTTTAATA	TOP	[A/G]	0.862	1	ACTTCGTCAGTAACGGACGACTTGCTTCCAAAAAGAATCATGTA	GAGTCGAGGTCATATCGTGACTTGCTTCCAAAAAGAATCATGTG	TTTAGTCATGGACATTTTGTAAAGTGCCTAGTTAGGTGCGAGACAGTCTGCCTATAGTGAGTC	GTGCCTAGTTAGGTGCGAGACA	TOP	[A/G]	0	C2	1
CiC0023-07	ET086898	CAGTAAATACATCAAATTCCATAAAAGGGAAAAAGGGAAGAAATTCTAGCTAACATAGAT[C/G]AGCAGAACATTCAGATTACATATAGAAAAGCTCCAGATTCTGAGCAAGCACATCACACGC	TOP	[C/G]	0.687	1	ACTTCGTCAGTAACGGACAAAGGGAAGAAATTCTAGCTAACATAGATC	GAGTCGAGGTCATATCGTAAAGGGAAGAAATTCTAGCTAACATAGATG	GCAGAACATTCAGATTACATATAGATGACTGTCAGGTTTTCCGCATACGGTCTGCCTATAGTGAGTC	TGACTGTCAGGTTTTCCGCATACG	TOP	[C/G]	0	C2	1
CiC0025-02	ET086923	CTGCAAATTTCTTTTTTAAAAAAAATGTAAAGAAAGTGAAAAAAAACACACATTTTATYC[A/G]CACTGGAAGTGGGAACAAACTCTTCTTCACTGAGAACAGAACAGAGACCGAAGAAACGAA	BOT	[T/C]	0.756	1	ACTTCGTCAGTAACGGACAAGAGTTTGTTCCCACTTCCAGTGT	GAGTCGAGGTCATATCGTAAGAGTTTGTTCCCACTTCCAGTGC	TAAAATGTGTGTTTTTTTTCACTTGATCTGCCGACTATTCTCGCACGTCTGCCTATAGTGAGTC	GATCTGCCGACTATTCTCGCAC	BOT	[T/C]	0	C2	1
CiC0029-01	ET086965	TTTTMAAAGTTTGTAATAATTAAAGCATSAGTCATGCTTTAATTTGTCTTTATYGCTTTT[A/C]CTTTTTCAAAAGCTTGTCGCTTGTAATTACGTGTTTGCTTTTCAAAAAGTGATAGGGTCC	BOT	[T/G]	0.69	1	ACTTCGTCAGTAACGGACGACAAGCGACAAGCTTTTGAAAAAGT	GAGTCGAGGTCATATCGTGACAAGCGACAAGCTTTTGAAAAAGG	ATAAAGACAAATTAAAGCATGACTATCGTTGTATGTCACGAAAGGCGAGTCTGCCTATAGTGAGTC	ATCGTTGTATGTCACGAAAGGCGA	BOT	[T/G]	0	C5
CiC0034-02	ET087039	CTCTCATTGACTTCACTCCATGCACTCAAAGTGTTTAGGGTGTCATTTATGCACTCAAAT[A/C]AAATCAAAGAATGCTATTACCATAAGCTTGCTTATATATCACATCTCAATCCACAAAACA	TOP	[A/C]	0.882	1	ACTTCGTCAGTAACGGACGAGGGTGTCATTTATGCACTCAAATA	GAGTCGAGGTCATATCGTGAGGGTGTCATTTATGCACTCAAATC	AATCAAAGAATGCTATTACCATAAGTGACACAGACGCGAGCTTATGGTCTGCCTATAGTGAGTC	GTGACACAGACGCGAGCTTATG	TOP	[A/C]	0	C8
CiC0034-11	ET087039	AATGTTGATYGACTTAAATTCTTGAGGTATGCTTGCTTAAGATTGTTTTTGGATGAGTTG[A/G]GATGAGAATTGAGTGGAGATTTGGGATTAGTCWTGAGTTATATGCTTGAGGACAAACATT	BOT	[T/C]	0.964	1	ACTTCGTCAGTAACGGACGCCCAAATCTCCACTCAATTCTCATCT	GAGTCGAGGTCATATCGTGCCCAAATCTCCACTCAATTCTCATCC	AACTCATCCAAAAACAATCTTAAGCGTGTAGAAACGAACCTGGTGCGTCTGCCTATAGTGAGTC	CGTGTAGAAACGAACCTGGTGC	BOT	[T/C]	0	C8
CiC0046-02	ET087154	CACTTTAGACATCATGATCAGTAAAAATTCTTTGGTACGAACATTCGTAATTTAGGAAAT[C/G]AGAACTTCACTTAATTATCTTTATTTAGTATTTAGTTGTTAAACATGACACACACAAAAA	TOP	[C/G]	0.615	1	ACTTCGTCAGTAACGGACGTGGTACGAACATTCGTAATTTAGGAAATC	GAGTCGAGGTCATATCGTGTGGTACGAACATTCGTAATTTAGGAAATG	GAACTTCACTTAATTATCTTTATTTAGCATTGGTCCGCACTTCAATCGCGTCTGCCTATAGTGAGTC	CATTGGTCCGCACTTCAATCGC	TOP	[C/G]	0	C2	1
CiC0046-03	ET087154	AAAAAAAAAAAAAAAGGGTCAACACGGTTGGGCCTTTTGGGCCTTCCATACAATGGCCTT[A/T]CTCCACTTTAGACATCATGATCAGTAAAAATTCTTTGGTACGAACATTCGTAATTTAGGA	TOP	[A/T]	0.981	1	ACTTCGTCAGTAACGGACGGCCTTCCATACAATGGCCTTA	GAGTCGAGGTCATATCGTGGCCTTCCATACAATGGCCTTT	TCCACTTTAGACATCATGATCATCGGCTATTGAGTCCGCGCAATGTCTGCCTATAGTGAGTC	TCGGCTATTGAGTCCGCGCAAT	TOP	[A/T]	0	C2	1
CiC0049-01	ET087171	TTTTAATGATTTACCCAACCCAAACCATTTAATTTGGTTTGAGTTTGGATAAACCCATGG[A/G]TTGTGGGTTTATGCCCACCCCTAGTTCCAAGTATAGCAACCAGGCAGTCCTCTGTCCAAG	BOT	[T/C]	0.915	1	ACTTCGTCAGTAACGGACGGGTGGGCATAAACCCACAAT	GAGTCGAGGTCATATCGTGGGTGGGCATAAACCCACAAC	CATGGGTTTATCCAAACTCAAGGTCAAACGATCACTATGTGTGGAGTCTGCCTATAGTGAGTC	GGTCAAACGATCACTATGTGTGGA	BOT	[T/C]	0	C5
CiC0049-02	ET087171	ATGGGTTTATCCAAACTCAAACCAAATTAAATGGTTTGGGTTGGGTAAATCATTAAAATG[A/G]GTTAGATGTGAGTTYTATGTAGAAAACCATTTCATTATGGTTTGGGTATGGTTTACCCAT	TOP	[A/G]	0.606	1	ACTTCGTCAGTAACGGACTTTGGGTTGGGTAAATCATTAAAATGA	GAGTCGAGGTCATATCGTTTTGGGTTGGGTAAATCATTAAAATGG	ATGTAGAAAACCATTTCATTATGGGCCGAGTGAAGAGCATTGCCTCGTCTGCCTATAGTGAGTC	GCCGAGTGAAGAGCATTGCCTC	TOP	[A/G]	0	C8
CiC0050-02	ET087174	AGAGAGTTTAATGAAAGCACATTGTATAATGTTAAGCATAATTAACACGTTTACTTTTTG[A/G]ATTTTTTAAAAATAAATGATGATATATGAAGAATTGAGATGGTGACGATTAATTATTTTA	TOP	[A/G]	0.559	0.5	ACTTCGTCAGTAACGGACTTAAGCATAATTAACACGTTTACTTTTTGA	GAGTCGAGGTCATATCGTTTAAGCATAATTAACACGTTTACTTTTTGG	TTTTTTAAAAATAAATGATGATATATGGTATTGACAGACTATCGGCCCGGTCTGCCTATAGTGAGTC	GTATTGACAGACTATCGGCCCG	TOP	[A/G]	0	C1
CiC0054-05	ET087245	TGTGTCTGCATTTGATGAATCCCTATGATGGGTGTCTGCATTTGTTGATGATGCATGTGT[A/G]YCAAAAATTCTAAAAGAGGACCAAGCATTTTAAGAACAAAGAGTATGGTTTCATATCATC	TOP	[A/G]	0.979	1	ACTTCGTCAGTAACGGACGTGCATTTGTTGATGATGCATGTGTA	GAGTCGAGGTCATATCGTGTGCATTTGTTGATGATGCATGTGTG	CAAAAATTCTAAAAGAGGACCAAACGAGCTTTGTCCGGTGGAAAGGTCTGCCTATAGTGAGTC	ACGAGCTTTGTCCGGTGGAAAG	TOP	[A/G]	0	C2	1
CiC0054-07	ET087245	AAAATTCCATCAACGAACCCGGATCCATACTTCCATCCTTTTCCCCTCAACGAACCGCCT[A/G]TATATGCAGAAGCACTAACATTATGATACAAATATAACACGCACTTTAACTGTAATAAAT	TOP	[A/G]	0.925	1	ACTTCGTCAGTAACGGACGCCCCTCAACGAACCGCCTA	GAGTCGAGGTCATATCGTGCCCCTCAACGAACCGCCTG	ATATGCAGAAGCACTAACATTATGCCTCTAATAGTTCGGGGTGACTGGTCTGCCTATAGTGAGTC	CCTCTAATAGTTCGGGGTGACTG	TOP	[A/G]	0	C4	1
CiC0063-06	ET087354	TAATTGCTGCAATTTAGTGAGAAGATGATCCCACCATCCTTTGAGTTGACCAGTAAAACC[A/G]GCAATTAGGATTTCTGCAATGGCTTTGTCAGAAGTTCCTGATTGGGTTTTATAGGCATTG	BOT	[T/C]	0.981	1	ACTTCGTCAGTAACGGACGCCATTGCAGAAATCCTAATTGCT	GAGTCGAGGTCATATCGTGCCATTGCAGAAATCCTAATTGCC	GTTTTACTGGTCAACTCAAAGGAACATTCCTACCGTTGCCCGTAGGTCTGCCTATAGTGAGTC	AACATTCCTACCGTTGCCCGTAG	BOT	[T/C]	0	C5
CiC0063-12	ET087354	CTCCATCAAAGCCCTTTATGACAATCGTATTCCTTATGACGAGCTCACTTATGGTGAACT[A/T]GTCAGTTTTGTCAACAAAGAAGGTTTAAAGATTTGTCAGGATTTGAAATTACAGAAACGA	TOP	[A/T]	0.915	1	ACTTCGTCAGTAACGGACGATGACGAGCTCACTTATGGTGAACTA	GAGTCGAGGTCATATCGTGATGACGAGCTCACTTATGGTGAACTT	TCAGTTTTGTCAACAAAGAAGGAGCTGAGTCCACCTCATTCGGAGTCTGCCTATAGTGAGTC	AGCTGAGTCCACCTCATTCGGA	TOP	[A/T]	0	C8
CiC0072-01	ET087491	ATAGACAATTAAGAAGATGAAATCAAAGACCATACAATCATCAAAATCAAACAAAGGCAT[A/C]ATGATAAATCACTCAATGTTATACACAATAATAATTTCATCATGTAAACATACAAGCATA	TOP	[A/C]	0.883	1	ACTTCGTCAGTAACGGACCAATCATCAAAATCAAACAAAGGCATA	GAGTCGAGGTCATATCGTCAATCATCAAAATCAAACAAAGGCATC	TGATAAATCACTCAATGTTATACACAGCACTATGCGAACATCAAATCTCGGTCTGCCTATAGTGAGTC	GCACTATGCGAACATCAAATCTCG	TOP	[A/C]	0	C8
CiC0072-02	ET087491	TATGTTTTACTTAAGTTTTTATGATAAAGAATGTGCATTGATGATTACATTGTATTTGAT[A/G]AAACTTTGATCTTATGCAATCTATGATTAGTGAATGGATGCATTTTTTGTACTTTATCGA	TOP	[A/G]	0.813	1	ACTTCGTCAGTAACGGACTGCATTGATGATTACATTGTATTTGATA	GAGTCGAGGTCATATCGTTGCATTGATGATTACATTGTATTTGATG	AACTTTGATCTTATGCAATCTATGGGTGATGTCGCCAAAGATGTACCGTCTGCCTATAGTGAGTC	GGTGATGTCGCCAAAGATGTACC	TOP	[A/G]	0	C8
CiC0074-09	ET087532	TAATTATATAAATTATTATTATTTTCCCTTTAATTTTATGATGGATTAAGTATTTATTGT[A/G]CCAAAATTTAATTTGTCTACAATAAGTCAAAATACCATTTTACCATACCTTATATTAAGA	BOT	[T/C]	0.605	1	ACTTCGTCAGTAACGGACGTGACTTATTGTAGACAAATTAAATTTTGGT	GAGTCGAGGTCATATCGTGTGACTTATTGTAGACAAATTAAATTTTGGC	CAATAAATACTTAATCCATCATAAAAGGCCAATGTTCGTAGTGACCCAGTCTGCCTATAGTGAGTC	GGCCAATGTTCGTAGTGACCCA	BOT	[T/C]	0	C8
CiC0091-09	ET087726	TTTAAGGTTAAAATAGAAATAAACCTATGCAAATATCTAAATTAGGCCTGTAAGACTTCC[A/C]CATGCATCCTTCAGTCTCATGGATTTGATTTTACTAYAGATGCAARTGTCTTTATYSAAA	BOT	[T/G]	0.991	1	ACTTCGTCAGTAACGGACTCCATGAGACTGAAGGATGCATGT	GAGTCGAGGTCATATCGTTCCATGAGACTGAAGGATGCATGG	GAAGTCTTACAGGCCTAATTTAGAAAGGGGCCACTTACCTCACGATGTCTGCCTATAGTGAGTC	AAGGGGCCACTTACCTCACGAT	BOT	[T/G]	0	C8
CiC0091-16	ET087726	ATTGTAATTAGAAACTTTTTAATATGTCCTCTATTTTAATGTTTGCATAATTTATTGAAT[A/C]ATTTTTCAATGCTTTTAACATTTCAATAGCAGGAACTAACATGTCTATAGAAAAAAATTC	BOT	[T/G]	0.768	1	ACTTCGTCAGTAACGGACTTGAAATGTTAAAAGCATTGAAAAATT	GAGTCGAGGTCATATCGTTTGAAATGTTAAAAGCATTGAAAAATG	TTCAATAAATTATGCAAACATTAAATGGCACGCATGTCTTGTATAATGCGTCTGCCTATAGTGAGTC	TGGCACGCATGTCTTGTATAATGC	BOT	[T/G]	0	C8
CiC0094-02	ET087813	AATAAACTGAAATTACAAAGCAATTATTAATTATTGGTCATCTGTTTCAAGTGAATAGCA[A/G]GCAAAAGTATCTAGCAAAGTACATTCAAAGGTCATATCACTTCAGCTGCAGGCTGGAATA	TOP	[A/G]	0.885	1	ACTTCGTCAGTAACGGACGTGGTCATCTGTTTCAAGTGAATAGCAA	GAGTCGAGGTCATATCGTGTGGTCATCTGTTTCAAGTGAATAGCAG	CAAAAGTATCTAGCAAAGTACATTCTATCGTAACCTTGCGAAGAGCGGGTCTGCCTATAGTGAGTC	TATCGTAACCTTGCGAAGAGCGG	TOP	[A/G]	0	C2	1
CiC0096-05	ET087850	GTAGTAGGACAGGTAGTTGAAGAAGTAGAAYCACTTTGACTTGCTTGAGAAGTAGGAGGC[A/G]ATCGTTTAGGTGGGACAATAAATATATTACTTGGATCAAATTCTGGTGCAGCAATTTCTT	TOP	[A/G]	0.947	1	ACTTCGTCAGTAACGGACGTGACTTGCTTGAGAAGTAGGAGGCA	GAGTCGAGGTCATATCGTGTGACTTGCTTGAGAAGTAGGAGGCG	TCGTTTAGGTGGGACAATAAATAGCAGCTATTACGCAGTCGAACCGTCTGCCTATAGTGAGTC	GCAGCTATTACGCAGTCGAACC	TOP	[A/G]	0	C2
CiC0096-06	ET087850	GTCTCACTCTCATTTCGAGTTAGATGAGAATTTTAATTTTGTTGAAGAGGGAGAGGAAGT[A/T]GCAAATGAAGAAATTGCTGCACCAGAATTTGATCCAAGTAATATATTTATTGTCCCACCT	BOT	[T/A]	0.895	1	ACTTCGTCAGTAACGGACGGGTGCAGCAATTTCTTCATTTGCT	GAGTCGAGGTCATATCGTGGGTGCAGCAATTTCTTCATTTGCA	CTTCCTCTCCCTCTTCAACATACGGCCACAGTCGTGTAAGCGGTCTGCCTATAGTGAGTC	TACGGCCACAGTCGTGTAAGCG	BOT	[T/A]	0	C8
CiC0100-04	ET087935	TTATATTTAGTTTTCAGATTTTCAATATGGGATGCCTATTAAGAAAAATAAGAAGCGGAA[A/G]GTTATCTAATTTTAGTTGATTGGAGGGGAAAGGAATTGATTGTTTAAGTATTCTTTAATT	TOP	[A/G]	0.852	1	ACTTCGTCAGTAACGGACGGCCTATTAAGAAAAATAAGAAGCGGAAA	GAGTCGAGGTCATATCGTGGCCTATTAAGAAAAATAAGAAGCGGAAG	TTATCTAATTTTAGTTGATTGGAGGGTTATCACAGGCGCTTTGGCAACGTCTGCCTATAGTGAGTC	GTTATCACAGGCGCTTTGGCAAC	TOP	[A/G]	0	C2	1
CiC0113-01	ET088074	CCTTCCTCAGTGCCTCAACAACTTGACCCATCTCAAAGTTCTTGATATTTCTTAYAATCA[A/G]TTAAGTGGAAACTTTCCTTCTGCCTTGACCAACCTCACATCACTTGAATAGTTGTTGAAA	BOT	[T/C]	0.688	1	ACTTCGTCAGTAACGGACAGGCAGAAGGAAAGTTTCCACTTAAT	GAGTCGAGGTCATATCGTAGGCAGAAGGAAAGTTTCCACTTAAC	AAGAAATATCAAGAACTTTGAGATGCTAGAACTCGGAAGGTTGCGACGTCTGCCTATAGTGAGTC	CTAGAACTCGGAAGGTTGCGAC	BOT	[T/C]	0	C8
CiC0117-01	ET088096	GAYCAKATCTCAATYCTCAGTTGTATTCTTTCTCTTCTCCCTCCWTTCCTTMAGAMCACC[A/G]TTTCTGGGTTCCAAATCTGGTACTGTGTATGCACCATAGCCTTTAGATGTATGTTTGTTG	BOT	[T/C]	0.632	1	ACTTCGTCAGTAACGGACCAGTACCAGATTTGGAACCCAGAAAT	GAGTCGAGGTCATATCGTCAGTACCAGATTTGGAACCCAGAAAC	GGAGGGAGAAGAGAAAGAATACATGCTGTAGAGCGTGAATCCCGGTCTGCCTATAGTGAGTC	ATGCTGTAGAGCGTGAATCCCG	BOT	[T/C]	0	C8
CiC0117-09	ET088096	TTTAAAGCATTTAAAATTTTATGCATCTTTTGCAGACTGATTTGTATCAGATCTGCCATA[A/C]AACTGCTACGTTCCTCTGAGGCAACGAGAYCAKATCTCAATYCTCAGTTGTATTCTTTCT	BOT	[T/G]	0.966	1	ACTTCGTCAGTAACGGACGTGCCTCAGAGGAACGTAGCAGTTT	GAGTCGAGGTCATATCGTGTGCCTCAGAGGAACGTAGCAGTTG	ATGGCAGATCTGATACAAATCAGTCCCTGGAACCAACGACCTGTGTCTGCCTATAGTGAGTC	GTCCCTGGAACCAACGACCTGT	BOT	[T/G]	0	C1
CiC0120-02	ET088148	GGAAGATCATGATTTGCAAGCAAAATTTGCATCCCCAGTTAGGAAGGTTGAAGCTTTGGA[A/G]AATAAAAARAGTGATCAAGTAAAATTTGTTCAAGAAATTGCATGTGATGTTTGTAGTTCT	TOP	[A/G]	0.698	1	ACTTCGTCAGTAACGGACGCAGTTAGGAAGGTTGAAGCTTTGGAA	GAGTCGAGGTCATATCGTGCAGTTAGGAAGGTTGAAGCTTTGGAG	AGTGATCAAGTAAAATTTGTTCAAGTGAATAGGCTTGCTCGTGAGCGTCTGCCTATAGTGAGTC	GTGAATAGGCTTGCTCGTGAGC	TOP	[A/G]	0	C1
CiC0126-04	ET088164	ATATTCTACTTTCACCTGGTTCAGCCTCTTTACTTGGTCTTGCATTTCAGAAGCAACCCA[A/G]AATATTTCAGCTCTTGAGCTTTTCTTGAAATTGACTAAGTCCACCACTTCCTGGGCGTCA	TOP	[A/G]	0.998	1	ACTTCGTCAGTAACGGACGCTTGCATTTCAGAAGCAACCCAA	GAGTCGAGGTCATATCGTGCTTGCATTTCAGAAGCAACCCAG	ATATTTCAGCTCTTGAGCTTTTCAGGGAAGGTCTATTTCCGCTCGGTCTGCCTATAGTGAGTC	AGGGAAGGTCTATTTCCGCTCG	TOP	[A/G]	0	C1
CiC0126-11	ET088164	TCCCAGGCCAGCTCTTTGTTGTTCCACTCCTACTGCTGCATCAACRTTAACTTTGAACCA[A/G]CCCTCTGGAGGGTGTTTCCATTGTTTCTGATTAGCAGTACTCTGCTGGGAGTTACCTTGC	BOT	[T/C]	0.61	1	ACTTCGTCAGTAACGGACGAATGGAAACACCCTCCAGAGGGT	GAGTCGAGGTCATATCGTGAATGGAAACACCCTCCAGAGGGC	GTTGATGCAGCAGTAGGAGTATATGGTCGTGAACCCTTAGCCCGTCTGCCTATAGTGAGTC	ATATGGTCGTGAACCCTTAGCCC	BOT	[T/C]	0	C1
CiC0145-02	ET088378	TTCATTGCATTTGACAGAGATGTTGAAGGGTTATGTACTGGAAAATAGAAATTAAACCAA[A/C]ATTATCACTATAACTGGTACATTATTACCATCACAGATCAAGATCTGAATGGACGCATAG	TOP	[A/C]	0.511	0.5	ACTTCGTCAGTAACGGACTGTACTGGAAAATAGAAATTAAACCAAA	GAGTCGAGGTCATATCGTTGTACTGGAAAATAGAAATTAAACCAAC	AACTGGTACATTATTACCATCACAACCCACAGACGTTGGTCCGTAGGTCTGCCTATAGTGAGTC	ACCCACAGACGTTGGTCCGTAG	TOP	[A/C]	0	C2	1
CiC0148-01	ET088412	AAATTCCTCTCGCTAACACTCGCGCAAGGCACCAAACTCTGTTTCCACAAAACAGCAAAT[A/G]AATTTATTTATTTTATYTTTTTCTCTGAAACACCCAAACAAAGACAAAAAGGAATGAAAT	TOP	[A/G]	0.57	0.5	ACTTCGTCAGTAACGGACACTCTGTTTCCACAAAACAGCAAATA	GAGTCGAGGTCATATCGTACTCTGTTTCCACAAAACAGCAAATG	TTTTTCTCTGAAACACCCAAAGGTTGAATCGGTGTTCACGACGGTCTGCCTATAGTGAGTC	GGTTGAATCGGTGTTCACGACG	TOP	[A/G]	0	C1
CiC0153-01	ET088433	CAACGACCATTGAAGTCAGCTGCTCCAAGATAGGGGAAAGGATCGCATCAACCATGGTGA[A/G]ARAGAAGAAAGAGAGAGAGAAGAAATTGATGGTGAATTGTTGCAAAAGTAAGTAGCTAAT	TOP	[A/G]	0.759	1	ACTTCGTCAGTAACGGACGGATCGCATCAACCATGGTGAA	GAGTCGAGGTCATATCGTGGATCGCATCAACCATGGTGAG	AGAAGAAAGAGAGAGAGAAGAAATTTGCAAACTCGCGGAAGAGGTTACGTCTGCCTATAGTGAGTC	TGCAAACTCGCGGAAGAGGTTAC	TOP	[A/G]	0	C8
CiC0153-03	ET088433	RAGAAGAAAGAGAGAGAGAAGAAATTGATGGTGAATTGTTGCAAAAGTAAGTAGCTAATG[A/C]TGAAAGAAATGAAGGAGATGATAATGTGGTGAAAATGTTGCCGTATTCTTTCAATTCTTA	BOT	[T/G]	0.841	1	ACTTCGTCAGTAACGGACGCACATTATCATCTCCTTCATTTCTTTCAT	GAGTCGAGGTCATATCGTGCACATTATCATCTCCTTCATTTCTTTCAG	ATTAGCTACTTACTTTTGCAACAAGCGTATAGCGGCTAGGGACATCGTCTGCCTATAGTGAGTC	GCGTATAGCGGCTAGGGACATC	BOT	[T/G]	0	C2	1
CiC0158-03	ET088498	CGTACTGTCCATCAGGTAAAGATTGAATGTGCATCATTTTATAAAGTTGYCGGGATCTTC[A/C]TTCTTAGCTTTGAGATTGCTCCTGCATATAGGTAGAGCCAAAGGCACAAATGGTACTTGT	BOT	[T/G]	0.684	1	ACTTCGTCAGTAACGGACGGCAGGAGCAATCTCAAAGCTAAGAAT	GAGTCGAGGTCATATCGTGGCAGGAGCAATCTCAAAGCTAAGAAG	CAACTTTATAAAATGATGCACATTTTAAGGGACGCTCCTTTACAACGGGTCTGCCTATAGTGAGTC	TTAAGGGACGCTCCTTTACAACGG	BOT	[T/G]	0	C2	1
CiC0158-04	ET088498	GGCTCACAGATCATACCAGTTTGTCCATCATCTCTGAAGCACGCCCTTTTGTGCGACTAC[C/G]GGTGGACTCCCATCTAATACGTAAGAGATCACAGAAAAACTTTAGCTGAAAGATGGAAAA	TOP	[C/G]	0.983	1	ACTTCGTCAGTAACGGACCACGCCCTTTTGTGCGACTACC	GAGTCGAGGTCATATCGTCACGCCCTTTTGTGCGACTACG	GTGGACTCCCATCTAATACGTAAGCCAATCCCGCTCTTCAATGGGTCTGCCTATAGTGAGTC	AGCCAATCCCGCTCTTCAATGG	TOP	[C/G]	0	C3
CiC0170-04	ET088554	CGTGGGATCRACACTCRTCACCATTRRTCTATACTACAATAGATTCGTGCGCTTGCGAGT[A/T]CATTAAAATTTGCACAACACTAGTTTTTGACGCCGTTGCCGGGGAGGTAAGTAATTTTAA	TOP	[A/T]	0.973	1	ACTTCGTCAGTAACGGACATAGATTCGTGCGCTTGCGAGTA	GAGTCGAGGTCATATCGTATAGATTCGTGCGCTTGCGAGTT	ATTAAAATTTGCACAACACTAGTTGAACCTATCTTCACGAGCGACACGTCTGCCTATAGTGAGTC	GAACCTATCTTCACGAGCGACAC	TOP	[A/T]	0	C8
CiC0170-20	ET088554	AATTGCAATRGCGAGARTAAATTGAAGCGAAATCTATTGAAATGACGTACTTGGGTATCT[A/G]GATCCGTATCAACATGCATCATGGGCTAAATAATCCGTATTAATGCCAATTAAATCATGA	BOT	[T/C]	0.967	1	ACTTCGTCAGTAACGGACGCCATGATGCATGTTGATACGGATCT	GAGTCGAGGTCATATCGTGCCATGATGCATGTTGATACGGATCC	GATACCCAAGTACGTCATTTCATAATTTGGTGTCCCTCGAACATCGGTCTGCCTATAGTGAGTC	TAATTTGGTGTCCCTCGAACATCG	BOT	[T/C]	0	C8
CiC0181-01	ET088605	GATTTATATTTGCGCATGCAAGGGTTGCTAGATCACCTATGTCAACAACATAAACAAATT[A/C]AAATTAAATTAAAAATTAGCACCGTTAAAACTAATTTCACAAATCACAATGAACATTCAA	TOP	[A/C]	0.795	1	ACTTCGTCAGTAACGGACTCACCTATGTCAACAACATAAACAAATTA	GAGTCGAGGTCATATCGTTCACCTATGTCAACAACATAAACAAATTC	AATTAAATTAAAAATTAGCACCGTATGTTCGACTGTCGCCGCAAGAGTCTGCCTATAGTGAGTC	ATGTTCGACTGTCGCCGCAAGA	TOP	[A/C]	0	C1
CiC0181-02	ET088605	ATTAAATTAAAAATTAGCACCGTTAAAACTAATTTCACAAATCACAATGAACATTCAATC[A/C]CCGGCAATTGCGCCAAAAACTTGTTGGGTATAAATACTAATGCTATTGGYGTCAATGTGY	BOT	[T/G]	0.883	1	ACTTCGTCAGTAACGGACGTTTTTGGCGCAATTGCCGGT	GAGTCGAGGTCATATCGTGTTTTTGGCGCAATTGCCGGG	ATTGAATGTTCATTGTGATTTGTGGATGGAATGTCCACCCGTGTTGTCTGCCTATAGTGAGTC	GGATGGAATGTCCACCCGTGTT	BOT	[T/G]	0	C2	1
CiC0188-02	ET088638	TCATTACTATTATATGATCTTATACATTTTGAGTCCTATWATTGACCATGGCTTTCCCTT[A/G]TTCTTCTAATTCTGCAGTACTCAGTTTTTGGTTCAGTATTGACATTTGGAGGAATAATAG	TOP	[A/G]	0.876	1	ACTTCGTCAGTAACGGACATTGACCATGGCTTTCCCTTA	GAGTCGAGGTCATATCGTATTGACCATGGCTTTCCCTTG	TCTTCTAATTCTGCAGTACTCAGTCTTGCTGGTAAGTTAGACGCCTGGTCTGCCTATAGTGAGTC	CTTGCTGGTAAGTTAGACGCCTG	TOP	[A/G]	0	C1
CiC0189-02	ET088639	TATACATGRTAACAATAGAATTTGYGTCCAGGGTATAYTAGCGGGTGGGAAGGAAATTGC[A/C]GTAAARAGGCTCTCAAGATCATCCGGCCAAGGGCGACAAGAGTTCAAGAATGAAGTTACT	TOP	[A/C]	0.593	0.5	ACTTCGTCAGTAACGGACCGGGTGGGAAGGAAATTGCA	GAGTCGAGGTCATATCGTCGGGTGGGAAGGAAATTGCC	AGGCTCTCAAGATCATCCGACACTCAGGGACCGATGCTTTCGTCTGCCTATAGTGAGTC	ACACTCAGGGACCGATGCTTTC	TOP	[A/C]	0	C8
CiC0194-03	ET088713	TTGGAGGCTTGGATAGTGAAATCCTCAAGCCGGGTGAACTTGGAGGCGTGGACGTAGGCG[A/G]GGATAGCCGAACCACRTAAAAGTCTTGTGTTTGTTTTCTCTTCCCTTACTCTTTTAATAT	TOP	[A/G]	0.609	1	ACTTCGTCAGTAACGGACGAGGCGTGGACGTAGGCGA	GAGTCGAGGTCATATCGTGAGGCGTGGACGTAGGCGG	TAAAAGTCTTGTGTTTGTTTTCTCAGTCCGTTCCAGAAGGGTCTTATGGTCTGCCTATAGTGAGTC	AGTCCGTTCCAGAAGGGTCTTATG	TOP	[A/G]	0	C8
CiC0197-01	ET088737	ACATCCGAAAGATACCTTGTTTGTAATCATAATGTAATAATGATAATTATGAGAARATCG[A/G]GATCTCCATGATAACAAGCTTGTTACCTCAATATTACAGCAAAAATGCAAAACCCAGTAA	BOT	[T/C]	0.495	0.5	ACTTCGTCAGTAACGGACGGTAACAAGCTTGTTATCATGGAGATCT	GAGTCGAGGTCATATCGTGGTAACAAGCTTGTTATCATGGAGATCC	TCATTATTACATTATGATTACAAACATTCACCAGAGCCCATACCGAGTGTCTGCCTATAGTGAGTC	TTCACCAGAGCCCATACCGAGT	BOT	[T/C]	0	C7
CiC0202-02	ET088763	GGTTTCCGCCGTATTGATCTGTTCTGTCATTTACTTGATCTTTCATGAATTGATCGATCA[A/G]GTAKCCATTTGCTCCATGAATTTCAACCCCATCAAAACCTGTGAAATGGTATCCCAAGTT	TOP	[A/G]	0.686	1	ACTTCGTCAGTAACGGACGTGATCTTTCATGAATTGATCGATCAA	GAGTCGAGGTCATATCGTGTGATCTTTCATGAATTGATCGATCAG	ATTTGCTCCATGAATTTCAACCGTATCGTTCACCCCTGGGACAGTCTGCCTATAGTGAGTC	CGTATCGTTCACCCCTGGGACA	TOP	[A/G]	0	C4
CiC0202-05	ET088763	AGACGGACTAGACTGGTCACCTCCTCGTCCATTGAGCATAGAAGAAATCCCAAAAATTGT[A/C]AATGACTTCAGACTTGCCGCTCGAAATGCAATTGAAGCAGGTAACCCTGATCATATCTTA	BOT	[T/G]	0.971	1	ACTTCGTCAGTAACGGACGGAGCGGCAAGTCTGAAGTCATTT	GAGTCGAGGTCATATCGTGGAGCGGCAAGTCTGAAGTCATTG	CAATTTTTGGGATTTCTTCTATGCGGGTGAGATTTTCGCTCGAACGTCTGCCTATAGTGAGTC	CGGGTGAGATTTTCGCTCGAAC	BOT	[T/G]	0	C2	1
CiC0204-01	ET088777	CTCGTTACTCTCTATCAACATCTCCCAAAGTTATCTCAACTCTTCCCTCTCGTCATCTCT[A/G]TTTACAGCTCTCTTCCCTGTGGCTATTACTCATCTTTCAACCACAACCCATAAACTGTGC	BOT	[T/C]	0.923	1	ACTTCGTCAGTAACGGACGCCACAGGGAAGAGAGCTGTAAAT	GAGTCGAGGTCATATCGTGCCACAGGGAAGAGAGCTGTAAAC	GAGATGACGAGAGGGAAGAGTCGCGGTCTCGATTTCACGGAAAGTCTGCCTATAGTGAGTC	CGCGGTCTCGATTTCACGGAAA	BOT	[T/C]	0	C3	1
CiC0204-02	ET088777	AACGGTCGAGATTGAGCAGCAGTAGCAACGGACATAGAGCAATAACTAATTTTGGGCATA[C/G]AGAGACAGATCAGTGATGTTAGATAGAGTCAGAGAGAGATATGTGATGTAGATCTGGATA	TOP	[C/G]	0.786	1	ACTTCGTCAGTAACGGACCATAGAGCAATAACTAATTTTGGGCATAC	GAGTCGAGGTCATATCGTCATAGAGCAATAACTAATTTTGGGCATAG	GAGACAGATCAGTGATGTTAGATAGCCGACAAGCCGTATGTGCTGGAGTCTGCCTATAGTGAGTC	CCGACAAGCCGTATGTGCTGGA	TOP	[C/G]	0	C1
CiC0206-02	ET088796	TCATGTAAAGTATGTTCAAAATATTTCATGTTATATTTGCGATTCTACTGACCATTCTAT[A/G]CAGGACTGTCCAACTTTGCCAGCATTGAGAGAAAGTTTGCACGAACAAGTAAATGTCGTT	BOT	[T/C]	0.956	1	ACTTCGTCAGTAACGGACCTGGCAAAGTTGGACAGTCCTGT	GAGTCGAGGTCATATCGTCTGGCAAAGTTGGACAGTCCTGC	TAGAATGGTCAGTAGAATCGCATGTTAGGTACGCCCGAACCAGTGTCTGCCTATAGTGAGTC	TGTTAGGTACGCCCGAACCAGT	BOT	[T/C]	0	C8
CiC0206-11	ET088796	CCAAACTTACAAYTCTGGTWRGAGAAAYYACCCAAATTTCAGTTGGAGAAATGACAATCA[A/T]GCACAACCTTCACAACCAGTTCCTCCACGTCAAAATTTCTAAAACTTCCAGAGTTACTCA	BOT	[T/A]	0.975	1	ACTTCGTCAGTAACGGACGGAACTGGTTGTGAAGGTTGTGCT	GAGTCGAGGTCATATCGTGGAACTGGTTGTGAAGGTTGTGCA	GATTGTCATTTCTCCAACTGAACTCGAATGGTCGATGGCTTCTATAGTCTGCCTATAGTGAGTC	CTCGAATGGTCGATGGCTTCTATA	BOT	[T/A]	0	C8
CiC0208-02	ET088824	ATAAGGTTTCCAATTAAAATCCTTAAACAAAATTGATTTTCAAGCAAATAAACACCTGCT[A/G]TTCTAGGAACAAGCGCACCGTGGTCCAGGTAAAATACTAGGAGTGATAACTAGAAAAATG	BOT	[T/C]	0.911	1	ACTTCGTCAGTAACGGACGACGGTGCGCTTGTTCCTAGAAT	GAGTCGAGGTCATATCGTGACGGTGCGCTTGTTCCTAGAAC	GCAGGTGTTTATTTGCTTGAAGATCGGATTCTACTGGCTGCGAGTCTGCCTATAGTGAGTC	GATCGGATTCTACTGGCTGCGA	BOT	[T/C]	0	C8
CiC0208-05	ET088824	TCAAAGTCGTTTTCGTCTAGAAWGAGGATTTCCAGAAAAGGAAGGTTGTTGCAAATATTT[A/G]CCGGGAGTTCACCTGGGAGTTCACCAAATAATATATTATATTATTCAAAACGAATATTAT	BOT	[T/C]	0.955	1	ACTTCGTCAGTAACGGACACTCCCAGGTGAACTCCCGGT	GAGTCGAGGTCATATCGTACTCCCAGGTGAACTCCCGGC	AATATTTGCAACAACCTTCCTTCAGTAAGGCATCCGTCAAACCTGGTCTGCCTATAGTGAGTC	CAGTAAGGCATCCGTCAAACCTG	BOT	[T/C]	0	C5
CiC0213-04	ET088899	TCGGACATAAAACATAAAAATAAAAGATAGACAGCATGAGCAGAAATTGCTTTAAAATGT[A/G]AGCAAGTCTTACTGGAAGTATTTTCGGAGGTGTGCTGCGTTCCATGGGCGTTTCACTTCG	TOP	[A/G]	0.912	1	ACTTCGTCAGTAACGGACGCATGAGCAGAAATTGCTTTAAAATGTA	GAGTCGAGGTCATATCGTGCATGAGCAGAAATTGCTTTAAAATGTG	GCAAGTCTTACTGGAAGTATTTTCTACCATGCTTGTACGGAGGGATCGTCTGCCTATAGTGAGTC	TACCATGCTTGTACGGAGGGATC	TOP	[A/G]	0	C8
CiC0213-07	ET088899	AAGTCAAATCCTGCCATTAATGTAACGTCGACGAATTTWWTTCGCTTGAAACCGAAAAAA[A/G]AAATCCTAAGGCATGCAAAGGCTCGCCAAGTCTCAGAGCCTGTCTTATGGCGAGACAGAA	TOP	[A/G]	0.759	1	ACTTCGTCAGTAACGGACTTCGCTTGAAACCGAAAAAAA	GAGTCGAGGTCATATCGTTTCGCTTGAAACCGAAAAAAG	AATCCTAAGGCATGCAAAGACTGACGGACATCTGATTAGGAGAGTCTGCCTATAGTGAGTC	ACTGACGGACATCTGATTAGGAGA	TOP	[A/G]	0	C7
CiC0215-01	ET088918	TTCTAGGAAATGGCATTCATGGAGAAGCTTTTGAACCATCTGCTCGGTTATATAGACTCC[A/G]TATAAATGAAGCTTTTTGAGAGAAAGGAAACACATGGCATAACAGGGCTGCTCCAATTTA	TOP	[A/G]	0.903	1	ACTTCGTCAGTAACGGACCCATCTGCTCGGTTATATAGACTCCA	GAGTCGAGGTCATATCGTCCATCTGCTCGGTTATATAGACTCCG	ATAAATGAAGCTTTTTGAGAGAAAGACAACTTGCTATTCGGATGGGATGTCTGCCTATAGTGAGTC	GACAACTTGCTATTCGGATGGGAT	TOP	[A/G]	0	C2	1
CiC0221-01	ET089030	CAAYTTGATTGTTAATGGAGGYACTCTTCACAAAGTAATTCTTATAATACTTTTATTTCA[A/G]ATTTGGCTTTATAACTAATACCTCCTTTGTCAAACACACATTTTTGTGAATTGAGCATGT	BOT	[T/C]	0.426	0.5	ACTTCGTCAGTAACGGACCAAAGGAGGTATTAGTTATAAAGCCAAATT	GAGTCGAGGTCATATCGTCAAAGGAGGTATTAGTTATAAAGCCAAATC	AAAAGTATTATAAGAATTACTTTGTGAATGTTGAGCGTCGCCAGTCTACGTCTGCCTATAGTGAGTC	ATGTTGAGCGTCGCCAGTCTAC	BOT	[T/C]	0	C8
CiC0221-13	ET089030	ATTTTACACAATCATGAAACATATAAGCATTCAAAGATTAATAATTMAAGCATATCAYTC[A/G]TTTATCAAGCTTAGGCGTTACATAATCATCAAAATCAAACAAATCTATCATGATGAGTTG	BOT	[T/C]	0.501	0.5	ACTTCGTCAGTAACGGACTGATTATGTAACGCCTAAGCTTGATAAAT	GAGTCGAGGTCATATCGTTGATTATGTAACGCCTAAGCTTGATAAAC	ATCTTTGAATGCTTATATGTTTCAGGGTAGGCTCCATGTAAACGCTGTCTGCCTATAGTGAGTC	GGGTAGGCTCCATGTAAACGCT	BOT	[T/C]	0	C8
CiC0226-01	ET089055	ATTTGTTGAGATCATGTAAGTCTTTATCGTTAAATTAAAATTAAGAAATGAGGACATGTA[A/G]TATTTAATTTCTGAGGCAGTTATATTTCAACAGAAAGTTCATGACTAAAGCATGAAAAAA	TOP	[A/G]	0.603	1	ACTTCGTCAGTAACGGACGAAATTAAAATTAAGAAATGAGGACATGTAA	GAGTCGAGGTCATATCGTGAAATTAAAATTAAGAAATGAGGACATGTAG	ATTTAATTTCTGAGGCAGTTATATTAGACGCTACCGTGAGGATTTGCGTCTGCCTATAGTGAGTC	AGACGCTACCGTGAGGATTTGC	TOP	[A/G]	0	C1
CiC0234-02	ET089194	ACCCTATATTAATAGGGGTTTCAGCATCCAAGACGGGGGGTTCCATGATAATTAAGTAAG[A/C]ACATCTCAGCTTCTTRAGTCAAGATGAGTCAACACAAAGGATGAMTAAGAAGCCAAGTCA	TOP	[A/C]	0.609	1	ACTTCGTCAGTAACGGACGGGGGGGTTCCATGATAATTAAGTAAGA	GAGTCGAGGTCATATCGTGGGGGGGTTCCATGATAATTAAGTAAGC	AGTCAAGATGAGTCAACACAAAGGAGTGTGGAGTTCGTTCCTAAGCGTCTGCCTATAGTGAGTC	GAGTGTGGAGTTCGTTCCTAAGC	TOP	[A/C]	0	C7
CiC0234-04	ET089194	TGATAATTAAGTAAGMACATCTCAGCTTCTTRAGTCAAGATGAGTCAACACAAAGGATGA[A/C]TAAGAAGCCAAGTCAGCAGGATGATTGTGCTGTGTATTTTTATTCCATTTTCTGTTTTAC	BOT	[T/G]	0.965	1	ACTTCGTCAGTAACGGACTCATCCTGCTGACTTGGCTTCTTAT	GAGTCGAGGTCATATCGTTCATCCTGCTGACTTGGCTTCTTAG	CATCCTTTGTGTTGACTCATCTTGCCCTATTGCTACTATACGTGGCGTCTGCCTATAGTGAGTC	TGCCCTATTGCTACTATACGTGGC	BOT	[T/G]	0	C7
CiC0241-01	ET089331	CTAGAAATAAGTTATTTGAAGTGTGATATTTTGTGAAATGTTAAAGCTTATGGTTTGGTT[A/G]TAATTATGTTTTTGCTTATATAATGTTTACGTCTGYTGGMACTCATTTTTTTTTTTGGTA	TOP	[A/G]	0.734	1	ACTTCGTCAGTAACGGACTGAAATGTTAAAGCTTATGGTTTGGTTA	GAGTCGAGGTCATATCGTTGAAATGTTAAAGCTTATGGTTTGGTTG	AATTATGTTTTTGCTTATATAATGTTTGGCGGCCTATCAAATCACTGGCGTCTGCCTATAGTGAGTC	GGCGGCCTATCAAATCACTGGC	TOP	[A/G]	0	C8
CiC0245-11	ET089411	GATTTCTTTGTCTAATTTCCGTATCTGTCTGTTGTTTTGGTGGGCAAGTACCTTTAATTA[A/C]CATGATCATATATATTGTACAAGTGATCAATTTCCATCCATATAAAAAAGATAATAAAAC	TOP	[A/C]	0.743	1	ACTTCGTCAGTAACGGACTTTTGGTGGGCAAGTACCTTTAATTAA	GAGTCGAGGTCATATCGTTTTTGGTGGGCAAGTACCTTTAATTAC	ATGATCATATATATTGTACAAGTGATCAGAGCACAAACGTGTATTCGGGCGTCTGCCTATAGTGAGTC	AGAGCACAAACGTGTATTCGGGC	TOP	[A/C]	0	C2	1
CiC0247-02	ET089427	TAGGCAAYATRATTATGGCGAAGCAGAAAGGATGGTGTGGAGATTGATTGMTTTTCAAWY[A/T]AATCTCCAAGTGGGAGAATGTCAATATTGGCTGCATCTAGAAGCTTTGAATAAACAAGCT	BOT	[T/A]	0.636	1	ACTTCGTCAGTAACGGACTTGACATTCTCCCACTTGGAGATTT	GAGTCGAGGTCATATCGTTTGACATTCTCCCACTTGGAGATTA	CAATCAATCTCCACACCATCTCTCAGTGGCCGACTTCCATGAGTCTGCCTATAGTGAGTC	TCTCAGTGGCCGACTTCCATGA	BOT	[T/A]	0	C7
CiC0247-06	ET089427	ATACTGATAAGTTTGTCTGGAGTAGATCCTCTTGTGGCCTAGCAGAAACGTAGGCAAYAT[A/G]ATTATGGCGAAGCAGAAAGGATGGTGTGGAGATTGATTGMTTTTCAAWYWAATCTCCAAG	BOT	[T/C]	0.674	1	ACTTCGTCAGTAACGGACGCATCCTTTCTGCTTCGCCATAATT	GAGTCGAGGTCATATCGTGCATCCTTTCTGCTTCGCCATAATC	TTGCCTACGTTTCTGCTAGGACTATGAGGTACGCCATCGCATCGTCTGCCTATAGTGAGTC	ACTATGAGGTACGCCATCGCATC	BOT	[T/C]	0	C8
CiC0250-10	ET089434	TTATAATGGCAATTAAGTAGAGTTGAGAAACACAGTTTTTCGTCTGACCTGTCCTAAATC[A/C]ACAGCAGGGTTRAGGCTTTGTCCACAGTCATAAATAATATCTGMTYGYASAATTGSGTTT	TOP	[A/C]	0.627	1	ACTTCGTCAGTAACGGACTTTTTCGTCTGACCTGTCCTAAATCA	GAGTCGAGGTCATATCGTTTTTTCGTCTGACCTGTCCTAAATCC	GCTTTGTCCACAGTCATAAATAAGGGCACTATTACTCGCTAACCGGTCTGCCTATAGTGAGTC	GGGCACTATTACTCGCTAACCG	TOP	[A/C]	0	C7
CiC0251-03	ET089449	TCTATTCACCTTCTTATGTTTTCTAAACTTGAGCTTGAGTCTGTGAGTCAAAATGGCTCG[A/G]CTCCACCGGGTCCTCCCTTTGGCCGCCACGGCTAGCACGCGGTCAGCCGCCTCCCGGACK	BOT	[T/C]	0.665	1	ACTTCGTCAGTAACGGACGAAAGGGAGGACCCGGTGGAGT	GAGTCGAGGTCATATCGTGAAAGGGAGGACCCGGTGGAGC	ACTCACAGACTCAAGCTCAAGTGTACCGGGCATTACTCACTCCAGTCTGCCTATAGTGAGTC	GTACCGGGCATTACTCACTCCA	BOT	[T/C]	0	C2	1
CiC0257-03	ET089504	CACCCTCTGCCCAGCTCTGGCTACGCTTTTGCTTTAGTGCATGAAATCTACGTCCCTCTG[A/C]AATATTGTGCTCTACTCTCCTGGCTGCCTCAACTACCTCTCCAAACTCAGTATATCATGA	TOP	[A/C]	0.975	1	ACTTCGTCAGTAACGGACTGCATGAAATCTACGTCCCTCTGA	GAGTCGAGGTCATATCGTTGCATGAAATCTACGTCCCTCTGC	ATATTGTGCTCTACTCTCCTGGTTCCATGACCAAGCCGGATAGCGTCTGCCTATAGTGAGTC	TTCCATGACCAAGCCGGATAGC	TOP	[A/C]	0	C2
CiC0264-01	ET089577	GCTCCCTTCAMCAAATTTGTTTTCCTTGGACATTTACTGTCTTTGGTGGTTTTTACTTTC[A/G]GCAGAAAACTACAAAGATATATTCTTGAGATTTACTAAATCAATATTTGATTCAAAATAT	TOP	[A/G]	0.704	1	ACTTCGTCAGTAACGGACTTTACTGTCTTTGGTGGTTTTTACTTTCA	GAGTCGAGGTCATATCGTTTTACTGTCTTTGGTGGTTTTTACTTTCG	CAGAAAACTACAAAGATATATTCTTGCTGACTGTACCGCTAATCGCCGGTCTGCCTATAGTGAGTC	CTGACTGTACCGCTAATCGCCG	TOP	[A/G]	0	C2	1
CiC0264-02	ET089577	ATGTTCTCTTTCTTATTTCATTTATGAAAATTATGCTCAATGATAATGTAGCTCCCTTCA[A/C]CAAATTTGTTTTCCTTGGACATTTACTGTCTTTGGTGGTTTTTACTTTCRGCAGAAAACT	TOP	[A/C]	0.921	1	ACTTCGTCAGTAACGGACGGCTCAATGATAATGTAGCTCCCTTCAA	GAGTCGAGGTCATATCGTGGCTCAATGATAATGTAGCTCCCTTCAC	AAATTTGTTTTCCTTGGACATTGTGGTTGGAAACGCAGCTACCTGTCTGCCTATAGTGAGTC	GTGGTTGGAAACGCAGCTACCT	TOP	[A/C]	0	C2	1
CiC0265-01	ET089582	GAGTTTAAAAAAATGAACTAACACGTCGAAATTCCATTGAAACGTTAGCTAACAACCAAA[A/C]ATTCTCTAATCTCGTGTTGCAGATATTATGTTTTTTCCTTTTTTCCCCAACAAAAGTTTT	TOP	[A/C]	0.88	1	ACTTCGTCAGTAACGGACGCCATTGAAACGTTAGCTAACAACCAAAA	GAGTCGAGGTCATATCGTGCCATTGAAACGTTAGCTAACAACCAAAC	TTCTCTAATCTCGTGTTGCAGGATCTACTCGTCCGGCTGAGCAGTCTGCCTATAGTGAGTC	GATCTACTCGTCCGGCTGAGCA	TOP	[A/C]	0	C2	1
CiC0265-02	ET089582	ACGTGTTAGTTCATTTTTTTAAACTCCGTTTGATAATATTATTCTGTATATAACACTGAA[A/G]CACAGATGCTTTTACGGCTGTATGTGAAGTCAATTGAGCAGATGTATAAAATTATGCAAT	BOT	[T/C]	0.642	1	ACTTCGTCAGTAACGGACCATACAGCCGTAAAAGCATCTGTGT	GAGTCGAGGTCATATCGTCATACAGCCGTAAAAGCATCTGTGC	ACAGAATAATATTATCAAACGGAGTCAAGTTGCCCTCTACACGAGGAGTCTGCCTATAGTGAGTC	CAAGTTGCCCTCTACACGAGGA	BOT	[T/C]	0	C1
CiC0277-02	ET089689	CTAAAGATCTTACAGAACGTTCRCAGGAATTATCTGGTTGCTGTTCTGCAACTGTCAATG[A/G]GAGTATATCTAACCAGCTGGCTCAATCTTCATCCTCCTCATGTCYGGACTTGAATTGCCA	TOP	[A/G]	0.969	1	ACTTCGTCAGTAACGGACTTGCTGTTCTGCAACTGTCAATGA	GAGTCGAGGTCATATCGTTTGCTGTTCTGCAACTGTCAATGG	AGTATATCTAACCAGCTGGCTCAAGCGTACTCGACCGATCCCTGGGTCTGCCTATAGTGAGTC	AGCGTACTCGACCGATCCCTGG	TOP	[A/G]	0	C2	1
CiC0277-03	ET089689	TCAGTAAGAGCTCTAAAAAGTGTCTTCCAATTGCTTAGATCAAATTGGCAATTCAAGTCC[A/G]GACATGAGGAGGATGAAGATTGAGCCAGCTGGTTAGATATACTCYCATTGACAGTTGCAG	BOT	[T/C]	0.923	1	ACTTCGTCAGTAACGGACGCTCAATCTTCATCCTCCTCATGTCT	GAGTCGAGGTCATATCGTGCTCAATCTTCATCCTCCTCATGTCC	GACTTGAATTGCCAATTTGATGTGCGCTCCGAAAACCACATATAGGTCTGCCTATAGTGAGTC	GTGCGCTCCGAAAACCACATATAG	BOT	[T/C]	0	C2	1
CiC0279-03	ET089731	MGAATAACAAAAACAATTAAGATTATTTGGCACTAAAGTGCTATGGAATAAGAACAGCTT[A/G]TCGAATCTTTTTCGTATAATCATTCAGGAGTAGAGACAATCTTCAAGAATCCAATTTCMA	BOT	[T/C]	0.864	1	ACTTCGTCAGTAACGGACGCCTGAATGATTATACGAAAAAGATTCGAT	GAGTCGAGGTCATATCGTGCCTGAATGATTATACGAAAAAGATTCGAC	AGCTGTTCTTATTCCATAGCACTACGGGGTCAACAGTCCGGTTAAGTCTGCCTATAGTGAGTC	ACGGGGTCAACAGTCCGGTTAA	BOT	[T/C]	0	C2	1
CiC0279-09	ET089731	ATGTGGAATTGTTTGTGCCAGAAAGATATCGAAAGAAAAGCGTCCCTCTATGAAGCCGTA[A/G]TTTTGTTACAACATTAATAATGTGGYTAACAAACCAGTTGAAARGGTGATTTTAAATTTA	TOP	[A/G]	0.96	1	ACTTCGTCAGTAACGGACAGCGTCCCTCTATGAAGCCGTAA	GAGTCGAGGTCATATCGTAGCGTCCCTCTATGAAGCCGTAG	TTTGTTACAACATTAATAATGTGGGATCGGTGCTGCCTGAACCTATGTCTGCCTATAGTGAGTC	GATCGGTGCTGCCTGAACCTAT	TOP	[A/G]	0	C7
CiC0281-10	ET089743	TGCGAGTCATCTATACGCTGCCTTGAATGGAAAAGGAATTTATGTATTTAAGGATGACAA[A/G]GAACTTGAGGAAGAGAACCCATTTCACCAATCTTTTCATAAAACACTTTTTTCAGTTATT	BOT	[T/C]	0.923	1	ACTTCGTCAGTAACGGACTGAAATGGGTTCTCTTCCTCAAGTTCT	GAGTCGAGGTCATATCGTTGAAATGGGTTCTCTTCCTCAAGTTCC	TGTCATCCTTAAATACATAAATTCCGACAACGGCTTGCTCTACCCTTGTCTGCCTATAGTGAGTC	GACAACGGCTTGCTCTACCCTT	BOT	[T/C]	0	C2	1
CiC0281-12	ET089743	TTTTCTTACTTTTAAATTTAAAGCAGTATTTTCTTTCCTTTTACAATCTTGTTATCTATC[A/C]TAATACGAATTGAAAAGTTTCATGGGAGATGATTTTAAGTTAAAATTTGAAAGAAATTTT	BOT	[T/G]	0.814	1	ACTTCGTCAGTAACGGACGTCCCATGAAACTTTTCAATTCGTATTAT	GAGTCGAGGTCATATCGTGTCCCATGAAACTTTTCAATTCGTATTAG	ATAGATAACAAGATTGTAAAAGGAAATAACGTCGTGTGGGTTGGCAACGTCTGCCTATAGTGAGTC	TAACGTCGTGTGGGTTGGCAAC	BOT	[T/G]	0	C2	1
CiC0298-05	ET089893	TCTTCTGAGGAKCGGTGAAGCTRGTCAAGGTCTGGTGCAGTGATAAGGTAAGTCTCAGTA[A/G]GCTTCTTTTGTTCGGCTTTAGAAGGAGATTCCGGAAATGGAGGTAAGGCTGAGGTAGATG	BOT	[T/C]	0.958	1	ACTTCGTCAGTAACGGACGCCTTCTAAAGCCGAACAAAAGAAGCT	GAGTCGAGGTCATATCGTGCCTTCTAAAGCCGAACAAAAGAAGCC	ACTGAGACTTACCTTATCACTGCGTACCAAGTGGTCTGCCGTCGAGTCTGCCTATAGTGAGTC	GTACCAAGTGGTCTGCCGTCGA	BOT	[T/C]	0	C8
CiC0298-09	ET089893	TGTATCTGAAGGRRTTTTTGGATAGCGTTTGAATACATAGGACGAACTGGAGGAGGGATA[A/G]ACACTGTAGGAGGTGGAACAGGGCGTCGAGGAGGTCGAGGTTTAGGTTTTGCAGGTTGAG	TOP	[A/G]	0.902	1	ACTTCGTCAGTAACGGACGAGGACGAACTGGAGGAGGGATAA	GAGTCGAGGTCATATCGTGAGGACGAACTGGAGGAGGGATAG	CACTGTAGGAGGTGGAACAGGATTCGCGTGACCTATTGATGCGGTCTGCCTATAGTGAGTC	GATTCGCGTGACCTATTGATGCG	TOP	[A/G]	0	C8
CiC0301-01	ET089926	TAACTGGTCCAATCCCATTTGGGATCTCCAACCTAACACAACTTACTGCTTTATATTTGA[A/G]AAACAACCAATTAACTGGTCCAATCCCATATTCGTTGATGAAGCTTAAAAAATTGTCCTT	BOT	[T/C]	0.895	1	ACTTCGTCAGTAACGGACGGATTGGACCAGTTAATTGGTTGTTTT	GAGTCGAGGTCATATCGTGGATTGGACCAGTTAATTGGTTGTTTC	CAAATATAAAGCAGTAAGTTGTGTTAGAGCCTCGCTAACGTAGCCTAGTCTGCCTATAGTGAGTC	AGAGCCTCGCTAACGTAGCCTA	BOT	[T/C]	0	C6
CiC0301-02	ET089926	ATGTTCCTTCTTAGCTTCAAACGTTTACAAATATTAAATCTCTCGTCAAATAAAATGTCA[A/C]TGCTCACTAGAACCACTTCTAGTACCAATATGCAGAAATTTGAGATAATAGGATTGAGAT	BOT	[T/G]	0.801	1	ACTTCGTCAGTAACGGACGTGGTACTAGAAGTGGTTCTAGTGAGCAT	GAGTCGAGGTCATATCGTGTGGTACTAGAAGTGGTTCTAGTGAGCAG	GACATTTTATTTGACGAGAGATTTGTAGTCTTTGGTCACGCGGGAAGTCTGCCTATAGTGAGTC	GTAGTCTTTGGTCACGCGGGAA	BOT	[T/G]	0	C2	1
CiC0303-06	ET089975	CCCTAAACGGAAACTCTTATCCTTGGACGGGACTTACTACCAGTAAAAAATTCACCACAA[A/C]AACAAAACTTCAAAATAAAACACAAGTTTTCWAAACACARAACTATAAACTGCTTTACAC	TOP	[A/C]	0.759	1	ACTTCGTCAGTAACGGACCTTACTACCAGTAAAAAATTCACCACAAA	GAGTCGAGGTCATATCGTCTTACTACCAGTAAAAAATTCACCACAAC	ACAAAACTTCAAAATAAAACACAAACAACGGAGGTCTCTTTCGGCAGTCTGCCTATAGTGAGTC	ACAACGGAGGTCTCTTTCGGCA	TOP	[A/C]	0	C8
CiC0304-01	ET089994	GATTCCTAGAAGAGAGAGAAAAGGGTTTAGGGAAACATGATGTGAAGAAAACTTAATTTT[A/T]ATTTATGATTAACTCTTGCCATACAACAAGATATAGAGATCCTTTTACAGAGATCTTGAG	BOT	[T/A]	0.763	1	ACTTCGTCAGTAACGGACGTGTTGTATGGCAAGAGTTAATCATAAATT	GAGTCGAGGTCATATCGTGTGTTGTATGGCAAGAGTTAATCATAAATA	AAATTAAGTTTTCTTCACATCATGACAAGTTCGCCAGGTCAGTGGAGTCTGCCTATAGTGAGTC	ACAAGTTCGCCAGGTCAGTGGA	BOT	[T/A]	0	C2
CiC0308-02	ET090080	GTTCGCTTTCCTTTGGACCGTGTGGGCTGCGGWGGTTTTTGTTTTTCCAATCTCTTTCTC[C/G]GCGGGGCCTCCATTAGCCGCACCAAAAAGAAGGATTTTGGTGCAAACACAAGGTTGGGAG	BOT	[G/C]	0.906	1	ACTTCGTCAGTAACGGACGGGCTAATGGAGGCCCCGCG	GAGTCGAGGTCATATCGTGGGCTAATGGAGGCCCCGCC	AGAAAGAGATTGGAAAAACAAAATCCAATACACTCACGGCGGTTACGTCTGCCTATAGTGAGTC	TCCAATACACTCACGGCGGTTAC	BOT	[G/C]	0	C2
CiC0322-01	ET090233	CAATTGTGAACTATTCCCTCCCCCTAACCAGAACGAAACATTGTCCTCAATATTTTAAAG[A/G]AAATAAGTAGAGTTTAGAAGACATCACCTAGGTGTTACAACATAGAAGAAAATATTTACA	TOP	[A/G]	0.711	1	ACTTCGTCAGTAACGGACCGAAACATTGTCCTCAATATTTTAAAGA	GAGTCGAGGTCATATCGTCGAAACATTGTCCTCAATATTTTAAAGG	AATAAGTAGAGTTTAGAAGACATCACCATCTACAGGGTAATGCCGACGAGGTCTGCCTATAGTGAGTC	ATCTACAGGGTAATGCCGACGAG	TOP	[A/G]	0	C8
CiC0322-07	ET090233	CTTGGGCCTATCTGAATATTCATAAAAAACCCATCGGTTTATTAAATGTCAATAACTTTT[A/G]TGATGGCTTTATCGCATTTCTTAATCATGCAATAAAAAATTTTTTCATTCCTTCCACAGT	BOT	[T/C]	0.912	1	ACTTCGTCAGTAACGGACTTAAGAAATGCGATAAAGCCATCAT	GAGTCGAGGTCATATCGTTTAAGAAATGCGATAAAGCCATCAC	AAAGTTATTGACATTTAATAAACCGTCTCTTGCTGACCGGACCCAAGGTCTGCCTATAGTGAGTC	TCTCTTGCTGACCGGACCCAAG	BOT	[T/C]	0	C8
CiC0330-01	ET090350	ATGCGCCCAAAATAAGTCTTTGACAATATTAGTATTATCAAAGCTTCTATGCCACTCAAT[A/G]TACTTGTGTTCAGATAACTTACTTAATAATAGTTGCATTTGTGATCTCCCACCCATCTCT	TOP	[A/G]	0.729	1	ACTTCGTCAGTAACGGACTTATCAAAGCTTCTATGCCACTCAATA	GAGTCGAGGTCATATCGTTTATCAAAGCTTCTATGCCACTCAATG	ACTTGTGTTCAGATAACTTACTTAATACCGACTTCCGGCAGCCTAAGTGTCTGCCTATAGTGAGTC	ACCGACTTCCGGCAGCCTAAGT	TOP	[A/G]	0	C1
CiC0339-02	ET090445	TAGAAGCATTTGATTTTTCTTTTGCTACATCTAAAGGAGTATTGATCACAGTCCCAGGCA[A/C]ATTATCTCTAACCAAAGCAGTATTGTCAAAGTTTTCGAGAAGTTCCTCTAATCTTCGACC	TOP	[A/C]	0.975	1	ACTTCGTCAGTAACGGACGAGTATTGATCACAGTCCCAGGCAA	GAGTCGAGGTCATATCGTGAGTATTGATCACAGTCCCAGGCAC	TTATCTCTAACCAAAGCAGTATTGTTTGAACCCACATATCGCTTAGGTGTCTGCCTATAGTGAGTC	TTTGAACCCACATATCGCTTAGGT	TOP	[A/C]	0	C3	1
CiC0345-02	ET112129	ACAATRTGTGTCTTTCGGGGAGGTCAACACTGGAATCCCCTGGAGAAGATTATTGGCCTA[A/C]CTATCAAAGGYCATCAGGATAAACTGGAAAGAGAGATTCTGGTGTGAAGAGGTTGCAAGA	TOP	[A/C]	0.693	1	ACTTCGTCAGTAACGGACGCCCCTGGAGAAGATTATTGGCCTAA	GAGTCGAGGTCATATCGTGCCCCTGGAGAAGATTATTGGCCTAC	CATCAGGATAAACTGGAAAGAGGTTACCAAGGGCGCGTCATTGGGTCTGCCTATAGTGAGTC	GTTACCAAGGGCGCGTCATTGG	TOP	[A/C]	0	C2
CiC0345-03	ET112129	TTTTAYGATTCATCCAAAAATAAGACRAGATGGTGATGATGATGATAGTAAAGTGACAAT[A/G]TGTGTCTTTCGGGGAGGTCAACACTGGAATCCCCTGGAGAAGATTATTGGCCTAMCTATC	BOT	[T/C]	0.869	1	ACTTCGTCAGTAACGGACGGACCTCCCCGAAAGACACAT	GAGTCGAGGTCATATCGTGGACCTCCCCGAAAGACACAC	TTGTCACTTTACTATCATCATCATCGCGTACTGCTAAATGGCGATTGGGTCTGCCTATAGTGAGTC	GCGTACTGCTAAATGGCGATTGG	BOT	[T/C]	0	C2	1
CiC0357-01	ET090616	ATTTCATAAATGCACTATCAATCTACAGTTACATGTCTCCACAAGAGATTTATGCTCATG[A/C]ATGCATTATTGATGCTAAATATATGTTTGATGATCAGAAGATATTCAGCTAAAAATAATT	TOP	[A/C]	0.893	1	ACTTCGTCAGTAACGGACTCTCCACAAGAGATTTATGCTCATGA	GAGTCGAGGTCATATCGTTCTCCACAAGAGATTTATGCTCATGC	TGCATTATTGATGCTAAATATATGGCAGAGGTATTGACTCGCTTGACGTCTGCCTATAGTGAGTC	GCAGAGGTATTGACTCGCTTGAC	TOP	[A/C]	0	C1
CiC0360-01	ET090645	TTTGAGTTTACAATTGATCATGGGTATTTTCTAAAATCTTATTCCTTTGAAAAAATTGTA[A/G]GTTGGAGGAGCAAGTAAGCCCTTTTCCAATAAGGACAAAATGTCRCAAGGYAGAAGGTTT	BOT	[T/C]	0.977	1	ACTTCGTCAGTAACGGACAAGGGCTTACTTGCTCCTCCAACT	GAGTCGAGGTCATATCGTAAGGGCTTACTTGCTCCTCCAACC	ACAATTTTTTCAAAGGAATAAGATATTCCCAGGAACATCGTCGCAGGTCTGCCTATAGTGAGTC	ATTCCCAGGAACATCGTCGCAG	BOT	[T/C]	0	C1
CiC0360-05	ET090645	AATTATCYATCACCATGTAAGTYACCACRCATTAGCCATCCTCACTTTTCTAGTTTTTAA[A/G]AWGCCTTACCAAGCTTTCACAGCTTGAGCAAATTGTCATTTTTTCATTCTAAGACAATAA	TOP	[A/G]	0.625	1	ACTTCGTCAGTAACGGACGAGCCATCCTCACTTTTCTAGTTTTTAAA	GAGTCGAGGTCATATCGTGAGCCATCCTCACTTTTCTAGTTTTTAAG	CTTACCAAGCTTTCACAGCTTCGTCCTGCAAGTTGTACGGTAAGGTCTGCCTATAGTGAGTC	CGTCCTGCAAGTTGTACGGTAAG	TOP	[A/G]	0	C8
CiC0368-01	ET106922	AGTGAATGTTAAGGTACCTGAACAGCTCAATTTTGTGGATGAGTTCGTTGAAACGTTTGA[A/C]GGCACAGAGAAGCTTGATGCTGATGAGTTCAAGGAGCTGCTGCATCTCAATTCGTCCATA	BOT	[T/G]	0.921	1	ACTTCGTCAGTAACGGACGCAGCATCAAGCTTCTCTGTGCCT	GAGTCGAGGTCATATCGTGCAGCATCAAGCTTCTCTGTGCCG	CAAACGTTTCAACGAACTCATGTCGCTCTAATTGTCTGAGACTCGGTCTGCCTATAGTGAGTC	GTCGCTCTAATTGTCTGAGACTCG	BOT	[T/G]	0	C2	1
CiC0368-05	ET106922	CCTAATGAATCATCTAACTTAATTGAATCATTAGGCAAAGAATCAGCAAACAATATAGTT[A/G]GAGTGAATGTTAAGGTACCTGAACAGCTCAATTTTGTGGATGAGTTCGTTGAAACGTTTG	BOT	[T/C]	0.875	1	ACTTCGTCAGTAACGGACGCTGTTCAGGTACCTTAACATTCACTCT	GAGTCGAGGTCATATCGTGCTGTTCAGGTACCTTAACATTCACTCC	ACTATATTGTTTGCTGATTCTTTGCCCAGAATGCGGTTCCAGTGCTGTCTGCCTATAGTGAGTC	CCCAGAATGCGGTTCCAGTGCT	BOT	[T/C]	0	C2	1
CiC0377-01	ET090889	AAAGACCAATCATCGAGTAAAATCGTTGTCAGATTTGCCCAACTAATGAGCAATTCACAA[A/C]ATAACTGCCTGAATATCTTAATGGTGCAAGCCCAAGGCATCATTCGCAGCTAAGAAACCA	TOP	[A/C]	0.986	1	ACTTCGTCAGTAACGGACGGCCCAACTAATGAGCAATTCACAAA	GAGTCGAGGTCATATCGTGGCCCAACTAATGAGCAATTCACAAC	TAACTGCCTGAATATCTTAATGGCAGAGAACCGTTTTATCCCACGCGTCTGCCTATAGTGAGTC	CAGAGAACCGTTTTATCCCACGC	TOP	[A/C]	0	C2
CiC0377-15	ET090889	CTRGGGATCTTATATCTGGTCTWTTTGKCATTCTTCRTTTAGATGCTCTCGAGTTCCTTT[A/G]TGTTCAACATTGATTTCCCTTTGTTGGTTTCTTTTATAGTTTGTTTTCCTTTTTTTTTTT	BOT	[T/C]	0.915	1	ACTTCGTCAGTAACGGACGCAACAAAGGGAAATCAATGTTGAACAT	GAGTCGAGGTCATATCGTGCAACAAAGGGAAATCAATGTTGAACAC	AAGGAACTCGAGAGCATCTAAACATTCGTATCATTTAGTGGCGCGAGTCTGCCTATAGTGAGTC	CATTCGTATCATTTAGTGGCGCGA	BOT	[T/C]	0	C2
CiC0386-02	ET090935	AACATTTTTATTGTTCAAAGGGGGAGACAAAGTAATAAATCATTTTAATGATGTAAATTG[A/G]GGGAAATAATATGCATTTTGAGCATTCTTTTAATGGTTGATATATGATTATAGAATCCTC	BOT	[T/C]	0.749	1	ACTTCGTCAGTAACGGACTGCTCAAAATGCATATTATTTCCCT	GAGTCGAGGTCATATCGTTGCTCAAAATGCATATTATTTCCCC	AATTTACATCATTAAAATGATTTATTCGATTATCCATAAGGTCGCCGAATGTCTGCCTATAGTGAGTC	CGATTATCCATAAGGTCGCCGAAT	BOT	[T/C]	0	C8
CiC0386-06	ET090935	TAATATCGAAAGGGGGAGAAATACATGATCCTTGAGATCTTGGCGCATATGAGAGTGTAA[A/G]TTATATTAAAATGTCACATTAGATCTTTGATGAGTTTARTTGTCTTGATTTCTAAAATGT	TOP	[A/G]	0.749	1	ACTTCGTCAGTAACGGACGATCTTGGCGCATATGAGAGTGTAAA	GAGTCGAGGTCATATCGTGATCTTGGCGCATATGAGAGTGTAAG	TATATTAAAATGTCACATTAGATCTTTAGACGCGATTGCCGGTAGAGTCGTCTGCCTATAGTGAGTC	AGACGCGATTGCCGGTAGAGTC	TOP	[A/G]	0	C5
CiC0391-01	ET090949	GATATTTCTACCACTGATGCCCCTTCTCATTCAAGAGCTGAATCAGGTGTAGTTTTCCCC[A/G]CTTATGATCCCACATCTGGAAACCGCCGGAGTTCAGGCATGATTAGTCGATTTACTCATT	BOT	[T/C]	0.922	1	ACTTCGTCAGTAACGGACGGGTTTCCAGATGTGGGATCATAAGT	GAGTCGAGGTCATATCGTGGGTTTCCAGATGTGGGATCATAAGC	GGGAAAACTACACCTGATTCAGTCTTGAGGTGGAAACGGACAGCGTCTGCCTATAGTGAGTC	TCTTGAGGTGGAAACGGACAGC	BOT	[T/C]	0	C2	1
CiC0396-01	ET090966	AATAGAATGGATCCCTCTGAGTTACATGCATGTACCTTACAACCCTCTCACATAAATAGT[A/G]AATAAATATTATTTATATGAGAGGGTTGTAAGGTACATACATGTAACTTAGCATTGGCCA	TOP	[A/G]	0.562	0.5	ACTTCGTCAGTAACGGACGACCTTACAACCCTCTCACATAAATAGTA	GAGTCGAGGTCATATCGTGACCTTACAACCCTCTCACATAAATAGTG	ATAAATATTATTTATATGAGAGGGTTGCTGGGGTCGAGTCCAGTGAAACGTCTGCCTATAGTGAGTC	CTGGGGTCGAGTCCAGTGAAAC	TOP	[A/G]	0	C1
CiC0402-02	ET091018	TTCTAGACAAGACTTGGAATTTTCCTCTGTATCACCAAATTCTTCTTTGTACATCTCCTC[A/G]ATCATGGGCTTCCAGAGACGCACCCGAGCATTTATAAACCAGTTTGCAACCTAGGCCAAA	BOT	[T/C]	0.983	1	ACTTCGTCAGTAACGGACGGCGTCTCTGGAAGCCCATGATT	GAGTCGAGGTCATATCGTGGCGTCTCTGGAAGCCCATGATC	AGGAGATGTACAAAGAAGAATTTGTATTCACGCAGGGTAAGGGCACGTCTGCCTATAGTGAGTC	TATTCACGCAGGGTAAGGGCAC	BOT	[T/C]	0	C2	1
CiC0402-04	ET091018	TTGCAGGATAGTCTTTCRTCTAAATCTGGTAGAAGTATCCATGACGTGATGTCTGATTAC[A/G]TCCCTGATGTAGAAATGAATAAACCCACAGCAAGTTCATTGTTTCAAGAAGGTAGCCATG	TOP	[A/G]	0.864	1	ACTTCGTCAGTAACGGACGATCCATGACGTGATGTCTGATTACA	GAGTCGAGGTCATATCGTGATCCATGACGTGATGTCTGATTACG	CCCTGATGTAGAAATGAATAAACCTGGCCGGTTTGACACCAACATGTCTGCCTATAGTGAGTC	CTGGCCGGTTTGACACCAACAT	TOP	[A/G]	0	C2	1
CiC0407-02	ET091061	TCAAAACGAAGAGTCTCCAAGCATGGAAATGGAATTGGAGAGTCATCCCCATAGAACTCT[A/G]CACCCAATCTCTTTACTCTACTCATTCCACGCACTGTAAGATGCTTTAGAGAGGGCAGTT	TOP	[A/G]	0.947	1	ACTTCGTCAGTAACGGACGTGGAGAGTCATCCCCATAGAACTCTA	GAGTCGAGGTCATATCGTGTGGAGAGTCATCCCCATAGAACTCTG	ACCCAATCTCTTTACTCTACTCATGATCGAGTCGCCCGTGCTATCAGTCTGCCTATAGTGAGTC	GATCGAGTCGCCCGTGCTATCA	TOP	[A/G]	0	C2
CiC0409-04	ET091089	CAAAGTCACTAGYCCAATTGCCCACAATTTCGGGCTAGGGAGCCCAAGACAAGGCCAAGA[A/G]TGCTAGCTTGGCCCGATTCYGGAAACTTCTWGGCAACTCTAGCACATTTGAGSTTGTAAA	BOT	[T/C]	0.618	1	ACTTCGTCAGTAACGGACGAATCGGGCCAAGCTAGCAT	GAGTCGAGGTCATATCGTGAATCGGGCCAAGCTAGCAC	CTTGGCCTTGTCTTGGGGTCACCGGAACCCGATCTCTTTGTCTGCCTATAGTGAGTC	GTCACCGGAACCCGATCTCTTT	BOT	[T/C]	0	C8
CiC0409-12	ET091089	CTAGGCATGTGGTAGAATTCTCTAGAGTCTCTAGAGCTTGGCAAGCCTCCCCTATAAATA[A/G]GGYATGRCATTTARCATTTGAGCAACAAGCTTAGAGTAAGCAACTCAAACACTTGTAAGC	TOP	[A/G]	0.654	1	ACTTCGTCAGTAACGGACCTTGGCAAGCCTCCCCTATAAATAA	GAGTCGAGGTCATATCGTCTTGGCAAGCCTCCCCTATAAATAG	ATTTGAGCAACAAGCTTAGAGTAACAAACCGTGTAGGATTGGCCTCGTCTGCCTATAGTGAGTC	ACAAACCGTGTAGGATTGGCCTC	TOP	[A/G]	0	C8
CiC0416-01	ET091151	ATAAATTAGTATGTACATTTATGTAACTTGTGATGAACATGACTATCTCTTTGTGAAGCC[A/G]AGATTAGTTATAATCTGTTATGGACATGCTGAGGTGTCATATGAGCTGGCATAAGTGGGA	TOP	[A/G]	0.791	1	ACTTCGTCAGTAACGGACTGAACATGACTATCTCTTTGTGAAGCCA	GAGTCGAGGTCATATCGTTGAACATGACTATCTCTTTGTGAAGCCG	GATTAGTTATAATCTGTTATGGACATGAGGGTTCTATGTTTGGACGCCATGGTCTGCCTATAGTGAGTC	AGGGTTCTATGTTTGGACGCCATG	TOP	[A/G]	0	C4	1
CiC0440-03	ET091345	TGGCTGGTAATCAATTTCAAGGTCCTATCCCCGAATCATTTGGCAGTTTGATAAGCTTGG[A/G]ATYCTTGGATCTCTCTAGYAACAATCTCTCTGGAAAAATTCCCAAGTCATTAGAGGCACT	TOP	[A/G]	0.601	1	ACTTCGTCAGTAACGGACGCATTTGGCAGTTTGATAAGCTTGGA	GAGTCGAGGTCATATCGTGCATTTGGCAGTTTGATAAGCTTGGG	AACAATCTCTCTGGAAAAATTCCAGCAAATCGTCTGCCCTGTACGTCTGCCTATAGTGAGTC	CAGCAAATCGTCTGCCCTGTAC	TOP	[A/G]	0	C7
CiC0443-04	ET091370	AAATTGAAGCAAGAAAACTTGAAGTACAAATGTGTTCTTCTTCTTGTGGAGATGTCAAAA[A/G]CATAAGCTACCCTTTTCGCCTCAAGGGCGATCCAGCTGGATGCGGCCATCCGGAGTTAGA	BOT	[T/C]	0.95	1	ACTTCGTCAGTAACGGACGTGAGGCGAAAAGGGTAGCTTATGT	GAGTCGAGGTCATATCGTGTGAGGCGAAAAGGGTAGCTTATGC	TTTGACATCTCCACAAGAAGAACGGCAGATAGCACGTTTCGACTGTCTGCCTATAGTGAGTC	CGGCAGATAGCACGTTTCGACT	BOT	[T/C]	0	C8
CiC0443-07	ET091370	GCAGCTTCCATTGGCTAGGTTAACATCAGCAGCACTGATTGTAAGTTTATCATTGGAAAT[A/T]CTGTTCACATAGTACTTTCCAGAATTGAATTCTAAGATGGTTTTGTTGCTCTCGCAAGAA	BOT	[T/A]	0.803	1	ACTTCGTCAGTAACGGACGTCAATTCTGGAAAGTACTATGTGAACAGT	GAGTCGAGGTCATATCGTGTCAATTCTGGAAAGTACTATGTGAACAGA	TTTCCAATGATAAACTTACAATCAGACCTGTACTCTCGCGCAATTCGTCTGCCTATAGTGAGTC	GACCTGTACTCTCGCGCAATTC	BOT	[T/A]	0	C4	1
CiC0446-01	ET091387	CTTTCTATGGATGTGATTTCGCTTACAATACTCTCTTCTTCTCCCCTCGTTTTTTTCATT[A/T]CTTCATGTGATTCAATTAGAAACAAACAGTAATTTGACTTTTTTCCTTCTTCTTTATCTG	TOP	[A/T]	0.971	1	ACTTCGTCAGTAACGGACGTCTTCTCCCCTCGTTTTTTTCATTA	GAGTCGAGGTCATATCGTGTCTTCTCCCCTCGTTTTTTTCATTT	TTCATGTGATTCAATTAGAAACAATTCTGGGCACACCGGAAGTACGTCTGCCTATAGTGAGTC	ATTCTGGGCACACCGGAAGTAC	TOP	[A/T]	0	C2	1
CiC0446-02	ET091387	GTTTATACATCTGTCAATAAGTCAATAATAAGTTCACATCACACAAGATATTAATTTGAA[A/T]AGTAATGGTGCTTTCCTGTGAAACTAAAAGAACCTTGCACATACAAAACAAAGGCAAAGC	BOT	[T/A]	0.887	1	ACTTCGTCAGTAACGGACGAGTTTCACAGGAAAGCACCATTACTT	GAGTCGAGGTCATATCGTGAGTTTCACAGGAAAGCACCATTACTA	TCAAATTAATATCTTGTGTGATGTGCCTGAGTTAAGTAACGAGCGAGTGGTCTGCCTATAGTGAGTC	CCTGAGTTAAGTAACGAGCGAGTG	BOT	[T/A]	0	C2	1
CiC0461-04	ET091499	ATTTCCAAKAAGTAAACGAGGAACAATTATATTATATTATTATGGAGTAAATTCAACTGT[A/G]CACTGCTAAAAATCATCTCAATTTATCAAATCTCAGAGGGCCGGTATTGCCCTTAAAAGT	BOT	[T/C]	0.674	1	ACTTCGTCAGTAACGGACGTGATAAATTGAGATGATTTTTAGCAGTGT	GAGTCGAGGTCATATCGTGTGATAAATTGAGATGATTTTTAGCAGTGC	CAGTTGAATTTACTCCATAATAATAGCTTAGGGCGGGGACTCATTCGTCTGCCTATAGTGAGTC	AGCTTAGGGCGGGGACTCATTC	BOT	[T/C]	0	C2	1
CiC0461-05	ET091499	TAGCAGTGYACAGTTGAATTTACTCCATAATAATATAATATAATTGTTCCTCGTTTACTT[A/C]TTGGAAATGTTTCTTTGTTTGTTTATTTGCTGAATTGCTTGAAGGGAACAAGTGACTTGT	BOT	[T/G]	0.696	1	ACTTCGTCAGTAACGGACCAAATAAACAAACAAAGAAACATTTCCAAT	GAGTCGAGGTCATATCGTCAAATAAACAAACAAAGAAACATTTCCAAG	AGTAAACGAGGAACAATTATATTATCCAGGGCTGAATGGTTCTCGATGTCTGCCTATAGTGAGTC	CCAGGGCTGAATGGTTCTCGAT	BOT	[T/G]	0	C2	1
CiC0465-04	ET091509	TGGTTGCAGAGAAAATGAGAGAGAGAAACAGAGTGAAAATGTTGTATTGATCTTAAGCTC[A/C]AATGAGCTGAATTACAAGTATTTATACATGAGTCTATATAGAATCTTCYACACTCTGCAC	TOP	[A/C]	0.661	1	ACTTCGTCAGTAACGGACTGAAAATGTTGTATTGATCTTAAGCTCA	GAGTCGAGGTCATATCGTTGAAAATGTTGTATTGATCTTAAGCTCC	ATGAGCTGAATTACAAGTATTTATACACGCGTATCCAATTCCAAGCGTCGTCTGCCTATAGTGAGTC	CGCGTATCCAATTCCAAGCGTC	TOP	[A/C]	0	C2
CiC0466-01	ET091510	CAGCAGGTTCTCTTATGAAGAATATGGTGATAAATACTTTCTAATTTTAAGCTTTTAAAT[A/G]CATGCTTTTAATTGTTGATATTTCTTAGCCTCTCATATATGTCTTTACTTCAATGGTCTG	BOT	[T/C]	0.608	1	ACTTCGTCAGTAACGGACGCTAAGAAATATCAACAATTAAAAGCATGT	GAGTCGAGGTCATATCGTGCTAAGAAATATCAACAATTAAAAGCATGC	TTTAAAAGCTTAAAATTAGAAAGTATTATGCCTTGGGAGACACGACGATGTCTGCCTATAGTGAGTC	ATGCCTTGGGAGACACGACGAT	BOT	[T/C]	0	C2	1
CiC0466-02	ET091510	TATATGTCTTTACTTCAATGGTCTGGATATGCGTGTAAAAGTATGTAAGCAGTTCTGCAT[A/G]ATTCTGCTGTTCGAGGAATAGACTTGTTTCTAGAATTCAGACTGAGACCTTTGTCTACTT	BOT	[T/C]	0.932	1	ACTTCGTCAGTAACGGACCAAGTCTATTCCTCGAACAGCAGAATT	GAGTCGAGGTCATATCGTCAAGTCTATTCCTCGAACAGCAGAATC	TGCAGAACTGCTTACATACTTTTCACTAATGACAGGCGGATGCGTGTCTGCCTATAGTGAGTC	CACTAATGACAGGCGGATGCGT	BOT	[T/C]	0	C3
CiC0474-01	ET091574	CCCATCTCATCAGCTTCCATAGATTAAGATAATTTTTTGATATTTAATATTTTATTCGTT[A/C]TAGTAAATCACACATTGTTTCGAGTCAAATGGTATTTTGAGCCAGTTGAATTCAATGTCG	BOT	[T/G]	0.71	1	ACTTCGTCAGTAACGGACGTGACTCGAAACAATGTGTGATTTACTAT	GAGTCGAGGTCATATCGTGTGACTCGAAACAATGTGTGATTTACTAG	ACGAATAAAATATTAAATATCAAAAAAAACGATGACTCGTCGGGTGTCAGTCTGCCTATAGTGAGTC	AACGATGACTCGTCGGGTGTCA	BOT	[T/G]	0	C2
CiC0475-01	ET091592	TCTACATTCCAATTAATTGTTTCTTCTGTACTTCATCTGTCCAGTTTATGATTTGCGATT[A/C]GTACCAATTGATTCTCTACTAAGTTATCAATCCTTCTCAATCCTAGATGTCTGTAAAGAT	TOP	[A/C]	0.807	1	ACTTCGTCAGTAACGGACTCTGTCCAGTTTATGATTTGCGATTA	GAGTCGAGGTCATATCGTTCTGTCCAGTTTATGATTTGCGATTC	TACCAATTGATTCTCTACTAAGTTATCTGCAGTCGGTAGGCGACCTAATGTCTGCCTATAGTGAGTC	TGCAGTCGGTAGGCGACCTAAT	TOP	[A/C]	0	C1
CiC0475-07	ET091592	GAAGCCATGGTTTTTTATGATCCACCAGAATATTATGATACACCAGGTAATACTGTCCCA[A/G]TGTTTTATGTTGGGGCTCTTCTTGTTKTAAGTTGATCTACATTCCAATTAATTGTTTCTT	BOT	[T/C]	0.972	1	ACTTCGTCAGTAACGGACCAAGAAGAGCCCCAACATAAAACAT	GAGTCGAGGTCATATCGTCAAGAAGAGCCCCAACATAAAACAC	GGGACAGTATTACCTGGTGTATCGCCTGGCGAATAAAGGTCGTACGTCTGCCTATAGTGAGTC	GCCTGGCGAATAAAGGTCGTAC	BOT	[T/C]	0	C2	1
CiC0491-01	ET091778	GCTGCCATCATTATCGAACAGTCGATATCCAACACTTGCACGAAGATTCCAAGAAGTTGC[A/G]TGGCTGCCGACTTTTAGATGCTAAGCCTYRTTGTGTCGRWGATACACAAAACAGAGCAGT	BOT	[T/C]	0.93	1	ACTTCGTCAGTAACGGACGAGCATCTAAAAGTCGGCAGCCAT	GAGTCGAGGTCATATCGTGAGCATCTAAAAGTCGGCAGCCAC	CAACTTCTTGGAATCTTCGTGTAACATTCCGACGGCCACATCAGGTCTGCCTATAGTGAGTC	TAACATTCCGACGGCCACATCAG	BOT	[T/C]	0	C2
CiC0491-05	ET091778	CTAAGCTACTGTTTAGTTCTAAGTTTTGGCAATTGCCCGGACTGCTCTGTTTTGTGTATC[A/T]YCGACACAAYRAGGCTTAGCATCTAAAAGTCGGCAGCCAYGCAACTTCTTGGAATCTTCG	TOP	[A/T]	0.671	1	ACTTCGTCAGTAACGGACGCCGGACTGCTCTGTTTTGTGTATCA	GAGTCGAGGTCATATCGTGCCGGACTGCTCTGTTTTGTGTATCT	AGGCTTAGCATCTAAAAGTCGGGGTATATGCCAAAACGGACTTGGGTCTGCCTATAGTGAGTC	GGGTATATGCCAAAACGGACTTGG	TOP	[A/T]	0	C8
CiC0499-01	ET091874	AAGACACGTTAATTTAGATTMTTCAAATAAGATTTRTTTCTCACTCTTCAATATTGCCGA[A/G]TGAGTTTCTCTCTCTTCTATTAATATTTTATTATTATTTATTGAAAAGATAAGACTGCAA	TOP	[A/G]	0.725	1	ACTTCGTCAGTAACGGACTTTCTCACTCTTCAATATTGCCGAA	GAGTCGAGGTCATATCGTTTTCTCACTCTTCAATATTGCCGAG	GAGTTTCTCTCTCTTCTATTAATATTTCGGACAATATAGTGGCGAAGTCGGTCTGCCTATAGTGAGTC	CGGACAATATAGTGGCGAAGTCG	TOP	[A/G]	0	C8
CiC0502-01	ET091900	CTATTGTTTTGATAAATACAGCAATTAGGCATGGAAATTGAAAATGGGTTTTTTTTTTAT[A/T]ATACATTAAGCCTTCATAATTTCTGTTAACTGTTTTGTGAAGTATATATTTGATGTATTT	TOP	[A/T]	0.835	1	ACTTCGTCAGTAACGGACGGGAAATTGAAAATGGGTTTTTTTTTTATA	GAGTCGAGGTCATATCGTGGGAAATTGAAAATGGGTTTTTTTTTTATT	TACATTAAGCCTTCATAATTTCTGCGTACAACTAGGTCATCGTCGTGGTCTGCCTATAGTGAGTC	CGTACAACTAGGTCATCGTCGTG	TOP	[A/T]	0	C2	1
CiC0502-12	ET091900	TTCTGTGCTTGGCATGCGCATTATGTCATTTACTGTAATTTTAAAGTGACTTGCTTGCTT[A/T]TGTAGGTCTCTCAATATAATGTATACATGGGTTTGTTTGGGTTCGGTTATGTTGAAATTG	TOP	[A/T]	0.618	1	ACTTCGTCAGTAACGGACGTGTAATTTTAAAGTGACTTGCTTGCTTA	GAGTCGAGGTCATATCGTGTGTAATTTTAAAGTGACTTGCTTGCTTT	GTAGGTCTCTCAATATAATGTATACATCTATCGTAACAGACTCAGTGGCAGTCTGCCTATAGTGAGTC	TCTATCGTAACAGACTCAGTGGCA	TOP	[A/T]	0	C8
CiC0504-04	ET091925	TGATAGCAAAAAATCATGGTCCCAAATTGAAGGTTGGTAGTTTGCTGATCTCCTRTCAAC[A/T]GTCAAGTGATCATATTTGGCGCTGACAAGGCAACGGACTAGCTTATTTTTAGTATTGATT	BOT	[T/A]	0.722	1	ACTTCGTCAGTAACGGACGCAGCGCCAAATATGATCACTTGACT	GAGTCGAGGTCATATCGTGCAGCGCCAAATATGATCACTTGACA	AGGAGATCAGCAAACTACCAACTGTGAACATAGGTCGCCCAATGCGTCTGCCTATAGTGAGTC	TGTGAACATAGGTCGCCCAATGC	BOT	[T/A]	0	C2
CiC0510-01	ET091949	ATGGGGAACTAGAGGTGAGTTAAAAGTAAGGAATTCTTGGGTGGTTGTGTTGTGAATCTC[A/G]TWGAAAATAGGAAGGTTTAAAGATTAGTCACCTATAGAGTTTTCCTTAGTTAATTTTGCT	TOP	[A/G]	0.739	1	ACTTCGTCAGTAACGGACGTGGGTGGTTGTGTTGTGAATCTCA	GAGTCGAGGTCATATCGTGTGGGTGGTTGTGTTGTGAATCTCG	GAAAATAGGAAGGTTTAAAGATTAGTTCGACCCTGGCGCAGCTCTAAGTCTGCCTATAGTGAGTC	TTCGACCCTGGCGCAGCTCTAA	TOP	[A/G]	0	C7
CiC0514-02	ET091986	TTAATGATGAAATGGTTAATGTTGTGCTGCACATGGCCTCTGATGTGGTCAATTATGGAT[A/G]CATCCCTATATTTGTCACCACACATCCTCGAGTTCCGGCCGAAAATCCTGAGCCACTTGT	TOP	[A/G]	0.959	1	ACTTCGTCAGTAACGGACGCCTCTGATGTGGTCAATTATGGATA	GAGTCGAGGTCATATCGTGCCTCTGATGTGGTCAATTATGGATG	ATCCCTATATTTGTCACCACACACGGTCCACTACTCGATGCGCTGTCTGCCTATAGTGAGTC	ACGGTCCACTACTCGATGCGCT	TOP	[A/G]	0	C8
CiC0514-08	ET091986	TGTTGAAGATAATGTGTTACCATTAGGGACATYGTTAGGGCAACATTACTCTCCATTTCA[A/G]AATAATGAGTTCCGCAGTTATGATGATCCTGGTTATAACACCAACAACACAGAAGCTGAT	TOP	[A/G]	0.96	1	ACTTCGTCAGTAACGGACGAGGGCAACATTACTCTCCATTTCAA	GAGTCGAGGTCATATCGTGAGGGCAACATTACTCTCCATTTCAG	ATAATGAGTTCCGCAGTTATGATCTCGTGCTTATCTTGGACACATGAGTCTGCCTATAGTGAGTC	CTCGTGCTTATCTTGGACACATGA	TOP	[A/G]	0	C8
CiC0518-01	ET091872	ATCAATTTGTTAAACTGTATGTTCTAAGATTTATGCGATGATCAATCAATTTCGTAGAAG[A/G]GAAAATGGAAGAGCCATGTGCACAACATTATCATAATTATCTAAATTAGATGAGTCTATG	BOT	[T/C]	0.999	1	ACTTCGTCAGTAACGGACTGCACATGGCTCTTCCATTTTCT	GAGTCGAGGTCATATCGTTGCACATGGCTCTTCCATTTTCC	TTCTACGAAATTGATTGATCATCGCCGCTAGATTAGGCCACCTTCGTCTGCCTATAGTGAGTC	GCCGCTAGATTAGGCCACCTTC	BOT	[T/C]	0	C3	1
CiC0521-01	ET092079	TTCAGGAAAGAGATCTCAGTGGTCCAATTGAGATATTGGGATACTCAAATCACTTTTCCA[C/G]AGCAAAACAGCTGGTCAAGGAAATTGTTAAGGCAATGAAGAAGGGGATTGATCCAATTCC	BOT	[G/C]	0.975	1	ACTTCGTCAGTAACGGACTTTCCTTGACCAGCTGTTTTGCTG	GAGTCGAGGTCATATCGTTTTCCTTGACCAGCTGTTTTGCTC	GGAAAAGTGATTTGAGTATCCCCACGCTATCCACTGAGGTCCTTGTCTGCCTATAGTGAGTC	CACGCTATCCACTGAGGTCCTT	BOT	[G/C]	0	C2	1
CiC0528-05	ET092155	CATGCTTCAACTTGCTCCTTTGTCCAGATACCAGGTGTATCTGGATACCTTACAATAAAA[C/G]AAACAACAGAACACACAAGATTTTCAAGCAACTAAATACAGGTAATGCTTTCGAAACTCA	BOT	[G/C]	0.82	1	ACTTCGTCAGTAACGGACGTTGAAAATCTTGTGTGTTCTGTTGTTTG	GAGTCGAGGTCATATCGTGTTGAAAATCTTGTGTGTTCTGTTGTTTC	TTTATTGTAAGGTATCCAGATACACATCTCTCGACCTTGGCAGGAGGGTCTGCCTATAGTGAGTC	ATCTCTCGACCTTGGCAGGAGG	BOT	[G/C]	0	C2	1
CiC0528-07	ET092155	TACTTAGTTATCAGGATCATACATACATTTTATTTCTGACAATAAGATAAGGTACCGTGA[A/G]CTTAAGCTATTGAATTGCAGTAACTTGCGTAATCTAATATGAGGCAAGTGTTGAGAGAAT	TOP	[A/G]	0.838	1	ACTTCGTCAGTAACGGACGTTCTGACAATAAGATAAGGTACCGTGAA	GAGTCGAGGTCATATCGTGTTCTGACAATAAGATAAGGTACCGTGAG	TTAAGCTATTGAATTGCAGTAACTAGTCTTCCGCAGCTCCTACAAGGTCTGCCTATAGTGAGTC	AGTCTTCCGCAGCTCCTACAAG	TOP	[A/G]	0	C1
CiC0529-01	ET092157	CATGTMAAATGGATTGAATTGCTGTAAGATCAGGTCAAATTAAAATGTTTAAACTCATTT[A/T]TAAGAAACGAATTCTCAATTGGACCAGCCTTTCACAGAAGCTGATATCACAGAAGCTTTG	BOT	[T/A]	0.877	1	ACTTCGTCAGTAACGGACGTGGTCCAATTGAGAATTCGTTTCTTAT	GAGTCGAGGTCATATCGTGTGGTCCAATTGAGAATTCGTTTCTTAA	AATGAGTTTAAACATTTTAATTTGAAATGTCCTACTGGGTTGCCGCAGTCTGCCTATAGTGAGTC	AATGTCCTACTGGGTTGCCGCA	BOT	[T/A]	0	C2
CiC0529-05	ET092157	CTTCAARTATTGTGAGCTAGACATCAAYAATTTTGTTCCTTCAATCCAAAACTCAAAAAA[A/T]TTTTGTAACCTGTGCCCCATCTTTTCCAAACCTAAGACTTCTTTAAGTTTCACRAGCTAA	BOT	[T/A]	0.942	1	ACTTCGTCAGTAACGGACAAGATGGGGCACAGGTTACAAAAT	GAGTCGAGGTCATATCGTAAGATGGGGCACAGGTTACAAAAA	TTTTTGAGTTTTGGATTGAAGGCACGTAATCAGACTATGAGGAGGGTCTGCCTATAGTGAGTC	GCACGTAATCAGACTATGAGGAGG	BOT	[T/A]	0	C8
CiC0534-03	ET092264	GTTGTTAGGCCACAAGTGCGTTTCACATATGCAAGGCGCAAGGGTAATTCTAGAAATACC[A/C]ATTGTGGCTGACGTGTCATTAAGTAGTATAGAGAGAGGAGTTTGTTATGCATTTCTGTTA	BOT	[T/G]	0.942	1	ACTTCGTCAGTAACGGACGACTTAATGACACGTCAGCCACAATT	GAGTCGAGGTCATATCGTGACTTAATGACACGTCAGCCACAATG	GTATTTCTAGAATTACCCTTGCGGCTAAGTGTTAGGTTGGACGCCGTCTGCCTATAGTGAGTC	GCTAAGTGTTAGGTTGGACGCC	BOT	[T/G]	0	C1
CiC0535-01	ET092266	ACCTGGAGCTTCAAGAAAGAAGCTCAATGAGGCTATACGTGGACTACGTGTTTATGGCAA[A/G]GGAGATAACAAGAATAAGCTTGTAATACGTCGCCTATTTTGGACAGGACCTCGATTTAAG	TOP	[A/G]	0.879	1	ACTTCGTCAGTAACGGACCGTGGACTACGTGTTTATGGCAAA	GAGTCGAGGTCATATCGTCGTGGACTACGTGTTTATGGCAAG	GAGATAACAAGAATAAGCTTGTAATTGCAAGATGCGGTTGGACTCCTGTCTGCCTATAGTGAGTC	TGCAAGATGCGGTTGGACTCCT	TOP	[A/G]	0	C8
CiC0535-02	ET092266	CACGTATAGCCTCATTGAGCTTCTTTCTTGAAGCTCCAGGTCCTGGAGGAGTATCGATGT[A/G]GACCTCTATAGTACGTCTTAGTCTATCATCCATTCGCTGCTTATGAAGTCTCCTAAGATC	TOP	[A/G]	0.829	1	ACTTCGTCAGTAACGGACGCAGGTCCTGGAGGAGTATCGATGTA	GAGTCGAGGTCATATCGTGCAGGTCCTGGAGGAGTATCGATGTG	ACCTCTATAGTACGTCTTAGTCTATCAGGATGCTGGGAGACGTTCACATGTCTGCCTATAGTGAGTC	GGATGCTGGGAGACGTTCACAT	TOP	[A/G]	0	C8
CiC0542-05	ET092417	AATATAAATGTGAAATAACATGTTCACAGTGGAGACCAGTCAGCTGCTGGAGAAACTATT[A/G]CCTTGCTTTACATATACAGAGCATCCCATGCTCATTATCATGGAATGGTGTCCTAYTGTC	TOP	[A/G]	0.961	1	ACTTCGTCAGTAACGGACCCAGTCAGCTGCTGGAGAAACTATTA	GAGTCGAGGTCATATCGTCCAGTCAGCTGCTGGAGAAACTATTG	CTTGCTTTACATATACAGAGCATCCAATTTGGGATGCGCTAAGGGATCGTCTGCCTATAGTGAGTC	CAATTTGGGATGCGCTAAGGGATC	TOP	[A/G]	0	C8
CiC0542-24	ET092417	TAAAGCCTCAAAGCCACAAGACTTAAACAAGAATTWAAATCAATACATAAAGAAAAGTGC[A/G]ACCTTCCAAATAAACATGAATTTCTCAACATCGGCAACAACCCAGAAAATTAAAATTACA	BOT	[T/C]	0.648	1	ACTTCGTCAGTAACGGACGTGAGAAATTCATGTTTATTTGGAAGGTT	GAGTCGAGGTCATATCGTGTGAGAAATTCATGTTTATTTGGAAGGTC	CACTTTTCTTTATGTATTGATTTCAGCACTTGTCAGCCTAGCGTTGTCTGCCTATAGTGAGTC	CAGCACTTGTCAGCCTAGCGTT	BOT	[T/C]	0	C1
CiC0545-01	ET092431	GGTCCAAAATCCGGATGAACAAATCTAGCAGCCACCACACCAGCTTGATAATTTGGGCCA[A/T]GCGTGTTGACATTTTACCATACCTTTGATGAAGCATTCATTGTGTATGCATGGRAGTCTT	TOP	[A/T]	0.974	1	ACTTCGTCAGTAACGGACGACCAGCTTGATAATTTGGGCCAA	GAGTCGAGGTCATATCGTGACCAGCTTGATAATTTGGGCCAT	CGTGTTGACATTTTACCATACCCGGTGATGACCCAATACGCATAGGTCTGCCTATAGTGAGTC	CGGTGATGACCCAATACGCATAG	TOP	[A/T]	0	C8
CiC0545-02	ET092431	GGGCCAWGCGTGTTGACATTTTACCATACCTTTGATGAAGCATTCATTGTGTATGCATGG[A/G]AGTCTTTGCATGGATTAGCACTCATCCATTCATTCAATGCAAGAGAAATCTAAGAGATAA	TOP	[A/G]	0.925	1	ACTTCGTCAGTAACGGACGGAAGCATTCATTGTGTATGCATGGA	GAGTCGAGGTCATATCGTGGAAGCATTCATTGTGTATGCATGGG	GTCTTTGCATGGATTAGCACTTTACTGCGCTCCTAATTGGCACCGTCTGCCTATAGTGAGTC	TTACTGCGCTCCTAATTGGCACC	TOP	[A/G]	0	C8
CiC0550-10	ET092485	CAAATTTCAAAGTAAAAAAATAATCGTACTCTTGTAAAAGTTAGGGAGACTGTCAAATTT[C/G]TCCCTACAGAAATCAATATCTACCACTTATTTTCTACTATTTTTATAATATTAAAAAAGG	TOP	[C/G]	0.792	1	ACTTCGTCAGTAACGGACGTGTAAAAGTTAGGGAGACTGTCAAATTTC	GAGTCGAGGTCATATCGTGTGTAAAAGTTAGGGAGACTGTCAAATTTG	CCCTACAGAAATCAATATCTACCATGGGACAGAACGTAAATCCTCCGGTCTGCCTATAGTGAGTC	TGGGACAGAACGTAAATCCTCCG	TOP	[C/G]	0	C2	1
CiC0555-02	ET092583	GTTTTATTTTAATTAAGTATTTTATGTATTTTAGGGGCATTATAGTCATTTCAYAATRAA[C/G]GAGAGATCAGACGGCAAAACGGACATCAMTTTTGAACTCAGGACGGTCGAAAACTTTAGG	BOT	[G/C]	0.708	1	ACTTCGTCAGTAACGGACGCGTTTTGCCGTCTGATCTCTCG	GAGTCGAGGTCATATCGTGCGTTTTGCCGTCTGATCTCTCC	TGAAATGACTATAATGCCCCTAGTGCATCTGATGATCGCGGAAGGTCTGCCTATAGTGAGTC	GTGCATCTGATGATCGCGGAAG	BOT	[G/C]	0	C8
CiC0555-06	ET092583	TGTTAGAAAATGTATAGTTATAAAAGAGAAAATCGTCATTTTACACTTCAAGTTTTACTA[A/G]CACCCTTACTTTTATGTATTTAACCTTCTTKTGATTTAATTACGTGTGTTTTATTTTAAT	TOP	[A/G]	0.653	1	ACTTCGTCAGTAACGGACTCGTCATTTTACACTTCAAGTTTTACTAA	GAGTCGAGGTCATATCGTTCGTCATTTTACACTTCAAGTTTTACTAG	ACCCTTACTTTTATGTATTTAACCTTCAGAGTGTCCCCGTGGCGATACGTCTGCCTATAGTGAGTC	CAGAGTGTCCCCGTGGCGATAC	TOP	[A/G]	0	C8
CiC0561-04	ET092682	GCTTTTATGACATGCGTGCATGGTAKTAWAACAGCGTTGCCTTTATATAGGCAACCTGCA[A/G]TTTCTGTAAAATAATTCTTGGTATTTTTAATTTCTCCKAGTCAATTGATTTGTGGAAATT	TOP	[A/G]	0.894	1	ACTTCGTCAGTAACGGACTTGCCTTTATATAGGCAACCTGCAA	GAGTCGAGGTCATATCGTTTGCCTTTATATAGGCAACCTGCAG	TTCTGTAAAATAATTCTTGGTATTTTTTGAGCGGACCCAGATGTACCGGTCTGCCTATAGTGAGTC	TTGAGCGGACCCAGATGTACCG	TOP	[A/G]	0	C2	1
CiC0561-05	ET092682	CACCACATACTCRTACATCYTACTGGATAAAACTWCTCAATTTCCACAAATCAATTGACT[A/C]GGAGAAATTAAAAATACCAAGAATTATTTTACAGAAAYTGCAGGTTGCCTATATAAAGGC	TOP	[A/C]	0.78	1	ACTTCGTCAGTAACGGACCTCAATTTCCACAAATCAATTGACTA	GAGTCGAGGTCATATCGTCTCAATTTCCACAAATCAATTGACTC	GAGAAATTAAAAATACCAAGAATTACCAGAGTGCCTAGCGTGTCAAGTCTGCCTATAGTGAGTC	ACCAGAGTGCCTAGCGTGTCAA	TOP	[A/C]	0	C2
CiC0563-05	ET092745	TTCTTCCCCACAACGCAACCAACTCCCTTCCAAACTAACTCCATAGAATGTCATATGTTA[A/C]CAAATATGCTTCAATCAGTGTCTTCTCGGAATATTCCACATTAATTATCATCTTTGAACA	BOT	[T/G]	0.82	1	ACTTCGTCAGTAACGGACGCGAGAAGACACTGATTGAAGCATATTTGT	GAGTCGAGGTCATATCGTGCGAGAAGACACTGATTGAAGCATATTTGG	AACATATGACATTCTATGGAGTTAGGCGTTTAGAACTAGACCGGGTGGTCTGCCTATAGTGAGTC	GCGTTTAGAACTAGACCGGGTG	BOT	[T/G]	0	C8
CiC0565-09	ET092757	TTTCCTTCAAGTGTAAAAATAATAAAAATATCCTTTCTTTTGGATATATTTCATGGCTYY[A/T]TGGTCTCAGGTCAAGTGAGACTTCAAGATGCTGGACAAAACTTGGGTTCAACTTAAAAGG	BOT	[T/A]	0.769	1	ACTTCGTCAGTAACGGACGTGAAGTCTCACTTGACCTGAGACCAT	GAGTCGAGGTCATATCGTGTGAAGTCTCACTTGACCTGAGACCAA	AGCCATGAAATATATCCAAAAGACCTGTCCGAAGTGTGTGCCAAAGTCTGCCTATAGTGAGTC	CCTGTCCGAAGTGTGTGCCAAA	BOT	[T/A]	0	C1
CiC0565-20	ET092757	TTATGTTTATTTGTAGAAATACAAAAGAATATCGTGAAGGAGTAAAAAAGTTTGGGGAAA[A/T]TGCAACATTAAATGCAGAAAACCAAGGTTTAGTGAGATGCCCATGTAAAAAATGCCAAAA	BOT	[T/A]	0.919	1	ACTTCGTCAGTAACGGACGTGGTTTTCTGCATTTAATGTTGCAT	GAGTCGAGGTCATATCGTGTGGTTTTCTGCATTTAATGTTGCAA	TTCCCCAAACTTTTTTACTCCGTGCGACTATCCGATCTCTCTTAAGTCTGCCTATAGTGAGTC	GTGCGACTATCCGATCTCTCTTAA	BOT	[T/A]	0	C8
CiC0571-01	ET092811	GGCCACYGATCTGCTGCAAGTGCCGCCGATCTGCTGAAAGGTGCTATCGATCTGTATTCT[A/G]CTGCTCCAAGCCTTCAACCCAAGCTACCTGGCCCGAGTTTCTCCCATTTGGATCTTGAGT	BOT	[T/C]	0.974	1	ACTTCGTCAGTAACGGACGGGGTTGAAGGCTTGGAGCAGT	GAGTCGAGGTCATATCGTGGGGTTGAAGGCTTGGAGCAGC	GAATACAGATCGATAGCACCTTTGACTTAGGGCGCATTCACCATAGGTCTGCCTATAGTGAGTC	GACTTAGGGCGCATTCACCATAG	BOT	[T/C]	0	C3	1
CiC0572-01	ET092849	CAACAGTATAGCCCCTTTTTTTTTTCTTTCGTTTGGAGATCACCAGGCATTTTTTTTTTT[A/C]ATTYTGTTATACATAGATTGTTACTGATATTACATTAGACATTACAATTAATATTTATAA	TOP	[A/C]	0.521	0.5	ACTTCGTCAGTAACGGACGGGAGATCACCAGGCATTTTTTTTTTTA	GAGTCGAGGTCATATCGTGGGAGATCACCAGGCATTTTTTTTTTTC	AGATTGTTACTGATATTACATTAGACATTAGGAACGGCCTGGAGCTGATGTCTGCCTATAGTGAGTC	TTAGGAACGGCCTGGAGCTGAT	TOP	[A/C]	0	C1
CiC0577-02	ET092895	ACTTCCTTAGGTTTCAAAATGAAMAAATTTAATTCTTTATTCTTTTTCTTTCTCTAGAGA[A/G]CTTCATTTGCAGAGAGAGGAGGGAGGTTTAGGGAGTCATAGTGATAAAAACAYRCGAGAG	BOT	[T/C]	0.885	1	ACTTCGTCAGTAACGGACGCCCTCCTCTCTCTGCAAATGAAGT	GAGTCGAGGTCATATCGTGCCCTCCTCTCTCTGCAAATGAAGC	CTCTAGAGAAAGAAAAAGAATAAAGATCGCCATGTCGCATGATACAGCGTCTGCCTATAGTGAGTC	TCGCCATGTCGCATGATACAGC	BOT	[T/C]	0	C8
CiC0577-04	ET092895	TAGAGARCTTCATTTGCAGAGAGAGGAGGGAGGTTTAGGGAGTCATAGTGATAAAAACAY[A/G]CGAGAGTTTATTGCTTCAAACTTCTATATCTTACAAACAAGGGGAGAATCCTTTATATAG	BOT	[T/C]	0.698	1	ACTTCGTCAGTAACGGACGAGAAGTTTGAAGCAATAAACTCTCGT	GAGTCGAGGTCATATCGTGAGAAGTTTGAAGCAATAAACTCTCGC	TGTTTTTATCACTATGACTCCCTTATTTGTAGCGCATACCACCAGTCGTCTGCCTATAGTGAGTC	TATTTGTAGCGCATACCACCAGTC	BOT	[T/C]	0	C8
CiC0580-05	ET092919	GGGAAATCTAGTTGTAAATTGCTGCTTTCGACACCGTGGAAGCTGTCTAACATATCTTCT[A/G]GCATTATCACTCCGAAGAAATCCAAGGCTTGCATCATCGGGAGAACCTATTAACTTTTAA	BOT	[T/C]	0.977	1	ACTTCGTCAGTAACGGACGTGGATTTCTTCGGAGTGATAATGCT	GAGTCGAGGTCATATCGTGTGGATTTCTTCGGAGTGATAATGCC	GAAGATATGTTAGACAGCTTCCAGGTCGTAGAATTGGACCTGATCCGTCTGCCTATAGTGAGTC	GGTCGTAGAATTGGACCTGATCC	BOT	[T/C]	0	C2	1
CiC0580-06	ET092919	TTAACTTTTAAACAAAAAGACAGAAAACACATGGGTAATGTCATAAGCATCAGTTTATTG[A/G]AAATGATAGACAAGTTTACTCTATTCTTAATTCGAGAATCACTGCAATCTAGAAGGATAT	TOP	[A/G]	0.65	1	ACTTCGTCAGTAACGGACGGGGTAATGTCATAAGCATCAGTTTATTGA	GAGTCGAGGTCATATCGTGGGGTAATGTCATAAGCATCAGTTTATTGG	AATGATAGACAAGTTTACTCTATTCTTAGGACGGATGACATCTCCCTCGTCTGCCTATAGTGAGTC	TAGGACGGATGACATCTCCCTC	TOP	[A/G]	0	C2	1
CiC0584-03	ET092951	ATGAAGTTGAACATAATTATCTAGTTTGGGTTAGATTAATTTTATCGAGTTAAACTRYTG[A/G]CACCCCTTTAAAACTCTTATGAAACCCCTCACACTCACATTTACAATTTTAACCTTAATC	BOT	[T/C]	0.652	1	ACTTCGTCAGTAACGGACGGGTTTCATAAGAGTTTTAAAGGGGTGT	GAGTCGAGGTCATATCGTGGGTTTCATAAGAGTTTTAAAGGGGTGC	ACTCGATAAAATTAATCTAACCCAGCTGTATTCACCACCGTGGCTAGTCTGCCTATAGTGAGTC	GCTGTATTCACCACCGTGGCTA	BOT	[T/C]	0	C8
CiC0593-01	ET093050	AAAATTATGCCAGAGAAAGAGCGGAAAGACTAAATATTTTGGGGTTGGCTTTTCCAATAC[A/C]CTTCTTTTTTTGTCATCAAATGTACATACTTTGTTTAAGTTATCAAAATGTTCGAGACAA	TOP	[A/C]	0.991	1	ACTTCGTCAGTAACGGACGTTTGGGGTTGGCTTTTCCAATACA	GAGTCGAGGTCATATCGTGTTTGGGGTTGGCTTTTCCAATACC	TTCTTTTTTTGTCATCAAATGTACGGTGCCCGACAAATGAGACTTGGTCTGCCTATAGTGAGTC	GGTGCCCGACAAATGAGACTTG	TOP	[A/C]	0	C2	1
CiC0593-12	ET093050	GTTTTCAAAGACATCTAGGATATTAAAATTATCCAAACAAAAGGTTCACTTGTTGCATGC[A/G]GTTCTGTTAAAAAAATCTTTGTATTGATAKMCATTCTCCTTCGAACTACAATTAAAGTCC	TOP	[A/G]	0.941	1	ACTTCGTCAGTAACGGACCAAAAGGTTCACTTGTTGCATGCA	GAGTCGAGGTCATATCGTCAAAAGGTTCACTTGTTGCATGCG	TTCTGTTAAAAAAATCTTTGTATTGTCGACTGAGAGGCGGGAAACTTGTCTGCCTATAGTGAGTC	TCGACTGAGAGGCGGGAAACTT	TOP	[A/G]	0	C1
CiC0598-01	ET093109	AACTTCGAATGGTGGATTTGGGGTAATATTTTAAGATAGATTCTCAGTTGTACTTGTTTG[A/G]TGAAAATGATAAATTAATGCCAAAGAAGAGTCAATGACATCGGACGGCTATGATTGCCTG	BOT	[T/C]	0.765	1	ACTTCGTCAGTAACGGACGTTCTTTGGCATTAATTTATCATTTTCAT	GAGTCGAGGTCATATCGTGTTCTTTGGCATTAATTTATCATTTTCAC	AAACAAGTACAACTGAGAATCTATCTACTGCTACTTGTGACGATGCGCGTCTGCCTATAGTGAGTC	ACTGCTACTTGTGACGATGCGC	BOT	[T/C]	0	C2	1
CiC0599-01	ET093125	TTGAATGGTTTCTATTTGGTCATTAGCCACCCTATATGATGTTTTTACACTTTGTTGTAA[A/G]TCTTTGATATCATTTTCAGTTCTTTGTGTTTTTGTCCACTCTTTTGGGATCAATTTAACA	TOP	[A/G]	0.528	0.5	ACTTCGTCAGTAACGGACGCTATATGATGTTTTTACACTTTGTTGTAAA	GAGTCGAGGTCATATCGTGCTATATGATGTTTTTACACTTTGTTGTAAG	CTTTGATATCATTTTCAGTTCTTTGACTACGGCTGGCCTAAACAGGTGTCTGCCTATAGTGAGTC	ACTACGGCTGGCCTAAACAGGT	TOP	[A/G]	0	C2	1
CiC0600-05	ET093127	GGTGATTATGGACTATGGTRTTTGCTGGAATAATCAAAAGCATTTTTTTTTTCAAAGATY[A/T]GAGAAGTACTTGCTCGTTTGATCAAATTCAACCAMCCATTTATCAACATCAATAYTTAAR	BOT	[T/A]	0.909	1	ACTTCGTCAGTAACGGACTTTGATCAAACGAGCAAGTACTTCTCT	GAGTCGAGGTCATATCGTTTTGATCAAACGAGCAAGTACTTCTCA	ATCTTTGAAAAAAAAAATGCTTTAGGTTGTGAAGGCCGGATTTCCGTCTGCCTATAGTGAGTC	AGGTTGTGAAGGCCGGATTTCC	BOT	[T/A]	0	C1
CiC0600-15	ET093127	CACACTSASTACTACACACGTGTCCATAAGAGACAACCAATAAAGTTAGAAAAGAAYATA[A/C]AATGCAAGCCAAGACCACCGCAAACAGGACATGCTGTGATGTTTGATAAAAAGCCAAGAC	BOT	[T/G]	0.742	1	ACTTCGTCAGTAACGGACCGGTGGTCTTGGCTTGCATTT	GAGTCGAGGTCATATCGTCGGTGGTCTTGGCTTGCATTG	TTCTTTTCTAACTTTATTGGTTGTCTGAACCGTGGGTGACTAACGAGGTCTGCCTATAGTGAGTC	TGAACCGTGGGTGACTAACGAG	BOT	[T/G]	0	C8
CiC0601-01	ET093146	ATTCATCAAGAGGTTTCATCGTGCTGTCCTCGACTTGGGAGCCTTCAACCACCCTCAGGC[A/G]TTAAGGGGATTGAAAGAAGGRGTGAAGATAGGAAGGCTGTRGTACAACTTGAGAAGCCCA	TOP	[A/G]	0.813	1	ACTTCGTCAGTAACGGACAGCCTTCAACCACCCTCAGGCA	GAGTCGAGGTCATATCGTAGCCTTCAACCACCCTCAGGCG	TAAGGGGATTGAAAGAAGGGCCCCATTCGATGTACCTGAGAGTCTGCCTATAGTGAGTC	GCCCCATTCGATGTACCTGAGA	TOP	[A/G]	0	C1
CiC0604-01	ET093177	TTCTGGTGAAGAAACCAACTCAAGCTAAAATATATGAAATATTGCTTTATTAAGAGTGGA[A/C]ACTAAAGTGCAATAGAAAAAAAAAWWTTGAATGAGTAGTTTATGTATCAAAGCTATTTAA	TOP	[A/C]	0.647	1	ACTTCGTCAGTAACGGACTGAAATATTGCTTTATTAAGAGTGGAA	GAGTCGAGGTCATATCGTTGAAATATTGCTTTATTAAGAGTGGAC	CTAAAGTGCAATAGAAAAAAAAACCTCGGAATTAGTTTGAACCTCCGGTCTGCCTATAGTGAGTC	CCTCGGAATTAGTTTGAACCTCCG	TOP	[A/C]	0	C2	1
CiC0607-01	ET093287	AAAGAGAAAGGGTCATCGAAAAGCAAAGGTTCCTCGAAATCGCAGCAGCAGAACAAACAG[A/G]CCGAGGAGCCAAAGGTGTTCTGGGCCCCTTCGCCGTTGAAAGTTAAGTCGTGGGCTGACG	BOT	[T/C]	0.748	1	ACTTCGTCAGTAACGGACGAGAACACCTTTGGCTCCTCGGT	GAGTCGAGGTCATATCGTGAGAACACCTTTGGCTCCTCGGC	TGTTTGTTCTGCTGCTGCGGTTACGACTAGCAGTGTTCGGGTCTGCCTATAGTGAGTC	GGTTACGACTAGCAGTGTTCGG	BOT	[T/C]	0	C2	1
CiC0610-01	ET093305	CAACTTAAAATCCCACTTTACTCTTTCCACATGGGCCGTCATGATGGTGTTTTTGACTGC[A/G]CTTGTTACTTCCACTAAACCCTTTTAAAGATTGCAGATCTCTTTGTTTGAGTTAAAATAT	TOP	[A/G]	0.982	1	ACTTCGTCAGTAACGGACGCGTCATGATGGTGTTTTTGACTGCA	GAGTCGAGGTCATATCGTGCGTCATGATGGTGTTTTTGACTGCG	TTGTTACTTCCACTAAACCCTTTCCCTTGTGTAATGAGAGCGACATGGTCTGCCTATAGTGAGTC	CCCTTGTGTAATGAGAGCGACATG	TOP	[A/G]	0	C2	1
CiC0617-02	ET093386	TAGTACTCTAAGCTACCTTTCTTGCTTCCTTCAAGTGTACATTTAATTGAAAACAATCGT[A/G]TTAGTAGTATTATAGGAATTCAATTTTCGAATCATCAAATGGAGTATCTTCCGTGGTTTT	TOP	[A/G]	0.581	0.5	ACTTCGTCAGTAACGGACGCAAGTGTACATTTAATTGAAAACAATCGTA	GAGTCGAGGTCATATCGTGCAAGTGTACATTTAATTGAAAACAATCGTG	AGTATTATAGGAATTCAATTTTCGACATATAACGCGGGTGTCCATACGGTCTGCCTATAGTGAGTC	CATATAACGCGGGTGTCCATACG	TOP	[A/G]	0	C3
CiC0631-01	ET093501	CATAATCTCAGGTTCAAGCGTAAGGATTTGCAAAATAGATTAGATGCAGATAGAMGTGCT[A/G]AAATTGGTGATACTGATTCCGTGGCAACTATAGCATATTTCACGGCAAAATCTGATAATG	BOT	[T/C]	0.719	1	ACTTCGTCAGTAACGGACCCACGGAATCAGTATCACCAATTTT	GAGTCGAGGTCATATCGTCCACGGAATCAGTATCACCAATTTC	TCTATCTGCATCTAATCTATTTTGCTGACACATGGCGACCCTGATAGGTCTGCCTATAGTGAGTC	TGACACATGGCGACCCTGATAG	BOT	[T/C]	0	C1
CiC0631-06	ET093501	TGAAGAAGTCAACGGATGATTGTGCTCAGTTTTAAATTCTGTCACAGTATACTTGCCACT[A/G]GAATTGTCGTAATTCACTCGAAACGATGCTTTACAACCCGTACGCGTTATTGGTCKTGGT	BOT	[T/C]	0.942	1	ACTTCGTCAGTAACGGACGCGTTTCGAGTGAATTACGACAATTCT	GAGTCGAGGTCATATCGTGCGTTTCGAGTGAATTACGACAATTCC	GTGGCAAGTATACTGTGACAGATCCCGTACAAGGAACACGTTTGCGTCTGCCTATAGTGAGTC	TCCCGTACAAGGAACACGTTTGC	BOT	[T/C]	0	C1
CiC0640-03	ET068363	AATCAATGGAATGTTGAATAGGATAAGATGGGGTGTACTCTTTATTCGAAATTTATCAAA[A/G]TTGATGGATTTGATATGGATTTATGGGTTTCAACTCATAATTTATTTATTTTAAGCTTAT	BOT	[T/C]	0.856	1	ACTTCGTCAGTAACGGACCCCATAAATCCATATCAAATCCATCAAT	GAGTCGAGGTCATATCGTCCCATAAATCCATATCAAATCCATCAAC	TTGATAAATTTCGAATAAAGAGTACAACAGTTGCGCTCTCACCTAGTGGTCTGCCTATAGTGAGTC	ACAGTTGCGCTCTCACCTAGTG	BOT	[T/C]	0	C2	1
CiC0640-05	ET068363	TAGAGGTCCGTTTATATCCCCTAGACGCAAGCTTTTCAACTGGAATCGCAGCATCATCGA[A/C]GAAGATTCTTTAGATTTTCTCTCTTCGCCAACTCAACCGGCAGCTTCAGGAACTTGGTGT	TOP	[A/C]	0.895	1	ACTTCGTCAGTAACGGACCTGGAATCGCAGCATCATCGAA	GAGTCGAGGTCATATCGTCTGGAATCGCAGCATCATCGAC	AAGATTCTTTAGATTTTCTCTCTTCGATACCCTACAGTTGCGGACGAGGTCTGCCTATAGTGAGTC	ATACCCTACAGTTGCGGACGAG	TOP	[A/C]	0	C3	1
CiC0658-01	ET068447	GTACTGTGAAGTAAAAATTGAAAAGTTCAATCCGTCGATCATTTGATACGTATTTTTCTT[C/G]ACAGAASCTCAATTCAATAGACAAAAGCTCCTCTTAATTTTTCTTTTCTAWTTAAWTAAA	TOP	[C/G]	0.649	1	ACTTCGTCAGTAACGGACGCGTCGATCATTTGATACGTATTTTTCTTC	GAGTCGAGGTCATATCGTGCGTCGATCATTTGATACGTATTTTTCTTG	CTCAATTCAATAGACAAAAGCTCATGTAGCCTGAGCCCGTGGAGTGTCTGCCTATAGTGAGTC	ATGTAGCCTGAGCCCGTGGAGT	TOP	[C/G]	0	C8
CiC0658-05	ET068447	TCTTSACAGAASCTCAATTCAATAGACAAAAGCTCCTCTTAATTTTTCTTTTCTAWTTAA[A/T]TAAAAGAACAAAAGAAATTGATTACCGAACCACTACTTTTTTGGCCTACCTGAAATACCT	BOT	[T/A]	0.622	1	ACTTCGTCAGTAACGGACGTCGGTAATCAATTTCTTTTGTTCTTTTAT	GAGTCGAGGTCATATCGTGTCGGTAATCAATTTCTTTTGTTCTTTTAA	TAGAAAAGAAAAATTAAGAGGAGCATACGGGTGTCTAAGACGATTCGTGTCTGCCTATAGTGAGTC	ATACGGGTGTCTAAGACGATTCGT	BOT	[T/A]	0	C8
CiC0701-01	ET068627	TAAYTAAACCATTARCAATATTGTGGTTAATTATAAATTCAGTTTTGAGAGACGAATTTT[A/C]AGTAAAAGGACAAAAAAAATCATGATCATAACTATATCCAAAATATACAAAGATAATCAT	BOT	[T/G]	0.816	1	ACTTCGTCAGTAACGGACTGATCATGATTTTTTTTGTCCTTTTACTT	GAGTCGAGGTCATATCGTTGATCATGATTTTTTTTGTCCTTTTACTG	AAATTCGTCTCTCAAAACTGAATCGTCGTTATGATGCTCTCAAGGACGTCTGCCTATAGTGAGTC	CGTCGTTATGATGCTCTCAAGGAC	BOT	[T/G]	0	C2	1
CiC0701-07	ET068627	TCATCTCATCTTCATTTCTCATTGTTCCTTAATCCTCGCACAAATCCTCATCTTGATCTT[A/G]TTCTTGTACATTTACAACTAAAATTGATTTACCATCATTATTTATGGAACTTTCAAGCTT	TOP	[A/G]	0.901	1	ACTTCGTCAGTAACGGACGCGCACAAATCCTCATCTTGATCTTA	GAGTCGAGGTCATATCGTGCGCACAAATCCTCATCTTGATCTTG	TCTTGTACATTTACAACTAAAATTGACCGTTTGGACGTAAGCAGGGCCGTCTGCCTATAGTGAGTC	CCGTTTGGACGTAAGCAGGGCC	TOP	[A/G]	0	C2	1
CiC0704-02	ET068666	GTCATTTTCATAATTCTTAATCTGGGTTGTCTGAATGTGTAGAACAAGTGTGCTTACTTA[A/T]TGTAAAGCACATAMAAAGGGTTCAATCTTTTATGTAATAATCATATGGKGAATATCAATT	TOP	[A/T]	0.52	0.5	ACTTCGTCAGTAACGGACGTGAATGTGTAGAACAAGTGTGCTTACTTAA	GAGTCGAGGTCATATCGTGTGAATGTGTAGAACAAGTGTGCTTACTTAT	AAAGGGTTCAATCTTTTATGTAATTCCAGGCTTTCTACCGACAGATATGTCTGCCTATAGTGAGTC	TCCAGGCTTTCTACCGACAGATAT	TOP	[A/T]	0	C8
CiC0717-01	ET068853	CACATGACTTTAGAGAGCAATTAAGAATTATGGATTATGTACGCTTTTCCATATTTTCTT[A/G]GTGATACAACATGAATGTTCCTAGRTTATAGRTGATGGTKTTCACCAAAGGTTTTTTGCC	TOP	[A/G]	0.799	1	ACTTCGTCAGTAACGGACGGGATTATGTACGCTTTTCCATATTTTCTTA	GAGTCGAGGTCATATCGTGGGATTATGTACGCTTTTCCATATTTTCTTG	TGATACAACATGAATGTTCCTAGTACACGTTGCCCTTAGGTATCCGGTCTGCCTATAGTGAGTC	TACACGTTGCCCTTAGGTATCCG	TOP	[A/G]	0	C8
CiC0717-04	ET068853	CAATGATTTAACATGAAGAGGTTCTGATACCACTTGTTAGGGCAAAAAACCTTTGGTGAA[A/C]ACCATCAYCTATAAYCTAGGAACATTCATGTTGTATCACYAAGAAAATATGGAAAAGCGT	TOP	[A/C]	0.662	1	ACTTCGTCAGTAACGGACGAGGGCAAAAAACCTTTGGTGAAA	GAGTCGAGGTCATATCGTGAGGGCAAAAAACCTTTGGTGAAC	CTAGGAACATTCATGTTGTATCACTCTACTCAAGCGAATTTGGATGGTGTCTGCCTATAGTGAGTC	TCTACTCAAGCGAATTTGGATGGT	TOP	[A/C]	0	C2	1
CiC0720-01	ET068898	CTGACTATTTTAATGCAGTGAAATCAATCTTAAAGAAGAGACTTCGGATGGATGATCAAA[A/G]GAATGCTCGGTTATGTAAGAAAAGGAAAACAATTTATAGTTGCAATACACTCATCAATAA	TOP	[A/G]	0.966	1	ACTTCGTCAGTAACGGACAGAGACTTCGGATGGATGATCAAAA	GAGTCGAGGTCATATCGTAGAGACTTCGGATGGATGATCAAAG	AATGCTCGGTTATGTAAGAAAAGGCAGCACAAGCACTATCGGATTCGTCTGCCTATAGTGAGTC	GCAGCACAAGCACTATCGGATTC	TOP	[A/G]	0	C8
CiC0744-01	ET093764	ATAAGTATTGTGAAACTTTTTGTATTGTAAAATTTCGTTCAGCCCCTTACACTCTATATT[A/C]TTTCATTAAAACCCTYAGAGTATGAAATTCATCCCCTATAATTTTTAAATTCYCAAAATA	TOP	[A/C]	0.601	1	ACTTCGTCAGTAACGGACGTCGTTCAGCCCCTTACACTCTATATTA	GAGTCGAGGTCATATCGTGTCGTTCAGCCCCTTACACTCTATATTC	AGAGTATGAAATTCATCCCCTATGAGACCCGTCATGGAGCAACTTGTCTGCCTATAGTGAGTC	GAGACCCGTCATGGAGCAACTT	TOP	[A/C]	0	C2
CiC0744-07	ET093764	CTCAAACTGAAATTTCGATCAGAATTACTAACCCAAACCGAACCGATTTAATTTCGATTC[A/G]GTTTGGTTTGGGTTCGTATTTTGAACTCGATTGGGTTGAAACCCAAACCGAAATCCGAAC	BOT	[T/C]	0.886	1	ACTTCGTCAGTAACGGACGTCAAAATACGAACCCAAACCAAACT	GAGTCGAGGTCATATCGTGTCAAAATACGAACCCAAACCAAACC	AATCGAAATTAAATCGGTTCGCGCTTGCACGGTCGAACATATTGGTCTGCCTATAGTGAGTC	CGCTTGCACGGTCGAACATATTG	BOT	[T/C]	0	C3	1
CiC0748-01	ET093841	GTAGTTTCATTCAACTTGCGGCAGACCAGTTATATTAAGAATTTTATTCTCCTACTAACA[A/C]ATTTGGATTACCTACCACGAATGCAAAAAGGAGGTGCGGAACCTTAAGGCGTAAACAAAG	BOT	[T/G]	0.699	1	ACTTCGTCAGTAACGGACGTGCATTCGTGGTAGGTAATCCAAATT	GAGTCGAGGTCATATCGTGTGCATTCGTGGTAGGTAATCCAAATG	GTTAGTAGGAGAATAAAATTCTTAATGCTGCTCGCCTTAGAAACTACCGTCTGCCTATAGTGAGTC	GCTGCTCGCCTTAGAAACTACC	BOT	[T/G]	0	C2	1
CiC0748-02	ET093841	ATGATTCAATCTACGCTGATAAGTTTCTGCACTCACTCTGGATACAATGAATGTGCATAC[A/T]CCATAACAGATCAACCTTATGCATAAACCTAAACGAGATTTCATTTATATAATGCTTTGA	TOP	[A/T]	0.896	1	ACTTCGTCAGTAACGGACGCACTCTGGATACAATGAATGTGCATACA	GAGTCGAGGTCATATCGTGCACTCTGGATACAATGAATGTGCATACT	CATAACAGATCAACCTTATGCATACCGTGTCGGAGTTATGATAGCGGTCTGCCTATAGTGAGTC	ACCGTGTCGGAGTTATGATAGCG	TOP	[A/T]	0	C2	1
CiC0749-04	ET093853	AAGCAACCAAACAATGACTCAATATATGTATTTATTTTTTGTTTCAGATTTTAAAAGGAA[A/G]GGGGTGGTCAAAATCTAAAYTCGCCTCAACGGCTGATGTCTTATAATGTCTATTAAGCTG	BOT	[T/C]	0.538	0.5	ACTTCGTCAGTAACGGACTTTAGATTTTGACCACCCCT	GAGTCGAGGTCATATCGTTTTAGATTTTGACCACCCCC	TCCTTTTAAAATCTGAAACAAAAACAGACATATCTTGGTTCGCTCGTGTCTGCCTATAGTGAGTC	ACAGACATATCTTGGTTCGCTCGT	BOT	[T/C]	0	C2	1
CiC0759-01	ET093932	AATTAGAGGGGCACCAAATTTTTTTTGGCGAAAATCCTCCAACGCTCAAGTCAGTAATTG[A/G]GTCTCTTTTACAAAAACTTGTATCACAAACTCATGGCTTAATTATATCAATTGAAAGTTA	TOP	[A/G]	0.919	1	ACTTCGTCAGTAACGGACGCCTCCAACGCTCAAGTCAGTAATTGA	GAGTCGAGGTCATATCGTGCCTCCAACGCTCAAGTCAGTAATTGG	TCTCTTTTACAAAAACTTGTATCACCCTCAATCTTATTCGGCAGTGTGAGTCTGCCTATAGTGAGTC	CCTCAATCTTATTCGGCAGTGTGA	TOP	[A/G]	0	C1
CiC0762-07	ET093940	GTTGAAAGACCTGGTTACGGTTAAYAGTAAAGGTTGCTYTAAAACCGTTAAATACGATGR[A/G]GCTAAAAATCGCAAATGCAGTAAGTGTTTTCAACCTGGCCATACTAAACGRACTTGCCCG	BOT	[T/C]	0.683	1	ACTTCGTCAGTAACGGACCACTTACTGCATTTGCGATTTTTAGCT	GAGTCGAGGTCATATCGTCACTTACTGCATTTGCGATTTTTAGCC	CATCGTATTTAACGGTTTTATCTATTCAGCACGGAGGCGGATGTCTGCCTATAGTGAGTC	TCTATTCAGCACGGAGGCGGAT	BOT	[T/C]	0	C6	1
CiC0762-08	ET093940	ATACGATGRRGCTAAAAATCGCAAATGCAGTAAGTGTTTTCAACCTGGCCATACTAAACG[A/G]ACTTGCCCGCTATATCCGCCAAAGGACATGTAGCCCAATGACCTTCATTACAACGTTGGC	TOP	[A/G]	0.644	1	ACTTCGTCAGTAACGGACTTTTCAACCTGGCCATACTAAACGA	GAGTCGAGGTCATATCGTTTTTCAACCTGGCCATACTAAACGG	CTATATCCGCCAAAGGACATCGACCGGAGTTATAGAATCGAGGGTCTGCCTATAGTGAGTC	CGACCGGAGTTATAGAATCGAGG	TOP	[A/G]	0	C1
CiC0765-01	ET093991	AATCCCTAAAGCTTGAGATGAACTGACTCTAATTGGTCTTTTCAAAGCACTCTTTCGCAA[A/C]GCATCCAAATTCTTAGCTGAGGTTTTAACATCAATCGCCTCAAAAAGACGATTGATATCA	TOP	[A/C]	0.948	1	ACTTCGTCAGTAACGGACTCTTTTCAAAGCACTCTTTCGCAAA	GAGTCGAGGTCATATCGTTCTTTTCAAAGCACTCTTTCGCAAC	CATCCAAATTCTTAGCTGAGGTTAGCTGTTCGGGAGGACAAACGGTCTGCCTATAGTGAGTC	TAGCTGTTCGGGAGGACAAACG	TOP	[A/C]	0	C2	1
CiC0765-03	ET093991	GTTTTAACATCAATCGCCTCAAAAAGACGATTGATATCATCCTCTATAGAATACTTATTS[C/G]CTGATTTTGGCAAAGAATGCTTTTTAGCTTTCTCATTTCTTTTCGATGCAAATTCTAATT	BOT	[G/C]	0.689	1	ACTTCGTCAGTAACGGACGAAAAAGCATTCTTTGCCAAAATCAGG	GAGTCGAGGTCATATCGTGAAAAAGCATTCTTTGCCAAAATCAGC	ATTCTATAGAGGATGATATCAATCGATCGCACGGAATAGGCTCTCTGGTCTGCCTATAGTGAGTC	ATCGCACGGAATAGGCTCTCTG	BOT	[G/C]	0	C2	1
CiC0770-01	ET094041	CAATAATTCCCTGGAAAAGCATGGATTATTTTTCTCAAGGATTTCTTCATTTTCTGTAGA[A/T]TCACTGTACATATTAGCATTTAGATTTTATTTATTTATTATTTTATTACCTAATAAGGAG	TOP	[A/T]	0.735	1	ACTTCGTCAGTAACGGACGTCTCAAGGATTTCTTCATTTTCTGTAGAA	GAGTCGAGGTCATATCGTGTCTCAAGGATTTCTTCATTTTCTGTAGAT	CACTGTACATATTAGCATTTAGATTTACAGTCCATCCGTGTGAAGACCGTCTGCCTATAGTGAGTC	ACAGTCCATCCGTGTGAAGACC	TOP	[A/T]	0	C4	1
CiC0771-01	ET094050	GCACTGAATTAACAGATAAGACTATTAAAATTATAAAAACTAACATGGCAAGAAGAAAAA[A/G]ATTACCATTAGATGAAATGGGTATAAAACATTTTGCACATAAACTAAATGCACAAATGAT	TOP	[A/G]	0.84	1	ACTTCGTCAGTAACGGACGAAAAACTAACATGGCAAGAAGAAAAAA	GAGTCGAGGTCATATCGTGAAAAACTAACATGGCAAGAAGAAAAAG	TTACCATTAGATGAAATGGGTATGACTCTCGGAGGACCTTCAAGCGTCTGCCTATAGTGAGTC	GACTCTCGGAGGACCTTCAAGC	TOP	[A/G]	0	C2	1
CiC0771-03	ET094050	GAYTTTTGTGATCTGAGTTGTCTTTATGGTTCCAGTTTGTTCAGGTTCATCTGGTAGTTT[C/G]CATGTCAATTAAGGAGGGCCCAAATTATTATGCATCATGTTCATTTAGATGAAAAATAAG	BOT	[G/C]	0.983	1	ACTTCGTCAGTAACGGACGTGGGCCCTCCTTAATTGACATGG	GAGTCGAGGTCATATCGTGTGGGCCCTCCTTAATTGACATGC	AACTACCAGATGAACCTGAACATATTGAGCCGGGGCAAACAGCTGTCTGCCTATAGTGAGTC	TATTGAGCCGGGGCAAACAGCT	BOT	[G/C]	0	C2	1
CiC0773-01	ET094056	CATCACATAAACACATTGGTAGAAACATATAAATCCATATCCGTATATACCAAATATAGG[A/C]TTTTCAAACATGTCAATATACACCTATTGTTTATTGTGATTCATGCAGGAGTCTAGTTTA	TOP	[A/C]	0.678	1	ACTTCGTCAGTAACGGACAATCCATATCCGTATATACCAAATATAGGA	GAGTCGAGGTCATATCGTAATCCATATCCGTATATACCAAATATAGGC	TTTCAAACATGTCAATATACACCTAATCGCCCCTTGTGAGTAGCAGGTCTGCCTATAGTGAGTC	AATCGCCCCTTGTGAGTAGCAG	TOP	[A/C]	0	C2	1
CiC0776-06	ET094089	AATGCCAAAGCCAAATCCTAAGTTTGCTACGTGAGGGCACCATGCAAGCCATGCATGAAA[A/C]ATGCATGTGCTGAGATCGTGAAGATACGTGCTGGAGCTGGAGCCGTGATCTAGGAATACG	TOP	[A/C]	0.734	1	ACTTCGTCAGTAACGGACGCATGCAAGCCATGCATGAAAA	GAGTCGAGGTCATATCGTGCATGCAAGCCATGCATGAAAC	ATGTGCTGAGATCGTGAAGATAAATACTAGCTCCCGGATGTTCACCGTCTGCCTATAGTGAGTC	AATACTAGCTCCCGGATGTTCACC	TOP	[A/C]	0	C2	1
CiC0779-02	ET094138	AGGGGTAAAGTGCCTTAACTGTGACTACACTCCGAATCCGGATTAATAGAGGCCCAATGC[A/G]GTCGCGGCACACCGRATGGTTTACAACCAAAAAGAATAAGTTGGCTAGGCTAGGCTGGGC	TOP	[A/G]	0.661	1	ACTTCGTCAGTAACGGACGCGGATTAATAGAGGCCCAATGCA	GAGTCGAGGTCATATCGTGCGGATTAATAGAGGCCCAATGCG	ATGGTTTACAACCAAAAAGAATAAGATTCCGGTAGGCATGTACGCAGTCTGCCTATAGTGAGTC	GATTCCGGTAGGCATGTACGCA	TOP	[A/G]	0	C1
CiC0780-01	ET094144	CCAACTGGTGGTTACTTAAAACCCTCACCTTAAACCCTAATTTTCGTTAGAGTCACATCT[C/G]CAATCTCAACGGCATTTTTTCCGATACTTTCGGACATCCAAATAGAGTCGCAACTGAAAA	TOP	[C/G]	0.755	1	ACTTCGTCAGTAACGGACCCCTAATTTTCGTTAGAGTCACATCTC	GAGTCGAGGTCATATCGTCCCTAATTTTCGTTAGAGTCACATCTG	AATCTCAACGGCATTTTTTCGGCACTTCGCACGGGTTACGAAGTCTGCCTATAGTGAGTC	GGCACTTCGCACGGGTTACGAA	TOP	[C/G]	0	C2	1
CiC0780-02	ET094144	GCCCCTTTTTCTTTGTGTTTTTATACTTCATGATTCTACCAGTGTGASAATAGAAGTTTC[A/G]AGTATTTTCAGTTGCGACTCTATTTGGATGTCCGAAAGTATCGGAAAAAATGCCGTTGAG	BOT	[T/C]	0.602	1	ACTTCGTCAGTAACGGACGCCAAATAGAGTCGCAACTGAAAATACTT	GAGTCGAGGTCATATCGTGCCAAATAGAGTCGCAACTGAAAATACTC	TCACACTGGTAGAATCATGAAGTCAGGGGAAACACGGCCTTTCGTGTCTGCCTATAGTGAGTC	CAGGGGAAACACGGCCTTTCGT	BOT	[T/C]	0	C4
CiC0781-01	ET094165	GTGGATTTTATTGTCTTGGAAACTGAACCTGTTGTGAATAATTACAAACCAATTCCTGTA[A/C]TTTTAGGTCGACCATTTTTAGCAACTGCTAATGCTTTGATTAATTGTAGGAATGGTTTAA	BOT	[T/G]	0.911	1	ACTTCGTCAGTAACGGACGTTGCTAAAAATGGTCGACCTAAAAT	GAGTCGAGGTCATATCGTGTTGCTAAAAATGGTCGACCTAAAAG	ACAGGAATTGGTTTGTAATTATTCGAAGACGGTTGTATCCAGCTCACGTCTGCCTATAGTGAGTC	GAAGACGGTTGTATCCAGCTCAC	BOT	[T/G]	0	C8
CiC0784-01	ET094201	GGCTAATGAAATATACTGCAGGATCATACATCACCAATCTTTCTTTAAACACAAGAATGT[A/T]TGAGCACAGCCCAGCTCGCCTAGACTACCGAAACCAACCCTTGGGCCTTGGGTGCATACA	BOT	[T/A]	0.906	1	ACTTCGTCAGTAACGGACCGAGCTGGGCTGTGCTCAT	GAGTCGAGGTCATATCGTCGAGCTGGGCTGTGCTCAA	CATTCTTGTGTTTAAAGAAAGATTGTAGCTGGCCCACGAAATCTGCGGTCTGCCTATAGTGAGTC	TAGCTGGCCCACGAAATCTGCG	BOT	[T/A]	0	C2	1
CiC0799-10	ET094400	AACTTAAATCRTYTATATTTGATAAAAGTTATTTGATAATTCGAACATAAYTAGAGAGTA[A/G]ATTCCTATTCAAGAATCAACCGCAATCCCAAACAWGCCTTTTTTTTTTKAATTTGTTCTG	BOT	[T/C]	0.653	1	ACTTCGTCAGTAACGGACGTGCGGTTGATTCTTGAATAGGAATT	GAGTCGAGGTCATATCGTGTGCGGTTGATTCTTGAATAGGAATC	ATGTTCGAATTATCAAATAACTTTTGTGTAGGCCAGCTAAACGTCGTGTCTGCCTATAGTGAGTC	GTGTAGGCCAGCTAAACGTCGT	BOT	[T/C]	0	C2
CiC0800-01	ET094401	ATATAGAATCATTGTAATCACCGTTATAATGAGTAAGACGAAATACTTGCTTCTGTCGTA[A/T]GAGAGGGACTGTCCAGCAATTCGTGCAGCTGTGTTGATGACTTGACCAAACAGAGTCGGT	BOT	[T/A]	0.926	1	ACTTCGTCAGTAACGGACCGAATTGCTGGACAGTCCCTCTCT	GAGTCGAGGTCATATCGTCGAATTGCTGGACAGTCCCTCTCA	ACGACAGAAGCAAGTATTTCGTAATCGTCTATGCCGAGGTACGTCGTCTGCCTATAGTGAGTC	AATCGTCTATGCCGAGGTACGTC	BOT	[T/A]	0	C2	1
CiC0804-03	ET094465	AGTAAKCSGTTGCAGTCCAAGTTCAATTCTTTCTTGGCAGAGTTGCTCCAGCCGGCTAGT[A/G]ATATCTTTAATCTTGGACCCCATGCTATAATTGAACATAATAGCATTCGGATTCAAACTA	TOP	[A/G]	0.976	1	ACTTCGTCAGTAACGGACGAGAGTTGCTCCAGCCGGCTAGTA	GAGTCGAGGTCATATCGTGAGAGTTGCTCCAGCCGGCTAGTG	TATCTTTAATCTTGGACCCCATTGCGTAGGGACTATCAGGGAACGTCTGCCTATAGTGAGTC	TGCGTAGGGACTATCAGGGAAC	TOP	[A/G]	0	C5
CiC0804-06	ET094465	CTGTTGGGACACTCGAACTGGGYGGCCTCTGSTGTGYAGCAGCAGCAACAGTTGATGATG[A/C]CCCTCCAGTAAKCSGTTGCAGTCCAAGTTCAATTCTTTCTTGGCAGAGTTGCTCCAGCCG	TOP	[A/C]	0.635	1	ACTTCGTCAGTAACGGACAGCAGCAGCAACAGTTGATGATGA	GAGTCGAGGTCATATCGTAGCAGCAGCAACAGTTGATGATGC	GTTGCAGTCCAAGTTCAATTCATTATCGAAGGGGTCGGCTATGCGTCTGCCTATAGTGAGTC	ATTATCGAAGGGGTCGGCTATGC	TOP	[A/C]	0	C1
CiC0806-14	ET094469	AAAACAAACAAAACTATCTTCCCAAAAAAMAAAAAAAAAAACACACACACACACAACAAA[A/G]CAAAACAAGCAAAACTAATCGAGAAATGATCAAAACTCCTATGTTTTTCCTGGTGAATTT	TOP	[A/G]	0.91	1	ACTTCGTCAGTAACGGACAAAAAAACACACACACACACAACAAAA	GAGTCGAGGTCATATCGTAAAAAAACACACACACACACAACAAAG	AAAACAAGCAAAACTAATCGAGCCAAGTTGGCAGTTCGACACATGGTCTGCCTATAGTGAGTC	CCAAGTTGGCAGTTCGACACATG	TOP	[A/G]	0	C1
CiC0818-01	ET094575	TGCACAAGACCTTGTAGCCAATCGTTCTTCCGAGAAGCTTGATAACCACAGCTGTCCTCC[A/G]TGGTTTCACGAGCTGTGCATGAACTTTCTGTGAGAATGAGATYGAAGGCAGATGTCCTTC	BOT	[T/C]	0.911	1	ACTTCGTCAGTAACGGACGCATGCACAGCTCGTGAAACCAT	GAGTCGAGGTCATATCGTGCATGCACAGCTCGTGAAACCAC	GAGGACAGCTGTGGTTATCAATGACCTCAAGGAAGCGGCGATTGTCTGCCTATAGTGAGTC	TGACCTCAAGGAAGCGGCGATT	BOT	[T/C]	0	C5
CiC0818-05	ET094575	CCATGAGATCCTCCTCCATAGTGTCATGTGTTTCCATCAACTTGTCTTTGAAGGATACCA[A/T]TGGAGGATTATCCTCATCGTCTCCTTCAATCCTAAACTTTGCCTTTTTTGYAGACCGRTC	BOT	[T/A]	0.977	1	ACTTCGTCAGTAACGGACGGAGACGATGAGGATAATCCTCCAT	GAGTCGAGGTCATATCGTGGAGACGATGAGGATAATCCTCCAA	GGTATCCTTCAAAGACAAGTTGTCTATGACCTGAATCGAAGAGCCCGTCTGCCTATAGTGAGTC	TCTATGACCTGAATCGAAGAGCCC	BOT	[T/A]	0	C5
CiC0823-01	ET094621	CAAAAATTGAGTGAAATGGATTTGTTTGAGMMAAGAAAATTGATCCTAGAGATGAATGAA[A/G]CTAATATATGATGTAGATTGGATAAAAAATGGGCTAAAGGAAGCTTGAAAATGTAGAGAG	TOP	[A/G]	0.647	1	ACTTCGTCAGTAACGGACAAGAAAATTGATCCTAGAGATGAATGAAA	GAGTCGAGGTCATATCGTAAGAAAATTGATCCTAGAGATGAATGAAG	TAATATATGATGTAGATTGGATAAAAATGGCGGATCTATGAAGCAGGACGTCTGCCTATAGTGAGTC	TGGCGGATCTATGAAGCAGGAC	TOP	[A/G]	0	C1
CiC0823-10	ET094621	CATATAARTTTAAACAATTWTAACAAACCAACAACTYCACCAAGTCATCAAGCAACACAT[A/G]AGAATTAAGCATAAAACATCATCCAAATATAACATATCCAAATATTAAACAAYCATCATC	TOP	[A/G]	0.954	1	ACTTCGTCAGTAACGGACCACCAAGTCATCAAGCAACACATA	GAGTCGAGGTCATATCGTCACCAAGTCATCAAGCAACACATG	GAATTAAGCATAAAACATCATCCGGTTGCGAGAAAGTTGTCGTCTCGTCTGCCTATAGTGAGTC	GGTTGCGAGAAAGTTGTCGTCTC	TOP	[A/G]	0	C8
CiC0825-01	ET094637	ATTTGAATTACATTCACGACAACTGCGAAATAATCTCTCTCTCTCTCTCTCTCTCTCTCT[A/C]TATATATATATATATATATATATAGGGAGAATGCCAATTTCCCCTCATATTGTAATCAAT	TOP	[A/C]	0.482	0.5	ACTTCGTCAGTAACGGACTCTCTCTCTCTCTCTCTCTCTCTCTCTA	GAGTCGAGGTCATATCGTTCTCTCTCTCTCTCTCTCTCTCTCTCTC	TATATATAGGGAGAATGCCAATTTGCACTTCTAACCGAAAGACCCTGGTCTGCCTATAGTGAGTC	GCACTTCTAACCGAAAGACCCTG	TOP	[A/C]	0	C1
CiC0830-02	ET094684	GAGCAGCCCTTAGTCCATTGTATAAGATCTCATGATGCTATTGATGTTTGCTAATAGAAA[A/G]TGAAAAGGTAAAACCCAACTCTCTGTCCACCAAGTGAAAAATAAAATCATCACATTGAGT	BOT	[T/C]	0.918	1	ACTTCGTCAGTAACGGACCAGAGAGTTGGGTTTTACCTTTTCAT	GAGTCGAGGTCATATCGTCAGAGAGTTGGGTTTTACCTTTTCAC	TTCTATTAGCAAACATCAATAGCAGTACGACCGACATGCCGTGGTAGTCTGCCTATAGTGAGTC	GTACGACCGACATGCCGTGGTA	BOT	[T/C]	0	C8
CiC0832-01	ET099748	TAGAATCTCTTTTGAATTCAAAGACAATGTAACATTAAGGAACAAGTAACAATTCAGAAA[A/C]AGAAACACGTAAATTCTACACTATAAAAGGAGAAATTAACATACCAATGAAAAGTGTTCT	TOP	[A/C]	0.583	0.5	ACTTCGTCAGTAACGGACCATTAAGGAACAAGTAACAATTCAGAAAA	GAGTCGAGGTCATATCGTCATTAAGGAACAAGTAACAATTCAGAAAC	GAAACACGTAAATTCTACACTATAAACGCGAGTAACTCAGACCTTCGTGTCTGCCTATAGTGAGTC	CGCGAGTAACTCAGACCTTCGT	TOP	[A/C]	0	C3	1
CiC0835-01	ET094805	TTCTAACTGAGCAAATGCAGCCGGTGTTGTTGTTCACTTCTATTTGTGGAGCACAACTTC[A/C]CTCCACTTTCCTCATTTTTTTCTCTCTGTAGGAATCTAGCAAGAATGTTTATTTCATGAA	TOP	[A/C]	0.892	1	ACTTCGTCAGTAACGGACGCACTTCTATTTGTGGAGCACAACTTCA	GAGTCGAGGTCATATCGTGCACTTCTATTTGTGGAGCACAACTTCC	TCCACTTTCCTCATTTTTTTCTTAACTGCCGTCAACTTGGCCCTGTCTGCCTATAGTGAGTC	TAACTGCCGTCAACTTGGCCCT	TOP	[A/C]	0	C8
CiC0843-01	ET094919	AAAAAAAAAAGAGGTAGAAACTGGACAAAATTCACACAAAKTTCATGCTGCATGAGAATT[A/G]CTCGAGCAAAGATTTAATACAAGTCCACACATAATTAGCAAAAAACCATTTGACACAAAC	BOT	[T/C]	0.659	1	ACTTCGTCAGTAACGGACTGGACTTGTATTAAATCTTTGCTCGAGT	GAGTCGAGGTCATATCGTTGGACTTGTATTAAATCTTTGCTCGAGC	ATTCTCATGCAGCATGAAACGAGGCTTGCGTAGGAACAGTGTCTGCCTATAGTGAGTC	ACGAGGCTTGCGTAGGAACAGT	BOT	[T/C]	0	C2	1
CiC0843-17	ET094919	TTAATAGTAAATAAAATGAAAGAAACTGGTTTAATTGTTAATATCAGAATTTAAAATTTA[A/T]TTTTGATTTTTTTTAATGATAGTGATCGTTTAGTTAATAAGGAGCGATTAAGAGTAAATA	BOT	[T/A]	0.616	1	ACTTCGTCAGTAACGGACCGATCACTATCATTAAAAAAAATCAAAAT	GAGTCGAGGTCATATCGTCGATCACTATCATTAAAAAAAATCAAAAA	AAATTTTAAATTCTGATATTAACAATTATAGCACTCGGACGGGGTCGTTGTCTGCCTATAGTGAGTC	ATAGCACTCGGACGGGGTCGTT	BOT	[T/A]	0	C8
CiC0844-06	ET094927	GTCGTCACCAACCTCAACGACCTTCTCCTTACCCTTCGACATATCCTAAGTTCTAACCAA[A/G]ACACCACCGCCAACTACAACCTCAAGCAAAGCAGAGAGAAAGGAAATTACCTACAACTAA	BOT	[T/C]	0.998	1	ACTTCGTCAGTAACGGACAGGTTGTAGTTGGCGGTGGTGTT	GAGTCGAGGTCATATCGTAGGTTGTAGTTGGCGGTGGTGTC	TGGTTAGAACTTAGGATATGTCGTAGGAAGATTGAAGCGGCCCATTTGTCTGCCTATAGTGAGTC	TAGGAAGATTGAAGCGGCCCATTT	BOT	[T/C]	0	C6	1
CiC0844-12	ET094927	TATCGTGGACGAGCAGGATGTTTCTGCTCCTGTTCTTCCACGCGCCAGGCTTTAACGGAA[A/C]ACACCGGTTCGCAGAACTCCGCCATCAGATGTCTGCTCGTCRTTCCTGGTCCCTTCGACG	TOP	[A/C]	0.604	1	ACTTCGTCAGTAACGGACGGCGCCAGGCTTTAACGGAAA	GAGTCGAGGTCATATCGTGGCGCCAGGCTTTAACGGAAC	CACCGGTTCGCAGAACTCGGTACAGCCTGCTCCGTTTGAAGTCTGCCTATAGTGAGTC	GGTACAGCCTGCTCCGTTTGAA	TOP	[A/C]	0	C8
CiC0851-04	ET094984	ATCAGYGGTGAATTACTGAATTGGGAYGCCTTTTTTTTGTTTTTTGTTTTAAATCCGGTA[A/T]CAAAGTTGACATTTTCTGTGAAAAAAACAAAACCCTCTCTTTTACACTGTGTATCGATGC	TOP	[A/T]	0.868	1	ACTTCGTCAGTAACGGACGTTTTTGTTTTTTGTTTTAAATCCGGTAA	GAGTCGAGGTCATATCGTGTTTTTGTTTTTTGTTTTAAATCCGGTAT	AAAGTTGACATTTTCTGTGAAAAGGGCTAACTGTGCTCGGAAGTTGTCTGCCTATAGTGAGTC	GGGCTAACTGTGCTCGGAAGTT	TOP	[A/T]	0	C1
CiC0851-12	ET094984	ATTTCCACCAGCGCATGAAATGCCATAACACAYAGCGACATTTGACGCTCTGAAAAGCAC[A/G]AAATGCATTCCAGGCAACGTGACGCCCACGTGAATAGATGATCAACAACATATTAAAAAG	BOT	[T/C]	0.839	1	ACTTCGTCAGTAACGGACGCACGTTGCCTGGAATGCATTTT	GAGTCGAGGTCATATCGTGCACGTTGCCTGGAATGCATTTC	TGCTTTTCAGAGCGTCAAATAGCGGTGATAGGGCAGCTCATTGTCTGCCTATAGTGAGTC	AGCGGTGATAGGGCAGCTCATT	BOT	[T/C]	0	C2	1
CiC0860-03	ET095067	KGAGCAAGTTYCTGTTACTTATGTGGGATAGATTTTCTTGATTTTGTAGCATTTGACCTA[A/T]GCTGATGACTAAATTCATCACTGCAATATCATGAAAGCATTTTGTCATCAGTTGATTTTT	BOT	[T/A]	0.93	1	ACTTCGTCAGTAACGGACGTGCAGTGATGAATTTAGTCATCAGCT	GAGTCGAGGTCATATCGTGTGCAGTGATGAATTTAGTCATCAGCA	AGGTCAAATGCTACAAAATCAAGATCGTGACCCTCTATGCTTAGTGGTCTGCCTATAGTGAGTC	GATCGTGACCCTCTATGCTTAGTG	BOT	[T/A]	0	C8
CiC0868-01	ET095107	ACAGTTTCTGGGATCCAYATTTGATACCAACTTCATTTCAAGGGTAACTTTCAGGAACTA[A/G]GATACAGTATGTGCCTTTAAATTCTATTAATCACGTGGGATCATTACGATGTCTTGCTTT	TOP	[A/G]	0.824	1	ACTTCGTCAGTAACGGACGCATTTCAAGGGTAACTTTCAGGAACTAA	GAGTCGAGGTCATATCGTGCATTTCAAGGGTAACTTTCAGGAACTAG	ATACAGTATGTGCCTTTAAATTCTAGAAATTACGGTCCTCCACCGACGTCTGCCTATAGTGAGTC	AGAAATTACGGTCCTCCACCGAC	TOP	[A/G]	0	C2	1
CiC0868-02	ET095107	AAGGCACATACTGTATCYTAGTTCCTGAAAGTTACCCTTGAAATGAAGTTGGTATCAAAT[A/G]TGGATCCCAGAAACTGTTATGGTTTTGAATTTATATGATTTTAAACATGATCTCTTAATT	BOT	[T/C]	0.966	1	ACTTCGTCAGTAACGGACAACCATAACAGTTTCTGGGATCCAT	GAGTCGAGGTCATATCGTAACCATAACAGTTTCTGGGATCCAC	TTTGATACCAACTTCATTTCAAGGCACGATAGTTAATCTGGAACCGGGTCTGCCTATAGTGAGTC	GCACGATAGTTAATCTGGAACCGG	BOT	[T/C]	0	C2	1
CiC0869-01	ET095109	CAAATTCACCCCAAAGTTTCATGAATTTACCGAATTGCCCCTGCCGGTCAACGGTGACCG[A/G]ACTTCAGTCAACGATGACGGGGAGCTTAGGTCTGCTAGTTCCGGCCTCGATGAATCCAAC	TOP	[A/G]	0.681	1	ACTTCGTCAGTAACGGACCCGGTCAACGGTGACCGA	GAGTCGAGGTCATATCGTCCGGTCAACGGTGACCGG	CTTCAGTCAACGATGACGGTGAGTGGTTTAACGGAACTCGGCGTCTGCCTATAGTGAGTC	TGAGTGGTTTAACGGAACTCGGC	TOP	[A/G]	0	C8
CiC0873-02	ET095141	CATCAGCTTCATAAATTATTTTTCTCAGGTTAGGCAAGATCTTCTGTATGAACTCCCCCC[A/G]AGTTTTCTGCTTATCAGTGCAGGARATGAAGGCAGTCATTAGCTCAAGCTTTGTCTTCAT	TOP	[A/G]	0.927	1	ACTTCGTCAGTAACGGACAGATCTTCTGTATGAACTCCCCCCA	GAGTCGAGGTCATATCGTAGATCTTCTGTATGAACTCCCCCCG	GTTTTCTGCTTATCAGTGCAGTAGCTTCTGACGGTCCATTGCAGGTCTGCCTATAGTGAGTC	TAGCTTCTGACGGTCCATTGCAG	TOP	[A/G]	0	C1
CiC0875-01	ET095150	TAACCTACATTTATACCTTGTACCGTACGTTCCTAACTAGATAAAATAATCGYGCCGACT[A/G]CATTGGAAAAGAAACTATAGATTGGTTATAATTTTTATTTTTGAAATCATGTCCATAAAA	BOT	[T/C]	0.546	0.5	ACTTCGTCAGTAACGGACGAACCAATCTATAGTTTCTTTTCCAATGT	GAGTCGAGGTCATATCGTGAACCAATCTATAGTTTCTTTTCCAATGC	CGATTATTTTATCTAGTTAGGAACGCGTAAGGTGGCGTGACGACTAAGTCTGCCTATAGTGAGTC	CGTAAGGTGGCGTGACGACTAA	BOT	[T/C]	0	C3	1
CiC0884-01	ET095220	GAAAGCAGAAGACTTTTCATTTTACCGAATTCTAGTCTCATAGCATCACCAAAAAATGAC[A/G]CATTACCCAGCCCTTCTATTCCACAKTCTCGAAGGAGTTGAAGRTTTTTCAGAGATTCAA	BOT	[T/C]	0.942	1	ACTTCGTCAGTAACGGACTGGAATAGAAGGGCTGGGTAATGT	GAGTCGAGGTCATATCGTTGGAATAGAAGGGCTGGGTAATGC	TCATTTTTTGGTGATGCTATGGGAAAGGCTGCTCCATCGAACTGTCTGCCTATAGTGAGTC	GGAAAGGCTGCTCCATCGAACT	BOT	[T/C]	0	C8
CiC0884-05	ET095220	TAAGTCCATGAATGGACATAGGAAATGAAGCACGTCCTTTAAACTTTAACCCTAAGTGAC[A/G]GACTTTMYCACCAAAAGAGTTTATGACTGATTCTTTGGTACCATTAATTTCTACCCACCA	TOP	[A/G]	0.613	1	ACTTCGTCAGTAACGGACCGTCCTTTAAACTTTAACCCTAAGTGACA	GAGTCGAGGTCATATCGTCGTCCTTTAAACTTTAACCCTAAGTGACG	CACCAAAAGAGTTTATGACTGATCTTTGTCGAAGAAACGCAGGACAGGTCTGCCTATAGTGAGTC	CTTTGTCGAAGAAACGCAGGACAG	TOP	[A/G]	0	C8
CiC0885-12	ET095235	AACATMAAAAAAGAAAAGAAYTCGAGTTGCYGGTTCGCGGTGGAACTTGGTGATGGTGGA[C/G]GCTGCARYRGYAGATCCAGCAGCAGTAGATCCGATAGTAGTGCAGCGAATTCAGCTACAG	TOP	[C/G]	0.634	1	ACTTCGTCAGTAACGGACGGGTGGAACTTGGTGATGGTGGAC	GAGTCGAGGTCATATCGTGGGTGGAACTTGGTGATGGTGGAG	AGATCCAGCAGCAGTAGATCCGCCACCCTGTATAAGGTCGTCGTCTGCCTATAGTGAGTC	CGCCACCCTGTATAAGGTCGTC	TOP	[C/G]	0	C4
CiC0890-07	ET095261	GGCCRAATGTAATTGGAATTGGTCCAGTCAATTTATTGCGTTCTAATACTAAGGTCAACA[A/T]GTTGCTTAAATTGCTAATTGCTTCCGGAATGTTGCCACTAATACTGCAATTGGCGATGAC	BOT	[T/A]	0.948	1	ACTTCGTCAGTAACGGACGCGGAAGCAATTAGCAATTTAAGCAACT	GAGTCGAGGTCATATCGTGCGGAAGCAATTAGCAATTTAAGCAACA	GTTGACCTTAGTATTAGAACGCAGACGTAGGGCCACTATTTGCAGGTCTGCCTATAGTGAGTC	GACGTAGGGCCACTATTTGCAG	BOT	[T/A]	0	C8
CiC0890-12	ET095261	GCTTAKATCTTGCATTCAATAWGTTGGTAGGTTCATTCCCAGATGAGCTTTGCCATCTAG[C/G]WAGGCTGRATSAATTGKWCTTATTTGGCAATAAGCTTTCAGGATCTATACCTTCATGCCT	TOP	[C/G]	0.627	1	ACTTCGTCAGTAACGGACGCCCAGATGAGCTTTGCCATCTAGC	GAGTCGAGGTCATATCGTGCCCAGATGAGCTTTGCCATCTAGG	CTTATTTGGCAATAAGCTTTCACGAGCGGCAGTTAGTCATGTCGGTCTGCCTATAGTGAGTC	CGAGCGGCAGTTAGTCATGTCG	TOP	[C/G]	0	C5
CiC0892-01	ET095272	AGAAGCCTCTGCCTTCCCACTTGATTCTGCACCATATTGGGACTGGGGAACTACATTCAC[A/G]TGGGACAGGCCCATTTTTGAAAAATACCCAACAAGATCAGTAATCATTGGACTGGTGGAT	BOT	[T/C]	0.867	1	ACTTCGTCAGTAACGGACGTCAAAAATGGGCCTGTCCCAT	GAGTCGAGGTCATATCGTGTCAAAAATGGGCCTGTCCCAC	TGAATGTAGTTCCCCAGTCCCTTCGTAAGTGAGGCCGGTTCAGTCTGCCTATAGTGAGTC	CTTCGTAAGTGAGGCCGGTTCA	BOT	[T/C]	0	C2	1
CiC0892-02	ET095272	ATTCAGTTTCTAATGATCCAAATGTGTCAAAAGATGATGGCCTGAGGGAAGTTTTGCCAA[A/C]GACAAACCTGAAGGAAGTTTTTCCAAAGACAAGCCTGAAGGAAGTTTTGCCAAAGACAAC	TOP	[A/C]	0.973	1	ACTTCGTCAGTAACGGACGCCTGAGGGAAGTTTTGCCAAA	GAGTCGAGGTCATATCGTGCCTGAGGGAAGTTTTGCCAAC	ACAAACCTGAAGGAAGTTTTTCAACACTGGATTCTTCGGCTATCTGGTCTGCCTATAGTGAGTC	AACACTGGATTCTTCGGCTATCTG	TOP	[A/C]	0	C2	1
CiC0894-01	ET084394	ATCATTTTAGCTCACTTCCCTSKTCARAGCAATTACCAAGAACAAGCTACAAACATTAAG[A/G]AGTTACAAGCTTTTCATATGGCTCAACTATAGCCTCTAAGACTATATATACAGATCATGA	BOT	[T/C]	0.87	1	ACTTCGTCAGTAACGGACTTGAGCCATATGAAAAGCTTGTAACTT	GAGTCGAGGTCATATCGTTTGAGCCATATGAAAAGCTTGTAACTC	TTAATGTTTGTAGCTTGTTCTTGGTTGGGGCACGATCAATGCGATGTCTGCCTATAGTGAGTC	GTTGGGGCACGATCAATGCGAT	BOT	[T/C]	0	C2
CiC0894-15	ET084394	ATGCATCAGGGGAAACAGATCCTAGGACTTCACGTGCAAAGAAATTGAAATAATGCATCA[A/G]GGAAAACAGAATCTAGGACAGACAATACAAAAATTACTTGTCYAGAKAAGTAAAAAAACA	TOP	[A/G]	0.938	1	ACTTCGTCAGTAACGGACTGCAAAGAAATTGAAATAATGCATCAA	GAGTCGAGGTCATATCGTTGCAAAGAAATTGAAATAATGCATCAG	GAAAACAGAATCTAGGACAGACAAGGACTATCATCTCCGTGGGCAGTCTGCCTATAGTGAGTC	AGGACTATCATCTCCGTGGGCA	TOP	[A/G]	0	C1
CiC0898-01	ET095319	AAAAGATGGGAAGAAGAATGTACATGACTAAGGCAAAACCAACTAAAGTATTGACAATGG[A/C]AAACAATGGTGTCGCTAATGGACTYCCCAARAAGCTAGAAACCGTAGACYAGTCGATTCC	BOT	[T/G]	0.951	1	ACTTCGTCAGTAACGGACAGTCCATTAGCGACACCATTGTTTT	GAGTCGAGGTCATATCGTAGTCCATTAGCGACACCATTGTTTG	CATTGTCAATACTTTAGTTGGTTTTCTGACTGGATCGACTTCATCGGGTCTGCCTATAGTGAGTC	TCTGACTGGATCGACTTCATCGG	BOT	[T/G]	0	C1
CiC0898-06	ET095319	AATCTGTATAAAAAAAAAAATTGCAGGGCACTACATGAAAAAGAGAAGAGGCCAAAGGGA[A/G]GACTTACCAGGATACAATTCTTTTTCGTGGTGTTTGTATCGAGTTTTGCTTATTATATCR	TOP	[A/G]	0.971	1	ACTTCGTCAGTAACGGACGGAAAAAGAGAAGAGGCCAAAGGGAA	GAGTCGAGGTCATATCGTGGAAAAAGAGAAGAGGCCAAAGGGAG	ACTTACCAGGATACAATTCTTTTTTGTCACGCGATACCTCTTAGAGAAGTCTGCCTATAGTGAGTC	TGTCACGCGATACCTCTTAGAGAA	TOP	[A/G]	0	C7
CiC0908-01	ET095429	GATCCTGAGGAAGAAAGGGCACTCCTATTCTGAGATCATCAATGAAAGTGTGATTGAGTC[A/G]GTGGATTCATTGAATCCATTCATGCATGCTCGTGGAGTTTCATTTATGGTSGACAACTGC	BOT	[T/C]	0.824	1	ACTTCGTCAGTAACGGACGGCATGAATGGATTCAATGAATCCACT	GAGTCGAGGTCATATCGTGGCATGAATGGATTCAATGAATCCACC	ACTCAATCACACTTTCATTGATGCGTAACCCGGATGGCTCTCAACGTCTGCCTATAGTGAGTC	CGTAACCCGGATGGCTCTCAAC	BOT	[T/C]	0	C8
CiC0908-03	ET095429	TTCATTGAATCCATTCATGCATGCTCGTGGAGTTTCATTTATGGTSGACAACTGCTCTAC[A/C]ACAGCCCGTTTGGGATCAAGGAAATGGGCCCCTCGTTTTGATTACATCCTGACACAACAA	BOT	[T/G]	0.62	1	ACTTCGTCAGTAACGGACGCTTGATCCCAAACGGGCTGTT	GAGTCGAGGTCATATCGTGCTTGATCCCAAACGGGCTGTG	ACCATAAATGAAACTCCACGAGGATCTTGAAATTGTCGCACAGCAGTCTGCCTATAGTGAGTC	GGATCTTGAAATTGTCGCACAGCA	BOT	[T/G]	0	C2	1
CiC0913-01	ET095482	TTTTGTATTMATTTACATGGTTTTTATTGAGAGGGTTGGATCTGTAAAATGGCTATGGCT[A/G]TTCTTATCAACAGCAAATCATATGTATATAATCCCTGACTTGGCCACATTTTTTTCCCTC	TOP	[A/G]	0.964	1	ACTTCGTCAGTAACGGACGTGGATCTGTAAAATGGCTATGGCTA	GAGTCGAGGTCATATCGTGTGGATCTGTAAAATGGCTATGGCTG	TCTTATCAACAGCAAATCATATGTAGTGGTCCTGCGGCGAAGCATAGTCTGCCTATAGTGAGTC	AGTGGTCCTGCGGCGAAGCATA	TOP	[A/G]	0	C5	1
CiC0913-08	ET095482	ATAATTCTTAATACTGTAAAATGATCAGTACCGTACGTGTTTCTAATTGTCCATAGTGAA[A/C]CGGATTCCCCTGTTATAGCTAAGATRAGCCRGTCCATGKTTAACACCAGGATATAAGTTT	TOP	[A/C]	0.823	1	ACTTCGTCAGTAACGGACGACGTGTTTCTAATTGTCCATAGTGAAA	GAGTCGAGGTCATATCGTGACGTGTTTCTAATTGTCCATAGTGAAC	GGATTCCCCTGTTATAGCTAAGGAGCCGCTGTCATATCTGCACGGTCTGCCTATAGTGAGTC	GAGCCGCTGTCATATCTGCACG	TOP	[A/C]	0	C8
CiC0923-02	ET095571	AAGGGGAGAGTGTGATCGACTCCAGAATAGCCTTGGAGATCCTGAGAAYATCAAAGTCAT[C/G]AGAAACACAAACCCAAGCTTTGGGTTYGAAAKCKTCCGTTAACTTGTCGTTGTACACCTC	BOT	[G/C]	0.626	1	ACTTCGTCAGTAACGGACGCCAAAGCTTGGGTTTGTGTTTCTG	GAGTCGAGGTCATATCGTGCCAAAGCTTGGGTTTGTGTTTCTC	CTCAGGATCTCCAAGGCTATTGGCAATGCCCGTTTGGATGATGGTCTGCCTATAGTGAGTC	GGCAATGCCCGTTTGGATGATG	BOT	[G/C]	0	C8
CiC0928-03	ET095622	ATGTCATTGGAATACCTTTAACGCTATACTAGATACACCTTTTTTCTTAGCTTAACATGC[A/G]AATGTTACACTCACAAATGGAAAGCCAAAAGAAGATAAAGGGGTTTTAGAGTATTCGGTA	BOT	[T/C]	0.929	1	ACTTCGTCAGTAACGGACGGGCTTTCCATTTGTGAGTGTAACATTT	GAGTCGAGGTCATATCGTGGGCTTTCCATTTGTGAGTGTAACATTC	CATGTTAAGCTAAGAAAAAAGGTGGCTAACCGTTCTGATCTGGAGCGTCTGCCTATAGTGAGTC	GCTAACCGTTCTGATCTGGAGC	BOT	[T/C]	0	C2	1
CiC0928-06	ET095622	GCATAACCTTYTCCCTATCTTTCTCTCACTTTCTTAATTATATCTCTTGGATTTATTGTA[A/G]TCTTGTTGTGGCTTTTTAGTTTACTTTGAAGAAATGGAGCCTGCAATGTGCAAAACCAAA	BOT	[T/C]	0.689	1	ACTTCGTCAGTAACGGACGCAAAGTAAACTAAAAAGCCACAACAAGAT	GAGTCGAGGTCATATCGTGCAAAGTAAACTAAAAAGCCACAACAAGAC	ACAATAAATCCAAGAGATATAATTAAGGGCTGGTTAGTCGCACACGTAGTCTGCCTATAGTGAGTC	GGGCTGGTTAGTCGCACACGTA	BOT	[T/C]	0	C2	1
CiC0934-02	ET095676	TGTATAAGCTGATTTCATATGTTCATTTTGTTTCAGTTTTAAATTTCCTTATTGATGACA[A/G]AGTGGAGGCAGACTAGCTGAGTTTGCTATGGCCAAGGAGAGCTTGACAGTTGCTAGGCCG	TOP	[A/G]	0.579	0.5	ACTTCGTCAGTAACGGACGTCAGTTTTAAATTTCCTTATTGATGACAA	GAGTCGAGGTCATATCGTGTCAGTTTTAAATTTCCTTATTGATGACAG	GCAGACTAGCTGAGTTTGCTATAGTAGTCACGTTCCTGCAATCCGGTCTGCCTATAGTGAGTC	AGTAGTCACGTTCCTGCAATCCG	TOP	[A/G]	0	C1
CiC0941-01	ET095722	ATGACARACAAAYATAATAGATTYAATAATCCATCWCCATCAACACTCAAGACAAYAACA[A/C]TTACAATGTTAAGAAACCAAATCAGCAACAATAACAGCCATTATATAAAAGAAGATTGAA	BOT	[T/G]	0.529	0.5	ACTTCGTCAGTAACGGACGTGCTGATTTGGTTTCTTAACATTGTAAT	GAGTCGAGGTCATATCGTGTGCTGATTTGGTTTCTTAACATTGTAAG	TTGTCTTGAGTGTTGATGGCGCCCGTCAGATCCGTGACATTGTCTGCCTATAGTGAGTC	CGCCCGTCAGATCCGTGACATT	BOT	[T/G]	0	C8
CiC0945-02	ET095773	TCGTTAACAAATATTGAAATTGGGTAAATATGATCTTGATATTGAWGAATTTGAAATCAC[A/G]ACCCACACAGGAAATCACCCTTCGCGTGGGGATGGAGATGTTTACTGCAGCGATATTGAA	BOT	[T/C]	0.65	1	ACTTCGTCAGTAACGGACGGAAGGGTGATTTCCTGTGTGGGTT	GAGTCGAGGTCATATCGTGGAAGGGTGATTTCCTGTGTGGGTC	CAATATCAAGATCATATTTACCCACAAGGGTACGTCCGCGTCATCCGTCTGCCTATAGTGAGTC	CAAGGGTACGTCCGCGTCATCC	BOT	[T/C]	0	C8
CiC0948-01	ET095781	ATTCCAGCCCCGTTAATGCACGTCGTGCAGATTCTCGTTTCTGAACATTAAGAAATCCAA[C/G]CATGCGTCGTATCAAGGCAGTGTATGCCAGACAAGCACTGTTCCGAATCTCCCAGTACGG	BOT	[G/C]	0.918	1	ACTTCGTCAGTAACGGACGTGCCTTGATACGACGCATGG	GAGTCGAGGTCATATCGTGTGCCTTGATACGACGCATGC	TGGATTTCTTAATGTTCAGAAACTGGTGTGCAATCACGAGTATCTTGGTCTGCCTATAGTGAGTC	TGGTGTGCAATCACGAGTATCTTG	BOT	[G/C]	0	C2	1
CiC0948-05	ET095781	TCATGATTCGTTGAAGTTCAGCAAAAGTTTGAATATTTTCTMTCCCTAAGTTATCATGAA[A/T]AGAGCCTCTTGGTCGACTGCAGTAAAATTTCAATTTGTAGGCCCATCTTTTGAACTATTT	BOT	[T/A]	0.623	1	ACTTCGTCAGTAACGGACCTGCAGTCGACCAAGAGGCTCTT	GAGTCGAGGTCATATCGTCTGCAGTCGACCAAGAGGCTCTA	AGAAAATATTCAAACTTTTGCTGCCCACGCGGAATATGATGAGTCGTCTGCCTATAGTGAGTC	CCCACGCGGAATATGATGAGTC	BOT	[T/A]	0	C2	1
CiC0956-10	ET095882	TATTGTATCTACTTTGGAAAATATTGTGTTTAGGGTGATTGTCACTATAAGGTTTACTTT[A/G]TTTYRCTGATGAACGATATTAAACATTTTTTACACTAAAACCCWAAAATTTTCTAATTTA	TOP	[A/G]	0.48	0.5	ACTTCGTCAGTAACGGACGGGTGATTGTCACTATAAGGTTTACTTTA	GAGTCGAGGTCATATCGTGGGTGATTGTCACTATAAGGTTTACTTTG	TTAAACATTTTTTACACTAAAACCCGTCACATACCGTGAGCCGCCTAGTCTGCCTATAGTGAGTC	GTCACATACCGTGAGCCGCCTA	TOP	[A/G]	0	C7
CiC0956-13	ET095882	TAAACCATCAATTTCAGCATAATCATGCTGCTCTTAAGAATTCCTAAATTAGAAAATTTT[A/T]GGGTTTTAGTGTAAAAAATGTTTAATATCGTTCATCAGYRAAAYAAAGTAAACCTTATAG	BOT	[T/A]	0.485	0.5	ACTTCGTCAGTAACGGACGATTAAACATTTTTTACACTAAAACCCT	GAGTCGAGGTCATATCGTGATTAAACATTTTTTACACTAAAACCCA	AAATTTTCTAATTTAGGAATTCTTAACGAGTTGCTACGTTGCACACATCGTCTGCCTATAGTGAGTC	CGAGTTGCTACGTTGCACACATC	BOT	[T/A]	0	C8
CiC0970-01	ET096097	TTTTGTGTAWTTTTATAGAAAGGTTGTAATAGCGCAATAAGGTTAGTATCGTAATTTCTC[A/C]CTCTTCTTTATTTTTATTTGTTTTGTTCCCATCTTTATTTTTTGTTTTGTTTGCATCTTT	TOP	[A/C]	0.752	1	ACTTCGTCAGTAACGGACGCGCAATAAGGTTAGTATCGTAATTTCTCA	GAGTCGAGGTCATATCGTGCGCAATAAGGTTAGTATCGTAATTTCTCC	TCTTCTTTATTTTTATTTGTTTTGTTTGAACTGCGGTGTTAGATCCAGGGTCTGCCTATAGTGAGTC	TGAACTGCGGTGTTAGATCCAGG	TOP	[A/C]	0	C8
CiC0970-02	ET096097	AAAGAAGAGKGAGAAATTACGATACTAACCTTATTGCGCTATTACAACCTTTCTATAAAA[A/T]TACACAAAAATAAATACGTGAAAGAAATTAACTAAAAATTAAATTAATAAGATAAACAAA	TOP	[A/T]	0.813	1	ACTTCGTCAGTAACGGACTTGCGCTATTACAACCTTTCTATAAAAA	GAGTCGAGGTCATATCGTTTGCGCTATTACAACCTTTCTATAAAAT	ACACAAAAATAAATACGTGAAAGAGATGCCAATATGACGATTGCTAGAGTCTGCCTATAGTGAGTC	GATGCCAATATGACGATTGCTAGA	TOP	[A/T]	0	C8
CiC0974-01	ET096137	ACCAAAATCCAAGCCCTGCAAGTTCAGAAGCTTACCCATTTCTTTAGGAATTGAGCCTGT[A/G]AATTGGTTTTCCTCAGTCTGTAATGAATATAAGTTAACAAGGTTACCTATTCCTGAAGGG	TOP	[A/G]	0.948	1	ACTTCGTCAGTAACGGACGCCATTTCTTTAGGAATTGAGCCTGTA	GAGTCGAGGTCATATCGTGCCATTTCTTTAGGAATTGAGCCTGTG	ATTGGTTTTCCTCAGTCTGTAATCAACTGCTTGATGCCGCACACTGTCTGCCTATAGTGAGTC	CAACTGCTTGATGCCGCACACT	TOP	[A/G]	0	C6	1
CiC0977-02	ET096150	AGTTTTTTCCTTTTTCTAACCAAAAMAAAAAAAAAAAAAGAGTTTTCCAAAATAAAAGTG[A/C]TTTGATAATTGATTCTTATGGCTAGTTAGCACCATGTATCAAGCATCTTAATTAAAACTT	TOP	[A/C]	0.738	1	ACTTCGTCAGTAACGGACAAAAAAAGAGTTTTCCAAAATAAAAGTGA	GAGTCGAGGTCATATCGTAAAAAAAGAGTTTTCCAAAATAAAAGTGC	TTGATAATTGATTCTTATGGCTAGGTATTCTCATCGCCGGGTATCATGGTCTGCCTATAGTGAGTC	GTATTCTCATCGCCGGGTATCATG	TOP	[A/C]	0	C2	1
CiC0977-09	ET096150	CACATATGTAATACTAAAGTCTTTTTGTGACAATATCCACCTATACGTACAATCAAGTGG[A/G]CAATATGGCTCCAAATTTCATTAGTAATTGATGTTAACAATTTTGTTTTAACGTGTTCGT	TOP	[A/G]	0.899	1	ACTTCGTCAGTAACGGACTCCACCTATACGTACAATCAAGTGGA	GAGTCGAGGTCATATCGTTCCACCTATACGTACAATCAAGTGGG	AATATGGCTCCAAATTTCATTAGATGACCTCTAACGCATCGGGTCGTCTGCCTATAGTGAGTC	ATGACCTCTAACGCATCGGGTC	TOP	[A/G]	0	C2
CiC0979-03	ET096164	AACTGATCCATAATTAATATAATTTTTTGCTTTTTAAAATAAGGCCAGCCAAGAAGAAGC[A/T]GMGAGAACTAAAGCCCGCTTCAACAGAGAGACCCTATTCCCACGCTACTTGAAAGTCTTT	TOP	[A/T]	0.668	1	ACTTCGTCAGTAACGGACAATAAGGCCAGCCAAGAAGAAGCA	GAGTCGAGGTCATATCGTAATAAGGCCAGCCAAGAAGAAGCT	GAGAACTAAAGCCCGCTTCGCAATCTCCGTCAGGAAAGCGTGTCTGCCTATAGTGAGTC	GCAATCTCCGTCAGGAAAGCGT	TOP	[A/T]	0	C8
CiC0989-02	ET096285	TATRTTTTTTTTAAAGTTATTTATAAGATAAGGTAATTTTGCATCCTTCTAAACTTATTC[A/G]GCAATAACCCCAAATGATCTTTAAGTATAAGAAGTAAAGTTTAAAACTAGATAAAGTATG	BOT	[T/C]	0.882	1	ACTTCGTCAGTAACGGACCTTAAAGATCATTTGGGGTTATTGCT	GAGTCGAGGTCATATCGTCTTAAAGATCATTTGGGGTTATTGCC	AATAAGTTTAGAAGGATGCAAAATGTCGGTAGATCACGTTCAGCACGTCTGCCTATAGTGAGTC	GTCGGTAGATCACGTTCAGCAC	BOT	[T/C]	0	C5
CiC0992-06	ET096312	TGAGCGTCCAAACTGTTTTTAATCCGATGGCYATRATTTACTCCATGTATCTATAAAAAG[A/G]GGGCCTCCCCCCCTAATTTGATATCTCTKAATCYATTTTTGGGATCCATTTTCTGTAATT	BOT	[T/C]	0.623	1	ACTTCGTCAGTAACGGACGAAATTAGGGGGGGAGGCCCT	GAGTCGAGGTCATATCGTGAAATTAGGGGGGGAGGCCCC	TTTTTATAGATACATGGAGTAAATATGCCAAGACGTAGCCACTTGTCGTCTGCCTATAGTGAGTC	ATGCCAAGACGTAGCCACTTGTC	BOT	[T/C]	0	C8
CiC0992-12	ET096312	GTAATTCCTTCTCCATCTTRTATTTTCTTCRTATTTTAATAAATTCCCATTTTGCCCCTA[A/G]TTCAATTATGAGTGGCTAGTTTTCTTTCAAGCTTGGTTGAAGGTGAAGTCTCAACATGTG	TOP	[A/G]	0.94	1	ACTTCGTCAGTAACGGACGTTAATAAATTCCCATTTTGCCCCTAA	GAGTCGAGGTCATATCGTGTTAATAAATTCCCATTTTGCCCCTAG	TCAATTATGAGTGGCTAGTTTTCTTAGCTCCACTCAACTTCGGGCGTCTGCCTATAGTGAGTC	TTAGCTCCACTCAACTTCGGGC	TOP	[A/G]	0	C8
CiC1002-03	ET096397	GGCARCAGTGGCCAYTTYAGGCTTGAWTTTCTWTTGTGTGAGGAGAAAGCCCAGAAGCAG[A/T]GGTAAWAGTTTCTCATTTAATTGCACGATTTTGAGAGTACTCAAATATGCTAACATACAT	TOP	[A/T]	0.748	1	ACTTCGTCAGTAACGGACTGAGGAGAAAGCCCAGAAGCAGA	GAGTCGAGGTCATATCGTTGAGGAGAAAGCCCAGAAGCAGT	AGTTTCTCATTTAATTGCACGATCTTATGGGAGCCGCACCAATCCGTCTGCCTATAGTGAGTC	CTTATGGGAGCCGCACCAATCC	TOP	[A/T]	0	C7
CiC1014-01	ET096482	TTTTTGTGTTTTGTTTTTTATTTGTCTCTGCTTTGAGCAGGCTGCAGAAAGAGAAGGAAG[A/C]AAYGTTACATTGTCTTGCTAAAGTTTACATATAATTYTTTCCTTCTTTTAATGATTCTTT	TOP	[A/C]	0.753	1	ACTTCGTCAGTAACGGACCAGGCTGCAGAAAGAGAAGGAAGA	GAGTCGAGGTCATATCGTCAGGCTGCAGAAAGAGAAGGAAGC	TTACATTGTCTTGCTAAAGTTTACATGGATCGGGTCTAAGCTCTATGGGTCTGCCTATAGTGAGTC	TGGATCGGGTCTAAGCTCTATGG	TOP	[A/C]	0	C4	1
CiC1014-03	ET096482	CTTTTCTTTAGCCTGCTCAAAGAAGACACAGGTCAATAAAGAATCATTAAAAGAAGGAAA[A/G]AATTATATGTAAACTTTAGCAAGACAATGTAACRTTKCTTCCTTCTCTTTCTGCAGCCTG	TOP	[A/G]	0.628	1	ACTTCGTCAGTAACGGACTCAATAAAGAATCATTAAAAGAAGGAAAA	GAGTCGAGGTCATATCGTTCAATAAAGAATCATTAAAAGAAGGAAAG	ATTATATGTAAACTTTAGCAAGACAAGACACCGCTGTCACTTGGGATGGTCTGCCTATAGTGAGTC	GACACCGCTGTCACTTGGGATG	TOP	[A/G]	0	C2	1
CiC1020-05	ET096515	AGAAATAGATGAGAAGGTGAGTGATAAGTCTAAATTTGGAACGCCACAAGAATGCAAATT[A/C]TTGATAAGTTCACTAGTTCTCAAAAGAACCAAAGAAAGAATAATCTTTCAAATTCAAATA	TOP	[A/C]	0.939	1	ACTTCGTCAGTAACGGACGGGAACGCCACAAGAATGCAAATTA	GAGTCGAGGTCATATCGTGGGAACGCCACAAGAATGCAAATTC	TGATAAGTTCACTAGTTCTCAAAAGACCACTGGTCGAAGAGGTGGCTGTCTGCCTATAGTGAGTC	ACCACTGGTCGAAGAGGTGGCT	TOP	[A/C]	0	C8
CiC1020-13	ET096515	CAACTTCATTTGTTTGTTTTGTTTTAAGTTTGTCAATGATAGCATTAATTATAGTAAGTA[A/G]GCTAGCATTAAGTTTGTCAAAGATAGCATTAATTATGGTGGGTTGGTGAAGACTTTTGAA	BOT	[T/C]	0.663	1	ACTTCGTCAGTAACGGACTGCTATCTTTGACAAACTTAATGCTAGCT	GAGTCGAGGTCATATCGTTGCTATCTTTGACAAACTTAATGCTAGCC	ACTTACTATAATTAATGCTATCATTGATAATGCTTCTCGTGATATGGCCGGGTCTGCCTATAGTGAGTC	TAATGCTTCTCGTGATATGGCCGG	BOT	[T/C]	0	C7
CiC1025-04	ET096572	CTGGACGATCGCTGCTGTGCTGGACGTTGTGGGCTCTTGGTTGCCGACGGCGTGAACAAT[A/G]AGARATGRGGGAAACCGGAAATGAGGGATTTAGTTTAGGGATTGATTTTTGGTTTCAAGT	TOP	[A/G]	0.605	1	ACTTCGTCAGTAACGGACGGCCGACGGCGTGAACAATA	GAGTCGAGGTCATATCGTGGCCGACGGCGTGAACAATG	CGGAAATGAGGGATTTAGTTTAGACATGAGTGCATTGCTCCGCTGTCTGCCTATAGTGAGTC	GACATGAGTGCATTGCTCCGCT	TOP	[A/G]	0	C2
CiC1041-01	ET096673	CATTGATTGGCTAGTGGAGGTAAATTATGGTTCTTGATGTTATTGCCAGGGCATTTTTGT[A/G]ATTCTCATCCCTGTCTACCCTACCATTTTAGGGCTGCATTTACCTTATGACAGCCAATTA	TOP	[A/G]	0.963	1	ACTTCGTCAGTAACGGACTGTTATTGCCAGGGCATTTTTGTA	GAGTCGAGGTCATATCGTTGTTATTGCCAGGGCATTTTTGTG	TTCTCATCCCTGTCTACCCTACAATTGGGTCTCGCAGTAGTGGCGTCTGCCTATAGTGAGTC	AATTGGGTCTCGCAGTAGTGGC	TOP	[A/G]	0	C2	1
CiC1067-02	ET068908	TACCAAATTCTAGAGTTGTAACAACACCTTGCACAAACTCTTGGCTGGGCATAACAGGCT[A/G]AGATTGGGGAATTGTAGATGCGACAACAATTTCTGCTCTTACACGTTTGGTAACTCTATG	TOP	[A/G]	0.892	1	ACTTCGTCAGTAACGGACGCTTGGCTGGGCATAACAGGCTA	GAGTCGAGGTCATATCGTGCTTGGCTGGGCATAACAGGCTG	GATTGGGGAATTGTAGATGCACTTGAAGCCGTCCTTGTCCCAGTCTGCCTATAGTGAGTC	ACTTGAAGCCGTCCTTGTCCCA	TOP	[A/G]	0	C2	1
CiC1067-04	ET068908	ACTATAATTTTGTCAAAGAAATTATAACATGAAAGATCCTATTACTGGGCATAGATCCTA[A/C]ATTCATTTGACTATTGTCCACAAACTCAGGTTCTTCACCATGAAAAATCCATTAACTTTA	BOT	[T/G]	0.847	1	ACTTCGTCAGTAACGGACGTGAGTTTGTGGACAATAGTCAAATGAATT	GAGTCGAGGTCATATCGTGTGAGTTTGTGGACAATAGTCAAATGAATG	AGGATCTATGCCCAGTAATAGGAAGTTCCACCGTCGTTTGTCAGCGTCTGCCTATAGTGAGTC	AAGTTCCACCGTCGTTTGTCAGC	BOT	[T/G]	0	C2
CiC1070-02	ET068950	TCAAATATTTAATACTATAAAACTTATTAATAAACAAAAAAAAGCACCTGCACCCCAGAC[A/G]TAAATCCGTAAAGATTGTATTTYTCAATATTATGATATGGATTTTTCAACCGAGTCTTCT	TOP	[A/G]	0.702	1	ACTTCGTCAGTAACGGACAAAAGCACCTGCACCCCAGACA	GAGTCGAGGTCATATCGTAAAAGCACCTGCACCCCAGACG	AAATCCGTAAAGATTGTATTTTTGCAGGAAGGGCGATCCGAATGTCTGCCTATAGTGAGTC	TTGCAGGAAGGGCGATCCGAAT	TOP	[A/G]	0	C8
CiC1079-01	ET069028	CTGGTCTTTCGTTGACCGAGCAGAAGTAGGCACTTACTTGCCTTAGTAAGATTTTTTGTA[A/G]AATTAGCTGCTGGTCTTTCGTTGACCGAGCAGAAGTAGGCACTTACTTGCCTTAGTAAGA	BOT	[T/C]	0.966	1	ACTTCGTCAGTAACGGACTCAACGAAAGACCAGCAGCTAATTT	GAGTCGAGGTCATATCGTTCAACGAAAGACCAGCAGCTAATTC	ACAAAAAATCTTACTAAGGCAAGTGCTTGACCTAACCGATCCGAACGTCTGCCTATAGTGAGTC	GCTTGACCTAACCGATCCGAAC	BOT	[T/C]	0	C8
CiC1080-01	ET069033	ACGGTGACGATACCAGCATTGCACAATGGTAGAATACATCTCTATATCTTTTCTAATTTT[A/G]TTTTTATGTTGGTTCTGATTTGTTACCAATTAAAATGCTAAGGTTTGTTGTTTTGCTAAA	BOT	[T/C]	0.561	0.5	ACTTCGTCAGTAACGGACGTGGTAACAAATCAGAACCAACATAAAAAT	GAGTCGAGGTCATATCGTGTGGTAACAAATCAGAACCAACATAAAAAC	TAGAGATGTATTCTACCATTGTGCCTCGGATTGGGGCACCATGAGTGTCTGCCTATAGTGAGTC	CTCGGATTGGGGCACCATGAGT	BOT	[T/C]	0	C8
CiC1082-01	ET069058	TCAAAATTTAAGTGGCAGTTTGATTGCTCTTTGCAGAGGGTAATCCTGAATTCATTTATG[C/G]GCAGCCTCCAAAAGTCTCTTCCCAAATCAAAATTATGAAGCTTGCCCCATTACAATCTTT	TOP	[C/G]	0.796	1	ACTTCGTCAGTAACGGACGGCAGAGGGTAATCCTGAATTCATTTATGC	GAGTCGAGGTCATATCGTGGCAGAGGGTAATCCTGAATTCATTTATGG	CAGCCTCCAAAAGTCTCTTCACAAGCTCCACAGTCATCCGGTGTCTGCCTATAGTGAGTC	ACAAGCTCCACAGTCATCCGGT	TOP	[C/G]	0	C8
CiC1085-03	ET069093	TAGGTTCTCTAGTTCTTTGATTAAMAAAGTAAATTTTTGAAATTCGATTGAAGAAGTAAA[A/G]TTTTTAAAGCATTTTGACACATACCTCCATTCTTTGCGTATCTTCAACTGAGAAAGCAAT	BOT	[T/C]	0.867	1	ACTTCGTCAGTAACGGACGGGAGGTATGTGTCAAAATGCTTTAAAAAT	GAGTCGAGGTCATATCGTGGGAGGTATGTGTCAAAATGCTTTAAAAAC	TTACTTCTTCAATCGAATTTCAATGTTCCGTCGTCAAGCTCAGGAGTCTGCCTATAGTGAGTC	TGTTCCGTCGTCAAGCTCAGGA	BOT	[T/C]	0	C2
CiC1085-04	ET069093	CCTGCCATCACATATTTTCCGAAAAAATTTGTAAAAAAAAGTTCAAATTGAACTTAGGTG[A/G]TGTTTGGTTAGAACGAGAGAATGGAGGAAAGGAAAGTAACTTAAATTTTATTTTTATTTC	BOT	[T/C]	0.809	1	ACTTCGTCAGTAACGGACGTCCATTCTCTCGTTCTAACCAAACAT	GAGTCGAGGTCATATCGTGTCCATTCTCTCGTTCTAACCAAACAC	ACCTAAGTTCAATTTGAACTTTTTAGTAGCGGAGGGCTGATTCTCAGTCTGCCTATAGTGAGTC	AGTAGCGGAGGGCTGATTCTCA	BOT	[T/C]	0	C1
CiC1087-04	ET069104	GATGATTCRRATTGATCCAAATCYGATCCGATCYRAACCAAATCCGATCGGATCGCACAA[A/G]TTTCATCCAATYRGATTTRCCTTCAAATCTGAATCCGATCCGATGCCCACCCCTATCTCT	TOP	[A/G]	0.556	0.5	ACTTCGTCAGTAACGGACAATCCGATCGGATCGCACAAA	GAGTCGAGGTCATATCGTAATCCGATCGGATCGCACAAG	CCTTCAAATCTGAATCCGATACCCGCTGTGTACCTCAAGAGCGTCTGCCTATAGTGAGTC	ACCCGCTGTGTACCTCAAGAGC	TOP	[A/G]	0	C1
CiC1100-02	ET069245	AAAAAGCCCGTCCTGACCGGACCCGGMCCGGACCCGGCCAATCCGGTCCGGACAAAACCC[A/G]GACCGCATGCATATAAAAACCGGATCCGGGTTTGAAATTCTCAAACCTGGACATTTCCGG	TOP	[A/G]	0.843	1	ACTTCGTCAGTAACGGACATCCGGTCCGGACAAAACCCA	GAGTCGAGGTCATATCGTATCCGGTCCGGACAAAACCCG	ACCGCATGCATATAAAAACCGATCTTAACGGGTGCTCCCATCGTCTGCCTATAGTGAGTC	GATCTTAACGGGTGCTCCCATC	TOP	[A/G]	0	C8
CiC1101-02	ET069248	ACTCATTGAGATATAATATAACTAAGTACTCTTATATTTGGGAGTAAATTAAACACTTTT[A/G]AATCGTATCAAACAACTCCTTTTTCTCATATGCGAATACCGATTTTCATGGTATTCCAAG	BOT	[T/C]	0.85	1	ACTTCGTCAGTAACGGACTGAGAAAAAGGAGTTGTTTGATACGATTT	GAGTCGAGGTCATATCGTTGAGAAAAAGGAGTTGTTTGATACGATTC	AAAGTGTTTAATTTACTCCCAAATGGATAGTGCTGCCCGAAGCGTAGTCTGCCTATAGTGAGTC	GGATAGTGCTGCCCGAAGCGTA	BOT	[T/C]	0	C6	1
CiC1114-06	ET069341	TTCAAGTCAAAGTCAATCTTATGAAGAATCTTTTCCCCCACTTGAAAAACAAACAGACAC[A/C]CARACMAGAGTCATCTCAAAACCTTATGTCCAATCCCCAGTTACTGCTTCTGGCCAACCT	TOP	[A/C]	0.735	1	ACTTCGTCAGTAACGGACGCCCCACTTGAAAAACAAACAGACACA	GAGTCGAGGTCATATCGTGCCCCACTTGAAAAACAAACAGACACC	AGAGTCATCTCAAAACCTTATGTCGGGGAGTAACCAATTCGGTCATAAGTCTGCCTATAGTGAGTC	GGGGAGTAACCAATTCGGTCATAA	TOP	[A/C]	0	C8
CiC1119-01	ET069397	CACTTAGAGCATAGATGTGAGCTATGAGCATTATGACCTTATGTTTGAATATGGTGAGTT[A/C]TAGGGTTGACGAAGTCGTTTTCAAGGAAGAAAACCATTTATGAATTCATCATTTGAAGCC	TOP	[A/C]	0.712	1	ACTTCGTCAGTAACGGACTGACCTTATGTTTGAATATGGTGAGTTA	GAGTCGAGGTCATATCGTTGACCTTATGTTTGAATATGGTGAGTTC	AGGGTTGACGAAGTCGTTTTACGCGGGGATTCTAAGACCGTTGTCTGCCTATAGTGAGTC	ACGCGGGGATTCTAAGACCGTT	TOP	[A/C]	0	C2
CiC1119-03	ET069397	AATGTGCTATAAACATAAGAAAAACAGTCAAAGGGCCGCCTTTAGTGGCGTAAACCCTTC[A/G]ACGATCAAGTCAGTCATAAAATTTTCAAAGAGATAAAAGTTTAGAGTGAGAAAATTTAGA	TOP	[A/G]	0.992	1	ACTTCGTCAGTAACGGACGGCCTTTAGTGGCGTAAACCCTTCA	GAGTCGAGGTCATATCGTGGCCTTTAGTGGCGTAAACCCTTCG	CGATCAAGTCAGTCATAAAATTTCCCTTACGCGCACAGTCAGGGTGTCTGCCTATAGTGAGTC	CCCTTACGCGCACAGTCAGGGT	TOP	[A/G]	0	C2	1
CiC1123-01	ET069455	CTTGTACTTACAAACAGTTATAGATTTAATAAGTGCTTCATCTAAACCAACATTGTTACC[A/C]AGCTGCCATGCCTGATCATCAGCACTCATTTGATCTCGATTTTCACTGAACTCTAGGCCA	BOT	[T/G]	0.969	1	ACTTCGTCAGTAACGGACGTGATGATCAGGCATGGCAGCTT	GAGTCGAGGTCATATCGTGTGATGATCAGGCATGGCAGCTG	GTAACAATGTTGGTTTAGATGAAGCTTTCAGGAGCGCACCTTAACAGGTCTGCCTATAGTGAGTC	CTTTCAGGAGCGCACCTTAACAG	BOT	[T/G]	0	C2	1
CiC1123-02	ET069455	ACAATACTTAGAGATGATAGTATAATAAGTGACAAGGATAAAAGCACTTGCCAGGATGCC[A/G]ATGACCGCGATGATCAAAGGAGAAAAATCAGTGCCTGAATCATCATCTTCATCTTCCAGG	TOP	[A/G]	0.73	1	ACTTCGTCAGTAACGGACTAAAAGCACTTGCCAGGATGCCA	GAGTCGAGGTCATATCGTTAAAAGCACTTGCCAGGATGCCG	GATGATCAAAGGAGAAAAATCATCCATTGACGAGGGATCAAGTCCGTCTGCCTATAGTGAGTC	TCCATTGACGAGGGATCAAGTCC	TOP	[A/G]	0	C2	1
CiC1135-01	ET069608	CCGTCCATTTATTGGAATATATAATTTACTCACTTGATCATTAGAAAGTCTACGTGCTTT[A/G]CATAAGCAACGCCATGTATGTGCAGCTAGTATCTCAAACCTGGTAAACTCAATTGGGGTT	BOT	[T/C]	0.991	1	ACTTCGTCAGTAACGGACGGCACATACATGGCGTTGCTTATGT	GAGTCGAGGTCATATCGTGGCACATACATGGCGTTGCTTATGC	AAGCACGTAGACTTTCTAATGATCTGGATGAGGAGTAGATCGCCCAGTCTGCCTATAGTGAGTC	TGGATGAGGAGTAGATCGCCCA	BOT	[T/C]	0	C2	1
CiC1139-01	ET069638	TAAGCATAACTATAGCAAGAAAGAAACTGAAAAACATCAAAGGTTTATAAACACTCAAAC[A/G]TTTGCAAATAAACAAAAATTCAGAATTTACATAGAAAACAAGGTTATGGATTGTGAGGCT	BOT	[T/C]	0.79	1	ACTTCGTCAGTAACGGACGAAATTCTGAATTTTTGTTTATTTGCAAAT	GAGTCGAGGTCATATCGTGAAATTCTGAATTTTTGTTTATTTGCAAAC	TTTGAGTGTTTATAAACCTTTGATCGCCCGAATTGCTGAAGCCTATGTCTGCCTATAGTGAGTC	CGCCCGAATTGCTGAAGCCTAT	BOT	[T/C]	0	C2
CiC1139-02	ET069638	AAAAATATGTCAGTTTGTCTTTGAGTGACCGAGGAGAAATAGGCAATTCCTTGTCTTAAC[A/G]ATTTCATAGAATTTTGCTTGTTAGTCCTTCAAACGACCAAGCAGGAGTTGGCACATGTTT	TOP	[A/G]	0.85	1	ACTTCGTCAGTAACGGACGGAGAAATAGGCAATTCCTTGTCTTAACA	GAGTCGAGGTCATATCGTGGAGAAATAGGCAATTCCTTGTCTTAACG	TTTCATAGAATTTTGCTTGTTAGTGTTGTGAGACGCGCCTCGAAGAGTCTGCCTATAGTGAGTC	GTTGTGAGACGCGCCTCGAAGA	TOP	[A/G]	0	C3	1
CiC1150-01	ET069726	CAATGCCTCGTTTAAAGCTGCCAAATCAAGCACAAAGTAGGATGCATAACTAACAGAAAA[A/C]CCCTTTTTATGACAGCGTGATCCTAAAATAATTTATTAATCCATAAGTAAAAACTAAGAA	BOT	[T/G]	0.969	1	ACTTCGTCAGTAACGGACGGATCACGCTGTCATAAAAAGGGT	GAGTCGAGGTCATATCGTGGATCACGCTGTCATAAAAAGGGG	TTTCTGTTAGTTATGCATCCTACTGGTGTCGTCGTGTAGAATGCCAGTCTGCCTATAGTGAGTC	GGTGTCGTCGTGTAGAATGCCA	BOT	[T/G]	0	C1
CiC1150-03	ET069726	CTCAGGTTGCAGTTGGCCACGCTGAGGCTGCTCCTGCATCTTGGTTCTGCTGCTGATGTT[A/G]CATCTGGAACATCTGATGATTAATGGAAAGCTGTTGAGCCATGCGGCTTGAAAGTTGGGC	TOP	[A/G]	0.973	1	ACTTCGTCAGTAACGGACCATCTTGGTTCTGCTGCTGATGTTA	GAGTCGAGGTCATATCGTCATCTTGGTTCTGCTGCTGATGTTG	ATCTGGAACATCTGATGATTAATCAGGTCAAGGACGATTAGACTCCGTCTGCCTATAGTGAGTC	CAGGTCAAGGACGATTAGACTCC	TOP	[A/G]	0	C1
CiC1155-01	ET069788	CTCCTCTTTTAAGAAACACCAAAAAGTCTTTTAATTTTAGTGTCACATTTGGTGTAGACC[A/G]TACTTCTTATGGGCAAAGTTTAATTGCAATCCGAAATTTATAAAATGATTGTCAAAATAT	BOT	[T/C]	0.868	1	ACTTCGTCAGTAACGGACGTGCAATTAAACTTTGCCCATAAGAAGTAT	GAGTCGAGGTCATATCGTGTGCAATTAAACTTTGCCCATAAGAAGTAC	GTCTACACCAAATGTGACACTAAAGTTGCGTCAAAGCTAGGGATCGGTCTGCCTATAGTGAGTC	GTTGCGTCAAAGCTAGGGATCG	BOT	[T/C]	0	C2	1
CiC1157-01	ET069807	ATTTACAGAAGTAAATCCATATCCAATCCACCAACTGCGTATTTTCAAATTTTCAATCCA[A/G]TCCAATCCACCAATCCAATTTTTACAAGTCGAATTTCTATGGATCAGAAAAATTAAGCGG	BOT	[T/C]	0.975	1	ACTTCGTCAGTAACGGACGAAAAATTGGATTGGTGGATTGGAT	GAGTCGAGGTCATATCGTGAAAAATTGGATTGGTGGATTGGAC	GGATTGAAAATTTGAAAATACGTAGGGTTCGGGTTCAGACACCGGTCTGCCTATAGTGAGTC	TAGGGTTCGGGTTCAGACACCG	BOT	[T/C]	0	C8
CiC1162-01	ET069892	AAGAAAAKGGAAGGAAGAGAGAAAGCACCAAGGGAAAAATRAAGAAACGATGAAGGAGGG[A/G]TTACCGTGTGTATCGCCGGACTGAGATCTCGCCGTGAGCCACCGGAAATCGCCTTGAACC	BOT	[T/C]	0.705	1	ACTTCGTCAGTAACGGACGAGTCCGGCGATACACACGGTAAT	GAGTCGAGGTCATATCGTGAGTCCGGCGATACACACGGTAAC	CCTCCTTCATCGTTTCTTGGCAACCGGCTTATAGGTCTCTGTCTGCCTATAGTGAGTC	GGCAACCGGCTTATAGGTCTCT	BOT	[T/C]	0	C8
CiC1162-04	ET069892	ACGGTAAYCCCTCCTTCATCGTTTCTTYATTTTTCCCTTGGTGCTTTCTCTCTTCCTTCC[A/C]TTTTCTTTTCTATTTTTCTTCTCTCTTTTTCGTTTCGGATGGTATTTTTTTTTTTGGTGA	TOP	[A/C]	0.92	1	ACTTCGTCAGTAACGGACGCTTGGTGCTTTCTCTCTTCCTTCCA	GAGTCGAGGTCATATCGTGCTTGGTGCTTTCTCTCTTCCTTCCC	TTTCTTTTCTATTTTTCTTCTCTCTCACGGTAACATTAACGGGGTATGGGTCTGCCTATAGTGAGTC	CACGGTAACATTAACGGGGTATGG	TOP	[A/C]	0	C4	1
CiC1170-01	ET070018	TGCCAGGATCTGCTCGGCCACGAGAAGGCAGCAGAATCCAAATCGTTTGAAGAAAATCCT[A/G]AGGCATGCAAAGGCTCGCCAAGTCTCAGAGCCTGTCTTATGGCGAGACAGAAGCCAAGCA	BOT	[T/C]	0.894	1	ACTTCGTCAGTAACGGACGCGAGCCTTTGCATGCCTT	GAGTCGAGGTCATATCGTGCGAGCCTTTGCATGCCTC	GGATTTTCTTCAAACGATTTGCATTAAGGTGAGCACTGGCGGAGTCTGCCTATAGTGAGTC	CATTAAGGTGAGCACTGGCGGA	BOT	[T/C]	0	C7
CiC1170-02	ET070018	AGCCAAGCATGCCAGGATCTGCTCGGCCACGAGAAGGCAGCAGAATCCAAATCGTTTGAA[A/G]AAAATCCTAAGGCATGCAAAGGCTCGCCARGTCTCAGAGCCTGTCTTAYGGCGAGACAGA	TOP	[A/G]	0.887	1	ACTTCGTCAGTAACGGACCAGCAGAATCCAAATCGTTTGAAA	GAGTCGAGGTCATATCGTCAGCAGAATCCAAATCGTTTGAAG	AAATCCTAAGGCATGCAAAGAGTAAGCCGACGGTCGCAGTTTGTCTGCCTATAGTGAGTC	AGTAAGCCGACGGTCGCAGTTT	TOP	[A/G]	0	C7
CiC1201-01	ET070451	ATTCTTGACGGTGGCTACAATGACGGTATGAACAACCGTCATCCACCCCCTACTATGACA[A/G]ATTTTGCCTGTCATGGTAGGCACTTTTTCTTGTAGTGAGAGGATCCGAATCACATAGAGT	BOT	[T/C]	0.899	1	ACTTCGTCAGTAACGGACGTGCCTACCATGACAGGCAAAATT	GAGTCGAGGTCATATCGTGTGCCTACCATGACAGGCAAAATC	GTCATAGTAGGGGGTGGATGAGCTCGGTATTGGAGTTAAGCGCGTCTGCCTATAGTGAGTC	AGCTCGGTATTGGAGTTAAGCGC	BOT	[T/C]	0	C1
CiC1201-04	ET070451	ATTTAATTGAAAAAAATTCATTTAATTATAATTTGCATTTCGCGCCAAATTTGATTTTCC[C/G]GCCAAAAATTCAAAATATGGCGCACAAATTTAAAAAAAAAGGGGCCAAATTCAAAKTTAT	TOP	[C/G]	0.895	1	ACTTCGTCAGTAACGGACGTCGCGCCAAATTTGATTTTCCC	GAGTCGAGGTCATATCGTGTCGCGCCAAATTTGATTTTCCG	CCAAAAATTCAAAATATGGCAAGCGATGCTGCACACTTTAAGGAGTCTGCCTATAGTGAGTC	AAGCGATGCTGCACACTTTAAGGA	TOP	[C/G]	0	C8
CiC1203-01	ET070464	TAGCCCTAATTCCGATCCTGTTGTTATTGCATCATCATCTTCACCTTCTAGGGTGGTTTC[A/T]GCTCMTCCATCTACTCAAAAGACTCGTCCAGACAAGACCTTTGTTATTCCTTCTTTATCT	TOP	[A/T]	0.73	1	ACTTCGTCAGTAACGGACGCATCTTCACCTTCTAGGGTGGTTTCA	GAGTCGAGGTCATATCGTGCATCTTCACCTTCTAGGGTGGTTTCT	TCCATCTACTCAAAAGACTCGTTCTGTCTTACCAAGCCGAGTGGGTCTGCCTATAGTGAGTC	TCTGTCTTACCAAGCCGAGTGG	TOP	[A/T]	0	C2	1
CiC1203-05	ET070464	AATTGAGCTAGGGTTAAGTATTTTGTGTTCTTCTGATTGAAGATGATCTTTATCATGATC[A/G]AATGAACATGGCTTGAGGAAGAAAGGTAGTGATGATGCTTCAGTTCTCCTTCTCTTGCAT	BOT	[T/C]	0.947	1	ACTTCGTCAGTAACGGACGTTTCTTCCTCAAGCCATGTTCATTT	GAGTCGAGGTCATATCGTGTTTCTTCCTCAAGCCATGTTCATTC	ATCATGATAAAGATCATCTTCAATCCTAATGTGCCAGGACGACAGCTGTCTGCCTATAGTGAGTC	CTAATGTGCCAGGACGACAGCT	BOT	[T/C]	0	C3	1
CiC1208-01	ET070547	TGAAAAATAAAAGATCAGCTTACCTGAAAAGAACCCCAACCATATAGCTAAAAGCCACCT[A/G]TAAAATTAATAAGGTCATTTCTATATAAAACCAAAATTTACAATATTTCACGAATATCTT	TOP	[A/G]	0.674	1	ACTTCGTCAGTAACGGACGCCCAACCATATAGCTAAAAGCCACCTA	GAGTCGAGGTCATATCGTGCCCAACCATATAGCTAAAAGCCACCTG	AAAATTAATAAGGTCATTTCTATATAAGCGATTCATAGACCCGTTTCCGGTCTGCCTATAGTGAGTC	GCGATTCATAGACCCGTTTCCG	TOP	[A/G]	0	C2	1
CiC1208-08	ET070547	CTTCGATCTTGCAGCTCAAGAGTGAACTGATGCTTTTGTCAGTTGGCATTGGAACTGCAT[A/G]TAGTGGTTATTGTTTGATAATGCTCTCAGTCCAGGTAMTATCTTGACAGAAATTTRAAGC	TOP	[A/G]	0.991	1	ACTTCGTCAGTAACGGACTCAGTTGGCATTGGAACTGCATA	GAGTCGAGGTCATATCGTTCAGTTGGCATTGGAACTGCATG	AGTGGTTATTGTTTGATAATGCTCTTCAATGGTGTTCAGATCGAGCAGTCTGCCTATAGTGAGTC	CTTCAATGGTGTTCAGATCGAGCA	TOP	[A/G]	0	C2	1
CiC1209-02	ET070553	ATATTTCACATCATTTTCAAGCAAAAATAATTCAAATTTTTTTTTTCATTCATCAAAGTC[A/G]TTTTAGAAAGTAGCAGGGGTGATTTGGTATTTCGATTGTATTCACATCCCTTGACGCCAA	BOT	[T/C]	0.918	1	ACTTCGTCAGTAACGGACGCAAATCACCCCTGCTACTTTCTAAAAT	GAGTCGAGGTCATATCGTGCAAATCACCCCTGCTACTTTCTAAAAC	ACTTTGATGAATGAAAAAAAAAACTCCACGGACACATTGGCTGACGTCTGCCTATAGTGAGTC	CTCCACGGACACATTGGCTGAC	BOT	[T/C]	0	C2	1
CiC1209-04	ET070553	TGATAGTTGAATATGAATGAAATCCAGCATCAACACAAATGTCAATAGTCATCAACGGCT[A/G]TCAAACAATGAGCCAATACAACACCAATAGTAACCCATATTTACAAAAAGGCAACTTTAA	TOP	[A/G]	0.922	1	ACTTCGTCAGTAACGGACCAAATGTCAATAGTCATCAACGGCTA	GAGTCGAGGTCATATCGTCAAATGTCAATAGTCATCAACGGCTG	CAAACAATGAGCCAATACAACAGTCGTAGGACGCTGTGCCTAGGTCTGCCTATAGTGAGTC	AGTCGTAGGACGCTGTGCCTAG	TOP	[A/G]	0	C2	1
CiC1210-02	ET070556	AAAACAATTTTGAGAGAATTCCAGAAAGCATCACACAACTTTCTAAGTTGGGAAGGCTCT[A/C]CTTAAGGTATTGTGAGAGGCTTCAATCCTTACMAAAGCTTCCATGCAAACTACATGAGTT	TOP	[A/C]	0.916	1	ACTTCGTCAGTAACGGACGACAACTTTCTAAGTTGGGAAGGCTCTA	GAGTCGAGGTCATATCGTGACAACTTTCTAAGTTGGGAAGGCTCTC	TTAAGGTATTGTGAGAGGCTTCTTCAAAGGTAGACCCGACACGTTTGTCTGCCTATAGTGAGTC	TTCAAAGGTAGACCCGACACGTTT	TOP	[A/C]	0	C8
CiC1210-12	ET070556	TGAAGAAGCTCTGCAAGAAATTCAACTCTTGGCAACTGCAACGATGGAAAGAAGTAAGAG[A/C]GGAGTTATTAATTTCTTTTTTCTTCAAATTAAAGTTGACAATTAATATTTGATTAATATT	TOP	[A/C]	0.857	1	ACTTCGTCAGTAACGGACCTGCAACGATGGAAAGAAGTAAGAGA	GAGTCGAGGTCATATCGTCTGCAACGATGGAAAGAAGTAAGAGC	GAGTTATTAATTTCTTTTTTCTTCAATTGCCGCTGAGTTACAATCGACCGTCTGCCTATAGTGAGTC	TTGCCGCTGAGTTACAATCGACC	TOP	[A/C]	0	C7
CiC1211-02	ET070558	AAATTATTGTTCTTTAGTTGCAGAAGCATGTGCTCTTCCACAAATAACCAAATATCTCTA[A/G]TGGAAAGGCATCCAACTATAATGGTCATTATATCTTCGTWCATCATTCCCYGAAGCCAAG	BOT	[T/C]	0.966	1	ACTTCGTCAGTAACGGACCCATTATAGTTGGATGCCTTTCCAT	GAGTCGAGGTCATATCGTCCATTATAGTTGGATGCCTTTCCAC	AGAGATATTTGGTTATTTGTGGAATTGGGTCAAGATTACGCGGGACGTCTGCCTATAGTGAGTC	TTGGGTCAAGATTACGCGGGAC	BOT	[T/C]	0	C5
CiC1211-06	ET070558	CAAAGAAGGTATTATTGTTGTTGAGTTTGATGGAAATTAGGCTTGCACATTGGTGGAATG[A/T]CTGGATCGAGAGTTTGGGCTTAGTTTGTATTTTTGTAGCCATAGGCTCTGATACCATAAA	BOT	[T/A]	0.759	1	ACTTCGTCAGTAACGGACCTAAGCCCAAACTCTCGATCCAGT	GAGTCGAGGTCATATCGTCTAAGCCCAAACTCTCGATCCAGA	ATTCCACCAATGTGCAAGATCACCAACTTGTTCGGAGGCCGTCTGCCTATAGTGAGTC	ATCACCAACTTGTTCGGAGGCC	BOT	[T/A]	0	C1
CiC1213-01	ET070584	GACTAATAGTCAAACAAACAAAAGTAATAACAATTATACATAATTAAGAAATAGAACCGC[A/G]CTTTGCGCGGTTTTGAAAAAAAATTAGTATTATCCTTTTTTATTATTATATTTTTAATGA	BOT	[T/C]	0.854	1	ACTTCGTCAGTAACGGACGTTTTTTTCAAAACCGCGCAAAGT	GAGTCGAGGTCATATCGTGTTTTTTTCAAAACCGCGCAAAGC	CGGTTCTATTTCTTAATTATGTATAAGCGTCGTGAAGCAGTGTATTCCGTCTGCCTATAGTGAGTC	GCGTCGTGAAGCAGTGTATTCC	BOT	[T/C]	0	C2
CiC1216-02	ET070609	ACATAAATATCTAATCACTCTCTAATATACACTAGTTTTGCTTCAATGATTGCGAAGTCA[A/C]TTTTAAAATATTGMTTTAGAAATCAATGTTCTTCTTATATGCTTCCCTCATTGACCAAGA	TOP	[A/C]	0.629	1	ACTTCGTCAGTAACGGACGTTGCTTCAATGATTGCGAAGTCAA	GAGTCGAGGTCATATCGTGTTGCTTCAATGATTGCGAAGTCAC	AGAAATCAATGTTCTTCTTATATGCGAGGGATTAAGCAACGCCTCGTGTCTGCCTATAGTGAGTC	GAGGGATTAAGCAACGCCTCGT	TOP	[A/C]	0	C1
CiC1216-04	ET070609	ATGTTACGCAATCTGATAAGCATCATTTGCCAAGCCGTGTTTTTAAAAGGTCAATGTTAG[A/G]GTTCAACACCACTCAAGTTCTTCTTGGTCAATGAGGGAAGCATATAAGAAGAACATTGAT	BOT	[T/C]	0.892	1	ACTTCGTCAGTAACGGACGCAAGAAGAACTTGAGTGGTGTTGAACT	GAGTCGAGGTCATATCGTGCAAGAAGAACTTGAGTGGTGTTGAACC	TAACATTGACCTTTTAAAAACACGCGATCAAGGATAAGTCCGTCGTCGTCTGCCTATAGTGAGTC	CGATCAAGGATAAGTCCGTCGTC	BOT	[T/C]	0	C3	1
CiC1227-01	ET070739	TTCCCCCAACTGTCTATTTACAAAAAAATAAAAATAAAGTGTTTTGCCCATCCCCTCACT[A/G]TTAAAAAAAAAAAAAAAAAAAGTTTGACTGTTCTCAAATGTTAGGTGAAGTTGAACTTTA	TOP	[A/G]	0.954	1	ACTTCGTCAGTAACGGACTGTTTTGCCCATCCCCTCACTA	GAGTCGAGGTCATATCGTTGTTTTGCCCATCCCCTCACTG	TAAAAAAAAAAAAAAAAAAAGTTTGTAAGACGGGGTCCGGGTTTCCAGTCTGCCTATAGTGAGTC	TAAGACGGGGTCCGGGTTTCCA	TOP	[A/G]	0	C1
CiC1229-01	ET070741	GGACTGGTGGAGTGAAATTTGATGATATTGTTGTAGCTTGTGGCAGGTTCTGCTCTGCTT[A/G]TCTGTTGACTTCATAGATTAAAAAAMAAATGAGTGCCAAAATTTGAAAATTTGCATAAAT	TOP	[A/G]	0.902	1	ACTTCGTCAGTAACGGACGGTGGCAGGTTCTGCTCTGCTTA	GAGTCGAGGTCATATCGTGGTGGCAGGTTCTGCTCTGCTTG	CTGTTGACTTCATAGATTAAAAAATACACAGCGACCGTACCATCGTGTCTGCCTATAGTGAGTC	TACACAGCGACCGTACCATCGT	TOP	[A/G]	0	C2	1
CiC1229-05	ET070741	GTACGAATAAATAATGTAATCAGGACGAACAAGGGCAGATGTTGCCTGGGTGATGCCATG[A/C]AAGGGATAATTATATGAAGAAAGCATATTCAYGAATCATGGTAGAGACCATGCAACAGGA	TOP	[A/C]	0.952	1	ACTTCGTCAGTAACGGACGGTTGCCTGGGTGATGCCATGA	GAGTCGAGGTCATATCGTGGTTGCCTGGGTGATGCCATGC	AGGGATAATTATATGAAGAAAGCAGCACGGCTCCATATTCGGACATGTCTGCCTATAGTGAGTC	GCACGGCTCCATATTCGGACAT	TOP	[A/C]	0	C2	1
CiC1231-05	ET070755	CGAATCAAATCTCCAGCTTCAAGTGTTTTAATACTAGCCTTTATATGAACCTTGAGTGAT[A/G]GTGCCTTATTCTGCAATTATAAATTCTCTTCTACTTGAGAATTTTAGTTGATAACATCTT	BOT	[T/C]	0.774	1	ACTTCGTCAGTAACGGACGAGAATTTATAATTGCAGAATAAGGCACT	GAGTCGAGGTCATATCGTGAGAATTTATAATTGCAGAATAAGGCACC	TCACTCAAGGTTCATATAAAGGCGCTGGATTACGCAAGGAGACTTCGTCTGCCTATAGTGAGTC	GCTGGATTACGCAAGGAGACTTC	BOT	[T/C]	0	C2	1
CiC1241-01	ET070832	TAAGGCATATTCAACAATACATCGATAAAGTACAAAAAATGCATYCATTCACTAATCATA[A/G]ATTGCATAAGATCAAAGCTTCATCAAATACAATGTAATCATCAATGCACATTCTTTATCA	BOT	[T/C]	0.601	1	ACTTCGTCAGTAACGGACGTTGATGAAGCTTTGATCTTATGCAATT	GAGTCGAGGTCATATCGTGTTGATGAAGCTTTGATCTTATGCAATC	ATGCATTTTTTGTACTTTATCGAGATCGGAATGACAACTTCACCAGTGTCTGCCTATAGTGAGTC	GATCGGAATGACAACTTCACCAGT	BOT	[T/C]	0	C7
CiC1247-02	ET070867	CCAGGTGGCACGGCGACCGGGGTACACCATATAAATACTCAGGTTTAATTTTTATCAAGG[A/G]AGGGAACACACTCACCAAAAAAAACGAAGGTTTCTTCAACCTCAAAATCTCCATTACCGA	BOT	[T/C]	0.874	1	ACTTCGTCAGTAACGGACTTTTTTTTGGTGAGTGTGTTCCCTT	GAGTCGAGGTCATATCGTTTTTTTTTGGTGAGTGTGTTCCCTC	CTTGATAAAAATTAAACCTGAGTATTCCTACGAGTGGGTGGTCAACGAGTCTGCCTATAGTGAGTC	CCTACGAGTGGGTGGTCAACGA	BOT	[T/C]	0	C5
CiC1251-01	ET070933	CTTTTACTTTTTTTTTTTTCCAAATCAGTACATCTGGTAAATCTTTTACCAAATGCCTTT[A/G]GGATCAGGTACATACAAGCTACTTCACATAGATGGAATGATTGTAAAGCACCCTTGCAAC	BOT	[T/C]	0.858	1	ACTTCGTCAGTAACGGACTGTGAAGTAGCTTGTATGTACCTGATCCT	GAGTCGAGGTCATATCGTTGTGAAGTAGCTTGTATGTACCTGATCCC	AAGGCATTTGGTAAAAGATTTACAAACTTTCCCGATGACAAGGTCGAGTCTGCCTATAGTGAGTC	AAACTTTCCCGATGACAAGGTCGA	BOT	[T/C]	0	C3	1
CiC1251-02	ET070933	GGTAAAGGAAATAGATAAAGTAAGCAATAGAGATTAAGACAATGTCCTCTTGCTAGTAAT[A/G]CTTCTATAGCATTATAATGTTGCAAGGGTGCTTTACAATCATTCCATCTATGTGAAGTAG	BOT	[T/C]	0.816	1	ACTTCGTCAGTAACGGACCCCTTGCAACATTATAATGCTATAGAAGT	GAGTCGAGGTCATATCGTCCCTTGCAACATTATAATGCTATAGAAGC	TTACTAGCAAGAGGACATTGTCTGTCATTCGTCCGGGTAGCAGAAGTCTGCCTATAGTGAGTC	GTCATTCGTCCGGGTAGCAGAA	BOT	[T/C]	0	C2	1
CiC1260-01	ET070978	TGAAAAATATCCAACATGCAAGTGCCAGAATAMAAGCGATTCTCCAAGCTCCCATTGGGC[A/G]TGTATTCCATAATTAATGCTTTGAAATCATCATTCGAACAAGCACTGATGATTTTGACAA	TOP	[A/G]	0.946	1	ACTTCGTCAGTAACGGACATTCTCCAAGCTCCCATTGGGCA	GAGTCGAGGTCATATCGTATTCTCCAAGCTCCCATTGGGCG	GTATTCCATAATTAATGCTTTGAAGTCGGTACTCTGAACAGGGGTTGTCTGCCTATAGTGAGTC	GTCGGTACTCTGAACAGGGGTT	TOP	[A/G]	0	C2	1
CiC1261-09	ET070980	ATRATGRRCTCACAYAATTTATGTGRTTGTTGTTGAGTGTGTATGTTACATTAATTGTAA[A/C]ATAGCATTTGTCTTGTTGATTTGATACTCAAATTAAATTACCGGTTGATGCGAGATCTTG	BOT	[T/G]	0.686	1	ACTTCGTCAGTAACGGACGGAGTATCAAATCAACAAGACAAATGCTATT	GAGTCGAGGTCATATCGTGGAGTATCAAATCAACAAGACAAATGCTATG	TACAATTAATGTAACATACACACTCAAAGCCTGAGAGTATGTCGTCCGGTCTGCCTATAGTGAGTC	AAGCCTGAGAGTATGTCGTCCG	BOT	[T/G]	0	C7
CiC1268-01	ET071072	ATAACCCTAACCCCCAGTTTGTTTCCACTCGAGATTAGATATTTGGTGTTGTAAGAAGTT[A/C]TGTGAGTGGCATTAGCTAATCATGCAACTATGGGATTTTAATTCCCCCGTGTAGTGCTGA	BOT	[T/G]	0.865	1	ACTTCGTCAGTAACGGACGTGCATGATTAGCTAATGCCACTCACAT	GAGTCGAGGTCATATCGTGTGCATGATTAGCTAATGCCACTCACAG	ACTTCTTACAACACCAAATATCTAACGCTCGGAGTAGCTCAGATGGTGTCTGCCTATAGTGAGTC	CGCTCGGAGTAGCTCAGATGGT	BOT	[T/G]	0	C8
CiC1288-01	ET071317	TTTGTCATCAAATGTACATTGTTAAGATATTAAAATGAGTGAGACAGAGAGACTTTAAAT[A/G]TTGAATTATAATTTCTATTCAGCTTCGTATCCACCAATTTAATASACAAGACTATATTGA	BOT	[T/C]	0.713	1	ACTTCGTCAGTAACGGACCGAAGCTGAATAGAAATTATAATTCAAT	GAGTCGAGGTCATATCGTCGAAGCTGAATAGAAATTATAATTCAAC	TTTAAAGTCTCTCTGTCTCACTCAGACCGGAGAAGTTCGTTACAAACGGTCTGCCTATAGTGAGTC	GACCGGAGAAGTTCGTTACAAACG	BOT	[T/C]	0	C1
CiC1288-03	ET071317	ASACAAGACTATATTGAATTTGTAGAGACTAGCTAGCTTTCCAATTTACTAACATTGTTA[A/C]CATAATTTTGATTTGCACCTTGTAACAGTTTCATCCTATTGAATGCTTGTAATTAATATT	BOT	[T/G]	0.875	1	ACTTCGTCAGTAACGGACGTGTTACAAGGTGCAAATCAAAATTATGT	GAGTCGAGGTCATATCGTGTGTTACAAGGTGCAAATCAAAATTATGG	AACAATGTTAGTAAATTGGAAAGCCTGACACCGTTAGTAGGAGGCGGTCTGCCTATAGTGAGTC	CTGACACCGTTAGTAGGAGGCG	BOT	[T/G]	0	C2
CiC1306-03	ET071538	CAAGAACTCTCTTACTGGCAATGTGAAATGTTACATGCTTCCCCCATTGACCCTCATAAC[A/G]GGACATAATGAAATCATACCAATGAGATGTTAAATGTTTCTCCCCTTGATCCTCATAACA	TOP	[A/G]	0.993	1	ACTTCGTCAGTAACGGACCTTCCCCCATTGACCCTCATAACA	GAGTCGAGGTCATATCGTCTTCCCCCATTGACCCTCATAACG	GACATAATGAAATCATACCAATGAGCCTATAACGACCAGGCTCTCAGTCTGCCTATAGTGAGTC	GCCTATAACGACCAGGCTCTCA	TOP	[A/G]	0	C8
CiC1306-05	ET071538	GGAATCATTAAAATTTTATCATAATAGATACACAACCTACTGAACAAATAGATATTATCC[A/G]CTTTGGATATACAACCCACTATTGTTTTATGATTGGGCTTGTAACCCAAAATACATCTTC	BOT	[T/C]	0.681	1	ACTTCGTCAGTAACGGACGAAAACAATAGTGGGTTGTATATCCAAAGT	GAGTCGAGGTCATATCGTGAAAACAATAGTGGGTTGTATATCCAAAGC	GATAATATCTATTTGTTCAGTAGGTTGTGTCAGGGTCCGTGGTATCAACGTCTGCCTATAGTGAGTC	TGTCAGGGTCCGTGGTATCAAC	BOT	[T/C]	0	C8
CiC1313-02	ET071650	TTGTATAAATGATGAATTCAATAACTTCAACAATYTATTGAAGTCATTTTCAATTCCTTT[A/G]TGAAACAACCACCTTCCGGACGAAATACTCTTTTTCTTGTCCAAGCAAAGTGTCTCTCTT	BOT	[T/C]	0.993	1	ACTTCGTCAGTAACGGACGGTCCGGAAGGTGGTTGTTTCAT	GAGTCGAGGTCATATCGTGGTCCGGAAGGTGGTTGTTTCAC	AAGGAATTGAAAATGACTTCAATTAAGCATCGTGCCCTTTCGCAGGTCTGCCTATAGTGAGTC	TAAGCATCGTGCCCTTTCGCAG	BOT	[T/C]	0	C2	1
CiC1315-01	ET090933	CTTTGGAAATACAAAATAGCACCGAGAAAAGGGTAAGGTAATGCAAATACACTATATAGA[A/G]GTAGTTCAACTGCACAGACAATTAACGTACAGCTGCGCATGCTACATTATTAATCCTGAA	BOT	[T/C]	0.702	1	ACTTCGTCAGTAACGGACCGTTAATTGTCTGTGCAGTTGAACTACT	GAGTCGAGGTCATATCGTCGTTAATTGTCTGTGCAGTTGAACTACC	CTATATAGTGTATTTGCATTACCTTGAGTCGAATATACCATCGTAACGCGTCTGCCTATAGTGAGTC	GAGTCGAATATACCATCGTAACGC	BOT	[T/C]	0	C7
CiC1315-03	ET090933	TTGACAACTGAAATCACGCAAGTACTGAAGAGCATTTCAACTTCCCCACCCAACAAAATG[A/G]AGGAATGTAATTAGAGGTGGTCAACATTGTTAAATCTGTTCATTGTGTCGTCGTGCCTGG	TOP	[A/G]	0.985	1	ACTTCGTCAGTAACGGACGAACTTCCCCACCCAACAAAATGA	GAGTCGAGGTCATATCGTGAACTTCCCCACCCAACAAAATGG	GGAATGTAATTAGAGGTGGTCAATTCCAGGGGAGCTACGAGCGTGTCTGCCTATAGTGAGTC	ATTCCAGGGGAGCTACGAGCGT	TOP	[A/G]	0	C2	1
CiC1317-02	ET071678	ATCCAATACTTCTAAATGATGGTGAAATTTTGGCTRGTACTGATAACCATAGGCAAAGGC[A/G]AACAAGAATCAACAGCAGATTAGCCTGTGTCAATTCTATGGTCAGAATTGGAGTTGCTTG	BOT	[T/C]	0.917	1	ACTTCGTCAGTAACGGACGGCTAATCTGCTGTTGATTCTTGTTT	GAGTCGAGGTCATATCGTGGCTAATCTGCTGTTGATTCTTGTTC	CCTTTGCCTATGGTTATCAGTACACCGTCAACCTGCTTATGGTGATCGTCTGCCTATAGTGAGTC	ACCGTCAACCTGCTTATGGTGATC	BOT	[T/C]	0	C8
CiC1317-03	ET071678	ATCACTTGGGGCAAAAGCTACAAGAGAATATTATATTATCTAGTTATCCATTTGCTTGTT[C/G]AGCACATTTTCATGTTTAAGGAGAATGTTCTTGACTGATTGTAGCTCATGGACAACATTA	BOT	[G/C]	0.869	1	ACTTCGTCAGTAACGGACCATTCTCCTTAAACATGAAAATGTGCTG	GAGTCGAGGTCATATCGTCATTCTCCTTAAACATGAAAATGTGCTC	ACAAGCAAATGGATAACTAGATAAGCCGGGATTGTAGACTTCGATAGGTCTGCCTATAGTGAGTC	GCCGGGATTGTAGACTTCGATAG	BOT	[G/C]	0	C5	1
CiC1331-02	ET071808	ACACATTAAGTTSAATGAGTAATATATTTGTAGTATCAGTGGGAAATGAGAGTGCCAATG[A/G]AAATATATACCTTGGATCTTTCGTATACGTTTCCTCAAACCTTGAGCGCATGCTTCGCAG	TOP	[A/G]	0.938	1	ACTTCGTCAGTAACGGACGAGTGGGAAATGAGAGTGCCAATGA	GAGTCGAGGTCATATCGTGAGTGGGAAATGAGAGTGCCAATGG	AATATATACCTTGGATCTTTCGTAGCAGTTCGTCGGCGACATGATCGTCTGCCTATAGTGAGTC	GCAGTTCGTCGGCGACATGATC	TOP	[A/G]	0	C2	1
CiC1335-09	ET071895	AGGAAATGCGGGTGGTGAATATGGTTCCAACTTTTAATAGGCTTAATAGGCCCATTTGTT[C/G]AGYCACAGTGATTGCGGTCTAAATTCTTCTTTACTGTCTATATGTGTTGGAGTTTGTCTA	TOP	[C/G]	0.673	1	ACTTCGTCAGTAACGGACGAATAGGCTTAATAGGCCCATTTGTTC	GAGTCGAGGTCATATCGTGAATAGGCTTAATAGGCCCATTTGTTG	ACAGTGATTGCGGTCTAAATTACTGGTGGAGACCCCGTAGTGCGTCTGCCTATAGTGAGTC	ACTGGTGGAGACCCCGTAGTGC	TOP	[C/G]	0	C5
CiC1335-12	ET071895	ATATGTGTTGGAGTTTGTCTATTGTCCAACTTCTCMAATGGATTCCATGCAGGGTTTTGA[A/T]KGTCTAATTAGGAGAAAGATCAACGGATGACCTTTTGAAGAAGGCTTACACAACAGCCCA	TOP	[A/T]	0.988	1	ACTTCGTCAGTAACGGACGGGATTCCATGCAGGGTTTTGAA	GAGTCGAGGTCATATCGTGGGATTCCATGCAGGGTTTTGAT	GTCTAATTAGGAGAAAGATCAACGGTTCTGGACTATCACGAACCCGGTCTGCCTATAGTGAGTC	GTTCTGGACTATCACGAACCCG	TOP	[A/T]	0	C1
CiC1341-01	ET071975	TTATAAACTCCTCCATAAGGTCCAGTGTTAAACTTTTGATTGCCACCAGTATTTTTACCA[A/G]GATTGAACTGCTTTTGAGCAACATTAACTGACAAGTTATGTGTAACATCACTTGCAATTT	BOT	[T/C]	0.911	1	ACTTCGTCAGTAACGGACGAATGTTGCTCAAAAGCAGTTCAATCT	GAGTCGAGGTCATATCGTGAATGTTGCTCAAAAGCAGTTCAATCC	GGTAAAAATACTGGTGGCAATCGGTCCGTTAAAGCAGCCATACCGTCTGCCTATAGTGAGTC	GGTCCGTTAAAGCAGCCATACC	BOT	[T/C]	0	C1
CiC1351-01	ET072173	AATACTATGTATACTTTATGTAGTTTCAAACTTTTTACTTGTATTTGGAGACCATTTAAG[A/G]TTGTTGTTGAAGAAGTGTAGAAAGATGTAAAATAACSTCATCTTACAACAACTAAGAAAG	BOT	[T/C]	0.797	1	ACTTCGTCAGTAACGGACCATCTTTCTACACTTCTTCAACAACAAT	GAGTCGAGGTCATATCGTCATCTTTCTACACTTCTTCAACAACAAC	TTAAATGGTCTCCAAATACAAGTGCTTGTCACAACTCCGAATGCACGTCTGCCTATAGTGAGTC	GCTTGTCACAACTCCGAATGCAC	BOT	[T/C]	0	C8
CiC1352-01	ET072182	AATTTATGATCCTTCCTCCTCAGTCATCAGAGTCCCCACAGATAGCTCACCCTCAATAAC[A/C]TTCCATTAYGAAACACAAGAAGATGACAACAAAGAGAGAGCAGTTCAGTCCTTTAAGCTG	TOP	[A/C]	0.684	1	ACTTCGTCAGTAACGGACGCCCACAGATAGCTCACCCTCAATAACA	GAGTCGAGGTCATATCGTGCCCACAGATAGCTCACCCTCAATAACC	GAAACACAAGAAGATGACAACATACTGTCCCTAGTGTGACGGCAGTCTGCCTATAGTGAGTC	TACTGTCCCTAGTGTGACGGCA	TOP	[A/C]	0	C3	1
CiC1352-06	ET072182	AATCCSAAWCATTGCYTTCGACTACTCTGGAGAAGACATGATACTATTCTAAGTCTCATT[A/G]CCCCATTTTCATTTTTTCTAGAAGGATTTTTTTACACCATCCATAATCCTATGGATGGTA	BOT	[T/C]	0.778	1	ACTTCGTCAGTAACGGACTCCTTCTAGAAAAAATGAAAATGGGGT	GAGTCGAGGTCATATCGTTCCTTCTAGAAAAAATGAAAATGGGGC	ATGAGACTTAGAATAGTATCATGTCTTATCTTCGGGAAGGCCAACACCTGTCTGCCTATAGTGAGTC	ATCTTCGGGAAGGCCAACACCT	BOT	[T/C]	0	C3	1
CiC1368-02	ET072486	GCCCCATCATCTTATCATGTGCCWAATGAAATCTCCACACMAGGGAGCAACATAGCCACG[A/G]TAAATTTTGTGAATTTTTTCTTTTAAAATTTTCTTTTATTTCGAGGATATGTAATTAAGT	TOP	[A/G]	0.869	1	ACTTCGTCAGTAACGGACAGGGAGCAACATAGCCACGA	GAGTCGAGGTCATATCGTAGGGAGCAACATAGCCACGG	AAATTTTGTGAATTTTTTCTTTTAATAGCTCATTCAGTTAGCGGCAGTAGTCTGCCTATAGTGAGTC	TAGCTCATTCAGTTAGCGGCAGTA	TOP	[A/G]	0	C1
CiC1368-08	ET072486	TTTRYTTTTAATCATACCTTATTTTTTTGTGCGGACTTGTTCTTTTGAACGGATTCTTAC[A/G]AATCGAAAATTCTTTCCTTAGGCAAGGTGGACGGCCTTTACGACATGTCACTACTGGATC	BOT	[T/C]	0.919	1	ACTTCGTCAGTAACGGACGTTGCCTAAGGAAAGAATTTTCGATTT	GAGTCGAGGTCATATCGTGTTGCCTAAGGAAAGAATTTTCGATTC	TAAGAATCCGTTCAAAAGAACACCGCTATATTGACGGAGTTTGGTGGTCTGCCTATAGTGAGTC	CCGCTATATTGACGGAGTTTGGTG	BOT	[T/C]	0	C1
CiC1369-01	ET072495	GAAAATGGATCAATATAGGGTATCATCCTTGCCACTTCAAACCAGTGAGATGAAAAATAT[A/G]TATTGAAAGCTGCCCAATTTGTAGAAACAAAAACTTGCTGGAGAAATGGCTTCCATKATT	BOT	[T/C]	0.947	1	ACTTCGTCAGTAACGGACGTCTACAAATTGGGCAGCTTTCAATAT	GAGTCGAGGTCATATCGTGTCTACAAATTGGGCAGCTTTCAATAC	TATTTTTCATCTCACTGGTTTGAGATTGGGTACAATTCGGCTCTAGGGTCTGCCTATAGTGAGTC	GATTGGGTACAATTCGGCTCTAGG	BOT	[T/C]	0	C2
CiC1369-02	ET072495	TGCAGTGAATCCATTTATCCTTATGATTGCATTTTCTTTAGATTGGCACCGTACTCGAAT[A/C]ATGGAAGCCATTTCTCCAGCAAGTTTTTGTTTCTACAAATTGGGCAGCTTTCAATAYATA	BOT	[T/G]	0.78	1	ACTTCGTCAGTAACGGACGTTGCTGGAGAAATGGCTTCCATT	GAGTCGAGGTCATATCGTGTTGCTGGAGAAATGGCTTCCATG	TTCGAGTACGGTGCCAATCTAGCATCAACTCTTCGGTGGGCTAGTCTGCCTATAGTGAGTC	GCATCAACTCTTCGGTGGGCTA	BOT	[T/G]	0	C1
CiC1380-03	ET072553	TTGCAAGATAACAGTTTAGCCCAGCATTCATTTACAGAATAACAAGGATGCAAAATRCAA[A/G]AGGGCTCGGTGGCATGGTATCATAACAAAAGAGAAGTCCCAATAATACAAAATATCCCAA	BOT	[T/C]	0.752	1	ACTTCGTCAGTAACGGACATACCATGCCACCGAGCCCTT	GAGTCGAGGTCATATCGTATACCATGCCACCGAGCCCTC	ATTTTGCATCCTTGTTATTCTGTGAGCGCCTAAATCTGTCTGTGGGTCTGCCTATAGTGAGTC	GAGCGCCTAAATCTGTCTGTGG	BOT	[T/C]	0	C2
CiC1380-05	ET072553	TTGCTCGAGAAGTCAAAACTTTACAGGAATGCATTACTGGCCTATCTGGAGAGAAAGCTC[A/G]AGTACAGAAGGACTGCAATGAGTTGAGGGCCATAAACGAGGATTTGTTATCCCGACAAAA	TOP	[A/G]	0.97	1	ACTTCGTCAGTAACGGACGTGGCCTATCTGGAGAGAAAGCTCA	GAGTCGAGGTCATATCGTGTGGCCTATCTGGAGAGAAAGCTCG	GTACAGAAGGACTGCAATGAGTGCCCAGTTAAGCTGCGCGAATGGTCTGCCTATAGTGAGTC	GCCCAGTTAAGCTGCGCGAATG	TOP	[A/G]	0	C3	1
CiC1386-01	ET072614	TGGGAGAATGTTGTTGGCATTTGTTTGCAATTTTTTTTTTTTTGGTGAAGATGGGAGAAT[C/G]TTGTTGGTGTTTGTTTCCAAATTTTCTTTTTATTTTGTGTTGTAAGTTTTAATTGTTGTT	TOP	[C/G]	0.875	1	ACTTCGTCAGTAACGGACGTTTTTTTTGGTGAAGATGGGAGAATC	GAGTCGAGGTCATATCGTGTTTTTTTTGGTGAAGATGGGAGAATG	TGTTGGTGTTTGTTTCCAAATCGTATGTGGCGCAAGTGCATTACGTCTGCCTATAGTGAGTC	CGTATGTGGCGCAAGTGCATTAC	TOP	[C/G]	0	C1
CiC1388-02	ET072633	GTCGCCAGGGCATGTGGAGGTTTGCCCATTGCCTTGACTACAGTGGCAAAGGCACTGAGA[A/G]GCAAGAGTCTKCATGAATGGAAGAATTCCTTGCGAGAACTCCGAATGCCTTCAATGGTAA	TOP	[A/G]	0.663	1	ACTTCGTCAGTAACGGACCTACAGTGGCAAAGGCACTGAGAA	GAGTCGAGGTCATATCGTCTACAGTGGCAAAGGCACTGAGAG	CATGAATGGAAGAATTCCTTGCCCCTATGAGCAGTTGCACGGAGTCTGCCTATAGTGAGTC	CCCCTATGAGCAGTTGCACGGA	TOP	[A/G]	0	C8
CiC1400-01	ET072725	TTATCATAAGTCTGCACTTGAGCAATTTACGAGGCAAAGTACATCAAAAGAGAATCCAAA[A/G]GAGGCAAGAAGCTTCAACATGAAAAAAGGAGTRCTSCCTCATCATACTGCTTTGCAATCA	BOT	[T/C]	0.977	1	ACTTCGTCAGTAACGGACGTTTCATGTTGAAGCTTCTTGCCTCT	GAGTCGAGGTCATATCGTGTTTCATGTTGAAGCTTCTTGCCTCC	TTGGATTCTCTTTTGATGTACTTTACATTACGGCGGCATGGGTGTAGTCTGCCTATAGTGAGTC	ACATTACGGCGGCATGGGTGTA	BOT	[T/C]	0	C8
CiC1400-03	ET072725	AAGTACATCAAAAGAGAATCCAAARGAGGCAAGAAGCTTCAACATGAAAAAAGGAGTRCT[C/G]CCTCATCATACTGCTTTGCAATCACAGTGCAAAAGATAACATCAACAAAATCAAAATSKA	BOT	[G/C]	0.741	1	ACTTCGTCAGTAACGGACTGATTGCAAAGCAGTATGATGAGGG	GAGTCGAGGTCATATCGTTGATTGCAAAGCAGTATGATGAGGC	ACTCCTTTTTTCATGTTGAAGCTCTCATAGGGCCGGACTGTGAGGTCTGCCTATAGTGAGTC	TCTCATAGGGCCGGACTGTGAG	BOT	[G/C]	0	C1
CiC1405-01	ET072751	ATGAAAAGGTTATCTGATAGCTTAGCCTTGGCTGGAAAACCTGTTGAATTGAATGACTTT[A/C]TTCAACATGTGTTAACTGGATTGGACTCTTCAGATTATGAATCTCTGGTTACTAGTGTTT	BOT	[T/G]	0.935	1	ACTTCGTCAGTAACGGACTCCAATCCAGTTAACACATGTTGAAT	GAGTCGAGGTCATATCGTTCCAATCCAGTTAACACATGTTGAAG	AAGTCATTCAATTCAACAGGTTTAGTCCGAACCTGCCTATGATTCGGTCTGCCTATAGTGAGTC	AGTCCGAACCTGCCTATGATTCG	BOT	[T/G]	0	C8
CiC1406-16	ET072755	CCCCMATGASTTGAAGAATTTAAGMTCCTGYCYTCATGAACTTAATTGAAATGCTCCCAG[A/G]AGTTGAAGTTGTGAACCATTATATTGAATTCATTCTGAACTTGCCCCCCTGTAAACTATA	TOP	[A/G]	0.918	1	ACTTCGTCAGTAACGGACGCATGAACTTAATTGAAATGCTCCCAGA	GAGTCGAGGTCATATCGTGCATGAACTTAATTGAAATGCTCCCAGG	GTTGAAGTTGTGAACCATTATATTGATAGGGTCTGGACGCAAACTGGTCTGCCTATAGTGAGTC	GATAGGGTCTGGACGCAAACTG	TOP	[A/G]	0	C8
CiC1408-01	ET072786	TTGTCCTCATCATTTACAGGAATATTAAAATGATTGTGATTCCTACCATTAATAGGGATG[A/G]CAAATATCCAATTATGGATGGATAATATCCATCCAAATACAAATCCATAATTATCCATGA	TOP	[A/G]	0.879	1	ACTTCGTCAGTAACGGACTTGTGATTCCTACCATTAATAGGGATGA	GAGTCGAGGTCATATCGTTTGTGATTCCTACCATTAATAGGGATGG	AAATATCCAATTATGGATGGATAACATAGCGGGATCGTAAGCGTGAGTCTGCCTATAGTGAGTC	CATAGCGGGATCGTAAGCGTGA	TOP	[A/G]	0	C7
CiC1408-02	ET072786	ATGGATATCCATATCTTTATGGATAAAATCCATATCCATGTCCAATATTAAATACTGGAT[A/G]TGGATATGGATATATCCATCATGGATAATTATGGATTTGTATTTGGATGGATATTATCCA	TOP	[A/G]	0.762	1	ACTTCGTCAGTAACGGACTCCATGTCCAATATTAAATACTGGATA	GAGTCGAGGTCATATCGTTCCATGTCCAATATTAAATACTGGATG	GGATATGGATATATCCATCATGGTAGTGGCTACCCTTTAACGCACCGTCTGCCTATAGTGAGTC	TAGTGGCTACCCTTTAACGCACC	TOP	[A/G]	0	C8
CiC1412-01	ET072834	AATAAACACATTCACTATTGATCAATATCACTAATAAATTGATAGGTCATAATTTGATTC[A/C]AATTTACAACACTCAAGCATAAGACCACCACCATCCATAGGTAATTCAGCACAATGTCCT	BOT	[T/G]	0.794	1	ACTTCGTCAGTAACGGACTGGTCTTATGCTTGAGTGTTGTAAATTT	GAGTCGAGGTCATATCGTTGGTCTTATGCTTGAGTGTTGTAAATTG	AATCAAATTATGACCTATCAATTTACCATCGGCCTCGATCTAATGCGTCTGCCTATAGTGAGTC	ACCATCGGCCTCGATCTAATGC	BOT	[T/G]	0	C2
CiC1417-06	ET072903	CAATAATCAGAACTTTATATTAAATGGYACCTGAATTTCAAAATAATCACTGTCGCGCTT[C/G]TCTCCTTTGCGTTCACATTTTCTCAAATCTTCAAAATCAAAATTATTAAAAATTAAAATC	BOT	[G/C]	0.87	1	ACTTCGTCAGTAACGGACGGAGAAAATGTGAACGCAAAGGAGAG	GAGTCGAGGTCATATCGTGGAGAAAATGTGAACGCAAAGGAGAC	AGCGCGACAGTGATTATTTTACCACGTTCGCGTTCTCACATGGTCTGCCTATAGTGAGTC	ACCACGTTCGCGTTCTCACATG	BOT	[G/C]	0	C1
CiC1417-11	ET072903	AATGTTCATTTATATATTTGTCTTCGTTTCTTACATGGTTGATCAAAAAAAAAAAAAAAA[A/G]AAAAGAAAGAGGAAAATGATATAAATATATGTGATTTATTTGAATATGAAATTTGTTTAT	TOP	[A/G]	0.809	1	ACTTCGTCAGTAACGGACCATGGTTGATCAAAAAAAAAAAAAAAAA	GAGTCGAGGTCATATCGTCATGGTTGATCAAAAAAAAAAAAAAAAG	AAAGAAAGAGGAAAATGATATAAATCACTCTAGTTCCGACTGCAAGTGGTCTGCCTATAGTGAGTC	CACTCTAGTTCCGACTGCAAGTG	TOP	[A/G]	0	C1
CiC1422-01	ET072964	AWGTCAAGTTTTCWTTAGKTATTGAAGATRATRTTTAGGAACATTCAAAGGAAATCCAGG[A/G]GTATTATATCGTGGCTTGATTAGATATTTCAAAAGTGGGGAAAAGAGTACAGCAAGATGT	TOP	[A/G]	0.74	1	ACTTCGTCAGTAACGGACGAGGAACATTCAAAGGAAATCCAGGA	GAGTCGAGGTCATATCGTGAGGAACATTCAAAGGAAATCCAGGG	TATCGTGGCTTGATTAGATATTTGTGACAGTCCCAATCCACGTTCGTCTGCCTATAGTGAGTC	GTGACAGTCCCAATCCACGTTC	TOP	[A/G]	0	C2	1
CiC1423-01	ET073007	GATTCTCYGCATGAAATTCTCCATCTTCCTCAAACACAAGACTCTCTTCGCAATCAACAC[A/G]AGTGGGTCAACACGAGTGGGTTGATTACAAATAAATCGCATCTGTTAAAAAAGCACGGCA	BOT	[T/C]	0.922	1	ACTTCGTCAGTAACGGACGAACCCACTCGTGTTGACCCACTT	GAGTCGAGGTCATATCGTGAACCCACTCGTGTTGACCCACTC	TGTTGATTGCGAAGAGAGTCTAGTACGCTCCTACCACGTCGATGTCTGCCTATAGTGAGTC	AGTACGCTCCTACCACGTCGAT	BOT	[T/C]	0	C6	1
CiC1423-03	ET073007	GCAGATCACACCCTTTGGTTTCCCAGATCAAAGATGAGATCAGCGAGCTCAAGACTTGGT[A/C]TACTAAACCCGATAACAGAACATCATCTTGGCTTTGTGACGGCTTGAGCCGTCTCAAAGA	TOP	[A/C]	0.992	1	ACTTCGTCAGTAACGGACGATCAGCGAGCTCAAGACTTGGTA	GAGTCGAGGTCATATCGTGATCAGCGAGCTCAAGACTTGGTC	ACTAAACCCGATAACAGAACATCCTCAGATACCGAGACTTGGGCCGTCTGCCTATAGTGAGTC	CTCAGATACCGAGACTTGGGCC	TOP	[A/C]	0	C5
CiC1425-03	ET073013	GGACATTCTGGCAATATGTTTTGGTTGCTGCTTTTCTTGATGGAACGTTTTAACCAAAAA[A/C]GATGTTTTAGTAAGGTCCTTATTATTTTTCTTGTATGATGATGTAAATTTGGGCAGCTGG	TOP	[A/C]	0.803	1	ACTTCGTCAGTAACGGACGTCTTGATGGAACGTTTTAACCAAAAAA	GAGTCGAGGTCATATCGTGTCTTGATGGAACGTTTTAACCAAAAAC	ATGTTTTAGTAAGGTCCTTATTATTTTTTCGACTCCGTAACACGACTGGGTCTGCCTATAGTGAGTC	TTTCGACTCCGTAACACGACTGG	TOP	[A/C]	0	C2	1
CiC1426-01	ET073014	ACCCTAACCAATTTCATGTGCCAACAACCATGAACGAAACAGCATACTAACTGCAACAGC[A/C]CGTCCAAGCTTTTTAATGACATGAAGCTTCTTAAAAGAAGTCATCTCAGCGACTTTAATC	BOT	[T/G]	0.955	1	ACTTCGTCAGTAACGGACGTTCATGTCATTAAAAAGCTTGGACGT	GAGTCGAGGTCATATCGTGTTCATGTCATTAAAAAGCTTGGACGG	CTGTTGCAGTTAGTATGCTGTTTCGCGGCATAGTGCAATTCCGAGGTCTGCCTATAGTGAGTC	CGCGGCATAGTGCAATTCCGAG	BOT	[T/G]	0	C2	1
CiC1426-06	ET073014	ACTCAAAAGTTGCAGAACTAATTCAACAAAATGCTTGCTTTACAAAAGGCTATAAGAATC[A/G]AAGCTAACAGACTTAAAGAGAAGAATTGATCAAGTGATGAGTGAAGGTGTTCATCATATT	TOP	[A/G]	0.782	1	ACTTCGTCAGTAACGGACGGCTTGCTTTACAAAAGGCTATAAGAATCA	GAGTCGAGGTCATATCGTGGCTTGCTTTACAAAAGGCTATAAGAATCG	AGCTAACAGACTTAAAGAGAAGAATCTGTTGCTCGAAAGGACTCCCGGTCTGCCTATAGTGAGTC	CTGTTGCTCGAAAGGACTCCCG	TOP	[A/G]	0	C2	1
CiC1428-01	ET073031	CTCACCATTTTCAAAACAGGAAGAGTAACTTATCCTTTTTCCAGTCAGAAGCTCAAGAAG[A/C]AATGCGCCGAAGCTGTAAACATCACTCTTCTCATTGCAATTAGCYGTAGAMATGTACTCT	BOT	[T/G]	0.919	1	ACTTCGTCAGTAACGGACATGTTTACAGCTTCGGCGCATTT	GAGTCGAGGTCATATCGTATGTTTACAGCTTCGGCGCATTG	TTCTTGAGCTTCTGACTGGAAACCCTGATACGTTGCCGTCTAACGTCTGCCTATAGTGAGTC	ACCCTGATACGTTGCCGTCTAAC	BOT	[T/G]	0	C2	1
CiC1428-05	ET073031	ATGTTCCGATCACCTTATTGTTATCATTTACGTGAGTCTTGCCTTCCGGGATAGATATAG[A/C]CACACAAAAATCAAAAAATTTAGCAACATTTTGTTCCTGGAACAAGATAGTAGACGGTTT	BOT	[T/G]	0.774	1	ACTTCGTCAGTAACGGACTGTTGCTAAATTTTTTGATTTTTGTGTGT	GAGTCGAGGTCATATCGTTGTTGCTAAATTTTTTGATTTTTGTGTGG	TATATCTATCCCGGAAGGCAATCCCCAGTAGAGTACGGCGGTCGTCTGCCTATAGTGAGTC	TCCCCAGTAGAGTACGGCGGTC	BOT	[T/G]	0	C2	1
CiC1429-01	ET073037	GTGGCAAAACACTCATGCCTTTTCCATGTTTCGATCTTTGTCTCACGGCTTGGCGTGAAT[A/T]TGAAATTGTGTTCCATGGAACCGTAGTGGGAGCGGCAATCTTTTTGCGACGGGTTTCTTT	TOP	[A/T]	0.888	1	ACTTCGTCAGTAACGGACGGTCTCACGGCTTGGCGTGAATA	GAGTCGAGGTCATATCGTGGTCTCACGGCTTGGCGTGAATT	GAAATTGTGTTCCATGGAACCTGCTTGCCTAAATTATCGCCCAGGTCTGCCTATAGTGAGTC	CTGCTTGCCTAAATTATCGCCCAG	TOP	[A/T]	0	C8
CiC1429-10	ET073037	AGAATTAGATGGGTAATKGTTAAGGCTCAAAYAAAGGTAGCAAATAAAGGTCTTCGGGTA[A/G]AGAAAAAGGAAAATGCGAGAATAGAAAAATGGTAAATGRTTTGCCCTTATCATTTTAATG	TOP	[A/G]	0.907	1	ACTTCGTCAGTAACGGACGGTAGCAAATAAAGGTCTTCGGGTAA	GAGTCGAGGTCATATCGTGGTAGCAAATAAAGGTCTTCGGGTAG	GAAAAAGGAAAATGCGAGAATATATCGTTTGGAGGCGGTCAACCGTCTGCCTATAGTGAGTC	TATCGTTTGGAGGCGGTCAACC	TOP	[A/G]	0	C1
CiC1436-01	ET073103	CCTTTCAAATGTCTGTCCTGACTCAATGACAACAGGATCATACATCAATCTCAAAGATAA[A/G]GGACACTTAAATACCTCAGGGATTAYAGMTCTACTTAAGTTGTTGGTTTGAGCTCCAAAC	TOP	[A/G]	0.799	1	ACTTCGTCAGTAACGGACCAGGATCATACATCAATCTCAAAGATAAA	GAGTCGAGGTCATATCGTCAGGATCATACATCAATCTCAAAGATAAG	GACACTTAAATACCTCAGGGATTGTGCCGCAACTGATAAGCGTTGGTCTGCCTATAGTGAGTC	GTGCCGCAACTGATAAGCGTTG	TOP	[A/G]	0	C2	1
CiC1441-01	ET073162	CCCTTACAGAATTCTTATGTAGAGATAAATATCCATTTACAGCACAAACACAATTACTTC[A/C]CAAATTTACTTGTGGAATTCTCRTGTTTAGTTCATTTTGAACCATCGTTATAACTATCAT	TOP	[A/C]	0.626	1	ACTTCGTCAGTAACGGACGCCATTTACAGCACAAACACAATTACTTCA	GAGTCGAGGTCATATCGTGCCATTTACAGCACAAACACAATTACTTCC	AAATTTACTTGTGGAATTCTCATACCTGATACCGCGCAGTACAGGTCTGCCTATAGTGAGTC	ATACCTGATACCGCGCAGTACAG	TOP	[A/C]	0	C2	1
CiC1441-05	ET073162	TACCTAATAAATCTCTACTTCAAAMGGCCGCAAGAATTGTTGGATGTGCTTCTGCTATAT[A/G]GGTGGGTCAGAGAGCTTGTGGAGGCAAAAGTTTTATCTCCACACYGTCTTCGGCTTTATT	BOT	[T/C]	0.953	1	ACTTCGTCAGTAACGGACGCCACAAGCTCTCTGACCCACCT	GAGTCGAGGTCATATCGTGCCACAAGCTCTCTGACCCACCC	TATAGCAGAAGCACATCCAACTACTGGCTACACTTAACGGGGCGTCTGCCTATAGTGAGTC	TACTGGCTACACTTAACGGGGC	BOT	[T/C]	0	C2	1
CiC1444-03	ET073216	AACTCGGATAATCCTATTGGAAATAGATGCAGCACACTGCACTGAAACCAAAACGCTGGC[A/C]TCCAAAGATTTTACTTTCAATCTTGTTTCRTCAKCTAAGTGAAACACGTCTCCTCTATCT	TOP	[A/C]	0.987	1	ACTTCGTCAGTAACGGACCACTGAAACCAAAACGCTGGCA	GAGTCGAGGTCATATCGTCACTGAAACCAAAACGCTGGCC	CCAAAGATTTTACTTTCAATCTTGGAACGTCCAGGGTCCTATGCTAGTCTGCCTATAGTGAGTC	GAACGTCCAGGGTCCTATGCTA	TOP	[A/C]	0	C2	1
CiC1444-07	ET073216	TGTATTTACGTAATTGGATAATTCATTTGTGCTTTGTGAACTTGATTTGTAAATTTCACA[A/T]CGCTCAGATGGGTGAGAATAGAAGGAAGCTTTTCGAGAAAGAATGTGCCATATTGAGAAA	BOT	[T/A]	0.964	1	ACTTCGTCAGTAACGGACGCTTCTATTCTCACCCATCTGAGCGT	GAGTCGAGGTCATATCGTGCTTCTATTCTCACCCATCTGAGCGA	GTGAAATTTACAAATCAAGTTCACTGGCGGACCTTATAGTCATCAGTCGTCTGCCTATAGTGAGTC	TGGCGGACCTTATAGTCATCAGTC	BOT	[T/A]	0	C8
CiC1447-03	ET073250	CTTTGAAGTTATCAAGCAGAACGAAAAATTGAATCAAGAATCGGAGGAACAACGTCGAAA[A/G]GAGGCACATTTTTGTTAAGGATGAATTCCGAGTCCTCTAGACTTGCTGTCTTTGGATCAA	TOP	[A/G]	0.959	1	ACTTCGTCAGTAACGGACAATCGGAGGAACAACGTCGAAAA	GAGTCGAGGTCATATCGTAATCGGAGGAACAACGTCGAAAG	AGGCACATTTTTGTTAAGGATCCGATTCATCGAAATTAGTGTCGTGTCTGCCTATAGTGAGTC	CCGATTCATCGAAATTAGTGTCGT	TOP	[A/G]	0	C8
CiC1447-07	ET073250	TTTGTATGCACCACTTATAATAAAAATTCTAAAATTTTTCTTCAACGCGTTGATCACCAT[A/G]GTAAAAGTTACYAACTCTCATGTTTAGCTTTCCTTATGAWTCATCGGTCGTCTTACATAA	TOP	[A/G]	0.7	1	ACTTCGTCAGTAACGGACGTCTTCAACGCGTTGATCACCATA	GAGTCGAGGTCATATCGTGTCTTCAACGCGTTGATCACCATG	AACTCTCATGTTTAGCTTTCCTTGAAGGGTGACACTCCTCCGTGTGTCTGCCTATAGTGAGTC	GAAGGGTGACACTCCTCCGTGT	TOP	[A/G]	0	C2	1
CiC1451-01	ET073266	CTGTTRTTTGATTCAACTCTTCGGCATGGCTCTTGAGGTTTGAATCAGCCTATGGCAGGC[A/G]AGTGAGCAAGCTGATATTGCTGTTGTAGATAGCTGAATCTTATCAACATTCTTCTTCCAT	TOP	[A/G]	0.911	1	ACTTCGTCAGTAACGGACTTTGAATCAGCCTATGGCAGGCA	GAGTCGAGGTCATATCGTTTTGAATCAGCCTATGGCAGGCG	GTGAGCAAGCTGATATTGCTTCCTAGAACTTCGCGTTGTACTCAGTCTGCCTATAGTGAGTC	TCCTAGAACTTCGCGTTGTACTCA	TOP	[A/G]	0	C8
CiC1451-02	ET073266	AAAAAATGATGCAGTGACTAAGCTGGAAGAAAAGGCCACCTAAGATGTGAATTTGCTGTT[A/G]TTTGATTCAACTCTTCGGCATGGCTCTTGAGGTTTGAATCAGCCTATGGCAGGCRAGTGA	BOT	[T/C]	0.985	1	ACTTCGTCAGTAACGGACCCATGCCGAAGAGTTGAATCAAAT	GAGTCGAGGTCATATCGTCCATGCCGAAGAGTTGAATCAAAC	ACAGCAAATTCACATCTTAGGTATGCCTCAGTGCCGGAGTATTACGTCTGCCTATAGTGAGTC	ATGCCTCAGTGCCGGAGTATTAC	BOT	[T/C]	0	C8
CiC1453-01	ET073276	GTTATTGCTGCTTAGAAATGAATAAGATGGCGAAAGACTTACTTGATTACATTGAATCTT[A/G]CATGTGTCCAAGGATGTCTGTGCAAGTTCAGGATACCTCTGCTTCAAGTAAAATAACAAG	BOT	[T/C]	0.906	1	ACTTCGTCAGTAACGGACGGCACAGACATCCTTGGACACATGT	GAGTCGAGGTCATATCGTGGCACAGACATCCTTGGACACATGC	AGATTCAATGTAATCAAGTAAGTCTTGCCAGCAGACACCGCGTACTTTGTCTGCCTATAGTGAGTC	GCCAGCAGACACCGCGTACTTT	BOT	[T/C]	0	C2	1
CiC1453-02	ET073276	CCAAGACTGCTTGCCCCACATCCTGCAAGAAGTTGCTTTTCCTTGAGTAATTTTTTTTTT[A/T]AAATTTCCCAGATATATGAAATTACACCTCAAATGAATTTATACAAGGTTGGGGGATTAT	TOP	[A/T]	0.807	1	ACTTCGTCAGTAACGGACGTGCTTTTCCTTGAGTAATTTTTTTTTTA	GAGTCGAGGTCATATCGTGTGCTTTTCCTTGAGTAATTTTTTTTTTT	AATTTCCCAGATATATGAAATTACACCGATCCAAGCAATACGGTCATTTGTCTGCCTATAGTGAGTC	CCGATCCAAGCAATACGGTCATTT	TOP	[A/T]	0	C3	1
CiC1459-02	ET073328	GCAGTAGGGCATCGTTGCAGSGCCTTGATTGTGAAGGTTTGAACTAAATAGTCTTTCCAT[A/C]TCTGAATCTTCTTGGTGATGAAACCAACTSTGAACATCTTGTGGGTGTGAAGGAAGCTTC	BOT	[T/G]	0.944	1	ACTTCGTCAGTAACGGACGTGGTTTCATCACCAAGAAGATTCAGAT	GAGTCGAGGTCATATCGTGTGGTTTCATCACCAAGAAGATTCAGAG	TGGAAAGACTATTTAGTTCAAACCATCCGAGAGGTATAATAGGTGCGCGTCTGCCTATAGTGAGTC	ATCCGAGAGGTATAATAGGTGCGC	BOT	[T/G]	0	C2	1
CiC1459-03	ET073328	TCCCCAAGGAGTTTGGATTCACGAATCCATTTTGATCAGTGCAGTAGGGCATCGTTGCAG[C/G]GCCTTGATTGTGAAGGTTTGAACTAAATAGTCTTTCCATMTCTGAATCTTCTTGGTGATG	TOP	[C/G]	0.906	1	ACTTCGTCAGTAACGGACGGCAGTAGGGCATCGTTGCAGC	GAGTCGAGGTCATATCGTGGCAGTAGGGCATCGTTGCAGG	CCTTGATTGTGAAGGTTTGAAGTAACTTGGCTCCGACCTAACGGTCTGCCTATAGTGAGTC	GTAACTTGGCTCCGACCTAACG	TOP	[C/G]	0	C2	1
CiC1472-01	ET073517	AGAAAGATTCAAAGTTGATACTTAATTTAGAGCACTTATGGTCCTTGGAAGACGCTCAAG[A/G]TTTTTGCAGCCATTCAGAGTCAACTGAACAAGTCTAAATAGAAGTTCAATTGCGAATGAC	TOP	[A/G]	0.83	1	ACTTCGTCAGTAACGGACTGGTCCTTGGAAGACGCTCAAGA	GAGTCGAGGTCATATCGTTGGTCCTTGGAAGACGCTCAAGG	TTTTGCAGCCATTCAGAGTAGCAGGAGAGCTAGTTCCGTCGGTCTGCCTATAGTGAGTC	AGCAGGAGAGCTAGTTCCGTCG	TOP	[A/G]	0	C7
CiC1472-02	ET073517	TGAATTTGAAAGATCGCAAGAATCTCAAGAGTCTTCCAAGTACTATAAATGGTTTGAGAT[C/G]TCTTAGAATGTTGCATCTCTCTGGCTGCTCCAAACTTAAAAATGCGCCAGAGACCTTGGG	BOT	[G/C]	0.937	1	ACTTCGTCAGTAACGGACGCCAGAGAGATGCAACATTCTAAGAG	GAGTCGAGGTCATATCGTGCCAGAGAGATGCAACATTCTAAGAC	TCTCAAACCATTTATAGTACTTGGGCGCTATCAATCCGAATTGCCCGTCTGCCTATAGTGAGTC	GCGCTATCAATCCGAATTGCCC	BOT	[G/C]	0	C8
CiC1474-01	ET073522	CTTGGTTASTGAACCTGATGATGGAACTTATCGTTTTACCATCCCAGCATTCGGTTCTGT[A/G]GGTGATACCGTTCAGCGCTCAGGTGAATTCACTGTTGGAGAAAGAAATTGGTAAGTATGC	TOP	[A/G]	0.745	1	ACTTCGTCAGTAACGGACGCATCCCAGCATTCGGTTCTGTA	GAGTCGAGGTCATATCGTGCATCCCAGCATTCGGTTCTGTG	GTGATACCGTTCAGCGCTCTGGACGGTGCTGAACATCCAGTGTCTGCCTATAGTGAGTC	TGGACGGTGCTGAACATCCAGT	TOP	[A/G]	0	C2
CiC1474-02	ET073522	TTGGTGCTGAGGTCTATGTTGTTAAACCAACTGGCTCTGAGGAAATTCTTTCCTTGGTTA[C/G]TGAACCTGATGATGGAACTTATCGTTTTACCATCCCAGCATTCGGTTCTGTRGGTGATAC	BOT	[G/C]	0.911	1	ACTTCGTCAGTAACGGACCGATAAGTTCCATCATCAGGTTCAG	GAGTCGAGGTCATATCGTCGATAAGTTCCATCATCAGGTTCAC	AACCAAGGAAAGAATTTCCTCGTCAAGGCAGTATCGGCATCTGGTCTGCCTATAGTGAGTC	GTCAAGGCAGTATCGGCATCTG	BOT	[G/C]	0	C1
CiC1477-01	ET073542	ACCGAACCAATCACGCCTTCCAACTAACCTTTGTAATTGTTCAACATCAGCCACATCATC[A/G]ATTATGAGAAGAACTTTTTTGAGAAAAAGAATGATTACCTATCCTTCAATTCTCAGCCTG	TOP	[A/G]	0.968	1	ACTTCGTCAGTAACGGACTTGTTCAACATCAGCCACATCATCA	GAGTCGAGGTCATATCGTTTGTTCAACATCAGCCACATCATCG	TTATGAGAAGAACTTTTTTGAGAAGTGTCGATTAGCTGGCGACTAACGTCTGCCTATAGTGAGTC	GTGTCGATTAGCTGGCGACTAAC	TOP	[A/G]	0	C1
CiC1478-01	ET073546	ATATAAAATCCAACATATAATATATTGGACTTAGATTTACTAAAATTCAGAGTACCCCTA[A/G]CTGATCCTCATCTGAGCAGTGGTCAGTTACCAAGCAATGATCAATCGGTTAGCATAATTA	BOT	[T/C]	0.974	1	ACTTCGTCAGTAACGGACGGACCACTGCTCAGATGAGGATCAGT	GAGTCGAGGTCATATCGTGGACCACTGCTCAGATGAGGATCAGC	AGGGGTACTCTGAATTTTAGTAAAATCACACGCAGTCGGCTGTCTTGTCTGCCTATAGTGAGTC	ATCACACGCAGTCGGCTGTCTT	BOT	[T/C]	0	C3	1
CiC1478-02	ET073546	TTTTTGTATAATTATAATTATACAACAATAGTACAGAGTACAAACTGTAAGTCACAACYA[A/G]GGTTTGCTTTCAATATTCAAATTTCAATTATTTTTTTTCAACCATATGATAATAAAACAC	BOT	[T/C]	0.688	1	ACTTCGTCAGTAACGGACGTGAAATTTGAATATTGAAAGCAAACCT	GAGTCGAGGTCATATCGTGTGAAATTTGAATATTGAAAGCAAACCC	GTTGTGACTTACAGTTTGTACTCTGACTGCAATACAGGACCGTTCGCGTCTGCCTATAGTGAGTC	ACTGCAATACAGGACCGTTCGC	BOT	[T/C]	0	C3	1
CiC1481-01	ET073575	TTGTTGGTATGGGAGGCATAGGGAAAACTACTCTTGCACAACTAGCTTGTAATSATGACG[A/T]GGTGAAGAGAAAGTTCGACAAAATTCTGTGGGTGTGTGTATCAGAAACTTTTGAGGAGTT	BOT	[T/A]	0.69	1	ACTTCGTCAGTAACGGACGAATTTTGTCGAACTTTCTCTTCACCT	GAGTCGAGGTCATATCGTGAATTTTGTCGAACTTTCTCTTCACCA	ATTACAAGCTAGTTGTGCAAGAGGTTTGCACTATCAACCGTCCGCGTCTGCCTATAGTGAGTC	GTTTGCACTATCAACCGTCCGC	BOT	[T/A]	0	C8
CiC1481-04	ET073575	TGCCTCCCATACCAACAATTGAGATSATATGGAGGCCTTTTTGTTGCTCGCTACTCTCAC[A/G]CAACAGCTTGCTTATGAGTTCATTCTTCTCACCAACTCTACCACAAATCTCTTCCTCATC	TOP	[A/G]	0.96	1	ACTTCGTCAGTAACGGACCCTTTTTGTTGCTCGCTACTCTCACA	GAGTCGAGGTCATATCGTCCTTTTTGTTGCTCGCTACTCTCACG	AACAGCTTGCTTATGAGTTCATATGCCGTACCAGTATGTTCCGGGTCTGCCTATAGTGAGTC	ATGCCGTACCAGTATGTTCCGG	TOP	[A/G]	0	C1
CiC1492-02	ET073723	ACGTAGGAGGAGTGAATTAGTTGTGATCACTGAAATAACAGCATAACTATGGAAGCATAA[A/C]AAGATATAAATTCACACGTCTATAAGGGTAAACTGGGTGGTTKAGAACTGAGCTAGCAAC	TOP	[A/C]	0.701	1	ACTTCGTCAGTAACGGACGGAAATAACAGCATAACTATGGAAGCATAAA	GAGTCGAGGTCATATCGTGGAAATAACAGCATAACTATGGAAGCATAAC	AGATATAAATTCACACGTCTATAAGGCGGACTGAGATGTGGATCGCTCGTCTGCCTATAGTGAGTC	CGGACTGAGATGTGGATCGCTC	TOP	[A/C]	0	C5
CiC1492-05	ET073723	TTCTTAAAATTTTGATTGAAAAGCAATGGGTTAACAAATGATGGTTGGTTTTCTTTCTTC[A/C]TACCATATATTCCCTTTTACATTGAAGTGCAAATCAGAATATRGTAGGGTTGCTAGCTCA	TOP	[A/C]	0.925	1	ACTTCGTCAGTAACGGACCAAATGATGGTTGGTTTTCTTTCTTCA	GAGTCGAGGTCATATCGTCAAATGATGGTTGGTTTTCTTTCTTCC	ACCATATATTCCCTTTTACATTGACGTGTCTAGCAAACGAAACCTGACGTCTGCCTATAGTGAGTC	CGTGTCTAGCAAACGAAACCTGAC	TOP	[A/C]	0	C8
CiC1497-09	ET073783	AGTTCTTTTACATTCGTATTGTATTTTCCTTTCTGTAAAAATAAGTTGTATCTTTGGGTG[A/G]TCCCCTGGACACAAGTGAGAGCGCACATGTCTCTTCACCCGAAATTTCCTCTTATATATT	BOT	[T/C]	0.944	1	ACTTCGTCAGTAACGGACGGCTCTCACTTGTGTCCAGGGGAT	GAGTCGAGGTCATATCGTGGCTCTCACTTGTGTCCAGGGGAC	ACCCAAAGATACAACTTATTTTTACAGTCGCTGGGAAACTTATGCCATAGTCTGCCTATAGTGAGTC	AGTCGCTGGGAAACTTATGCCATA	BOT	[T/C]	0	C4	1
CiC1497-10	ET073783	CCAAGTCATCCTTCAAAGAACCTTTAAAGTCAAATGGTGGTCAAAATTTGATGAACAGTC[A/C]AAATTGTCTGAAGCCACAATTCATTCATGGCTTTCTTTAAAAGGCCTCCTTGCCCCAAGT	BOT	[T/G]	0.911	1	ACTTCGTCAGTAACGGACGGAATGAATTGTGGCTTCAGACAATTTT	GAGTCGAGGTCATATCGTGGAATGAATTGTGGCTTCAGACAATTTG	ACTGTTCATCAAATTTTGACCAACGGACACCGAACTCGATTCGTGTCTGCCTATAGTGAGTC	ACGGACACCGAACTCGATTCGT	BOT	[T/G]	0	C1
CiC1498-01	ET073795	TTCCCCTCAAATGCAGAAAGTGGTCATGTGGGGAAATTGAGCTCCTTTACCAGTGCCTCC[A/C]GCATGCTCCCTTCTGGTAGTTATAGTAATGACAACTTCATTAGAAGAGATCAATATTTGC	TOP	[A/C]	0.966	1	ACTTCGTCAGTAACGGACGGAGCTCCTTTACCAGTGCCTCCA	GAGTCGAGGTCATATCGTGGAGCTCCTTTACCAGTGCCTCCC	CATGCTCCCTTCTGGTAGTTATACAGGCACGAATTGTTTAGGGTCAAGTCTGCCTATAGTGAGTC	CAGGCACGAATTGTTTAGGGTCAA	TOP	[A/C]	0	C8
CiC1504-01	ET073858	GACTGGGTGGAAATGGAAACTGAACAGCTGAACGAGCATGAGATCTTTCAAGAACTGATG[A/G]ATGAGGATGAGTCCACTTTTACTTCGGTGAGAAGCAAACTTGAGAAAGCTCTAGATCGGT	BOT	[T/C]	0.927	1	ACTTCGTCAGTAACGGACGCGAAGTAAAAGTGGACTCATCCTCATT	GAGTCGAGGTCATATCGTGCGAAGTAAAAGTGGACTCATCCTCATC	ATCAGTTCTTGAAAGATCTCATGCTACACGGGAATTGTACTAGGGCGTCTGCCTATAGTGAGTC	CTACACGGGAATTGTACTAGGGC	BOT	[T/C]	0	C2	1
CiC1505-02	ET073875	CCTATGTTATAACAACACTAGTCAGGCAGCCGTWATCATTCGGTTCGGTTCGCACGGAGT[A/G]GGACTTCCGATTGAACCGTTGAAGTTGGCTTTGAACCTCCTCTTCCTTTTCTTTTTTTTC	TOP	[A/G]	0.787	1	ACTTCGTCAGTAACGGACGGGTTCGGTTCGCACGGAGTA	GAGTCGAGGTCATATCGTGGGTTCGGTTCGCACGGAGTG	GACTTCCGATTGAACCGTTGAAGGGTTGAGCCTAACGTCTTGGTCTGCCTATAGTGAGTC	GAAGGGTTGAGCCTAACGTCTTG	TOP	[A/G]	0	C2	1
CiC1516-02	ET073964	CAGCTATACTTTAATCTAAGGGCAAATATTTGTTACTTTACATCCATTGCTTCACACCTC[A/C]TTTTTCCTGTATCTTGCTTGTTTAATGTCATCWCATGAGTGAAGTAAAATTTATCACCGG	TOP	[A/C]	0.956	1	ACTTCGTCAGTAACGGACGTTTACATCCATTGCTTCACACCTCA	GAGTCGAGGTCATATCGTGTTTACATCCATTGCTTCACACCTCC	TTTTCCTGTATCTTGCTTGTTTAGGACCCTCATTGCGTTTGTAGAGGTCTGCCTATAGTGAGTC	GGACCCTCATTGCGTTTGTAGAG	TOP	[A/C]	0	C2	1
CiC1521-01	ET074016	CTGCTATGATAATTCGGTCAATGGAAGAAAAATATGATCTTGTACTTGTGGGGCGGCGCC[A/G]TAGAAGTGACTCTCCATTTACATTAGGTTTATCAGAATGGTGTGATTTGCCAGAGCTCGG	TOP	[A/G]	0.812	1	ACTTCGTCAGTAACGGACGGTACTTGTGGGGCGGCGCCA	GAGTCGAGGTCATATCGTGGTACTTGTGGGGCGGCGCCG	AGAAGTGACTCTCCATTTACATTAACTCTAAGGCGGGTCTGCTCGAGTCTGCCTATAGTGAGTC	ACTCTAAGGCGGGTCTGCTCGA	TOP	[A/G]	0	C8
CiC1525-01	ET085555	GATTGATCACTTGAAAGAAACCCCACTYCTCACAAGCACTTCTAATTTGGTCAATTACCT[A/G]AGAACGCAAACTTGAATCCTTGTGTATTCTTTGAAGGTCTATGATAGGGATGCTGATTTT	BOT	[T/C]	0.972	1	ACTTCGTCAGTAACGGACCACAAGGATTCAAGTTTGCGTTCTT	GAGTCGAGGTCATATCGTCACAAGGATTCAAGTTTGCGTTCTC	GGTAATTGACCAAATTAGAAGTGGAGGATGCGAATGACACGTTGCGTCTGCCTATAGTGAGTC	GAGGATGCGAATGACACGTTGC	BOT	[T/C]	0	C2	1
CiC1526-01	ET074041	AATTAGAAATGGAGAGCCCCTGTAACTACCATCTCCCACCATCCCATTCTCTATTGTTTA[A/G]TTTCTCACTCCACATCCAACCACATCCAACGGCTGATGCTGCAGTCTGTASCTTACAGAT	BOT	[T/C]	0.969	1	ACTTCGTCAGTAACGGACGGTGGTTGGATGTGGAGTGAGAAAT	GAGTCGAGGTCATATCGTGGTGGTTGGATGTGGAGTGAGAAAC	AAACAATAGAGAATGGGATGGTACATGGATCAGCCGAATGCTAGTTGTCTGCCTATAGTGAGTC	ACATGGATCAGCCGAATGCTAGTT	BOT	[T/C]	0	C1
CiC1526-03	ET074041	TATTGTTTARTTTCTCACTCCACATCCAACCACATCCAACGGCTGATGCTGCAGTCTGTA[C/G]CTTACAGATTCTGTAAGCTAGTCGAGTCCTCATCGACGATAATAAAATATCCTCATTACT	TOP	[C/G]	0.919	1	ACTTCGTCAGTAACGGACACGGCTGATGCTGCAGTCTGTAC	GAGTCGAGGTCATATCGTACGGCTGATGCTGCAGTCTGTAG	TTACAGATTCTGTAAGCTAGTCGACGATGCACTTCGACAGTCGCTGGTCTGCCTATAGTGAGTC	CGATGCACTTCGACAGTCGCTG	TOP	[C/G]	0	C8
CiC1528-01	ET074053	GTTTTTACACAGAACTCAATTTAATGGAATTTTTAACCCGTTTTACAGCTGTGTTTAGGC[A/C]CCTTAAAAGCTGCTGGTTTAGTTGTGATAGATTTGCTCAACACCATATAAACATTTTAAA	BOT	[T/G]	0.896	1	ACTTCGTCAGTAACGGACGCACAACTAAACCAGCAGCTTTTAAGGT	GAGTCGAGGTCATATCGTGCACAACTAAACCAGCAGCTTTTAAGGG	CCTAAACACAGCTGTAAAACGGCTAAGCCGGTACGCAGACGTTGTCTGCCTATAGTGAGTC	GCTAAGCCGGTACGCAGACGTT	BOT	[T/G]	0	C2	1
CiC1535-01	ET074102	ATGAAACTATTATGTTATTAACAATGCACAGTCCGAGTACTTTTCCAGGATCAGATACGA[C/G]GTGGTCTAATGTTGATAATAATAGATTATYAAATGACAAATCGTTGTYCTTGGGTGKTGA	TOP	[C/G]	0.783	1	ACTTCGTCAGTAACGGACGCGAGTACTTTTCCAGGATCAGATACGAC	GAGTCGAGGTCATATCGTGCGAGTACTTTTCCAGGATCAGATACGAG	TGGTCTAATGTTGATAATAATAGATTCCTGATACGCGAGCCTAGACGTGTCTGCCTATAGTGAGTC	CCTGATACGCGAGCCTAGACGT	TOP	[C/G]	0	C8
CiC1535-07	ET074102	CGAGGCTGAAAATAGAATTTGTCGAATCGTTGCCAAATGCCCCAATCAAAAGATTCTTAA[A/C]TCTGGGGGCTTGCAATAGTARACCAGCATCYCTCAGAATGTATTTTATTTCTGAAATCAM	BOT	[T/G]	0.81	1	ACTTCGTCAGTAACGGACTACTATTGCAAGCCCCCAGAT	GAGTCGAGGTCATATCGTTACTATTGCAAGCCCCCAGAG	TAAGAATCTTTTGATTGGGGCGTGCCTCCATACAAACGCTGGGGTCTGCCTATAGTGAGTC	GTGCCTCCATACAAACGCTGGG	BOT	[T/G]	0	C8
CiC1542-02	ET074183	TTTTCTTTTCAAGCGCTCTACAGACTACAACATAATACGTTATAGTTTGAATGGTTAGAT[A/G]ATCATTCCAATAGGGCTAAAGGTGTGCATTGGATTGGATTCGAATAGATCTGATTTGAAT	BOT	[T/C]	0.877	1	ACTTCGTCAGTAACGGACCACACCTTTAGCCCTATTGGAATGATT	GAGTCGAGGTCATATCGTCACACCTTTAGCCCTATTGGAATGATC	TCTAACCATTCAAACTATAACGTATTGTTGAATCAGCTCACGTTCGGGGTCTGCCTATAGTGAGTC	GTTGAATCAGCTCACGTTCGGG	BOT	[T/C]	0	C8
CiC1543-08	ET074192	TACATAATTTWATTTAATTATCATGTGTAGAAGTTAACTAACCTTTGTGCTTTTTTTTGT[A/T]GAAATTAAATATTGAAGATCATATACAAAGAGGTGAAGAAAATCAAGATGCAAGGAGGTG	TOP	[A/T]	0.613	1	ACTTCGTCAGTAACGGACTTAACTAACCTTTGTGCTTTTTTTTGTA	GAGTCGAGGTCATATCGTTTAACTAACCTTTGTGCTTTTTTTTGTT	AAATTAAATATTGAAGATCATATACAAAGAACGGGTCGCTATGTCGTTGGTCTGCCTATAGTGAGTC	AGAACGGGTCGCTATGTCGTTG	TOP	[A/T]	0	C8
CiC1546-03	ET074206	CACTACTGGGTTGACTGATGTACCTGTAAATCTCCTRTGGGGGGAAAAAATATAATAAAA[A/G]AGGGGTGAGTATAAAACTCAGTGAGCTCAGTGAGTGGATAGTAGGTGCTGATACTTTAAT	BOT	[T/C]	0.895	1	ACTTCGTCAGTAACGGACGCTCACTGAGTTTTATACTCACCCCTT	GAGTCGAGGTCATATCGTGCTCACTGAGTTTTATACTCACCCCTC	TTTATTATATTTTTTCCCCCCACGATGCCAGTGGGTTATCCGAAGTCTGCCTATAGTGAGTC	CGATGCCAGTGGGTTATCCGAA	BOT	[T/C]	0	C8
CiC1550-01	ET074229	CTGCAACATGAAGAGCTGTGGAACCATTGTTCCTTTGACGTGTGACATCCCCCCCATAAC[A/G]AACAATTTCCTTAAGCAACTCCAAGTTGTTCTGCTCAGCAGCAGTGCATGCGAAGTGTCC	TOP	[A/G]	0.943	1	ACTTCGTCAGTAACGGACGGTGTGACATCCCCCCCATAACA	GAGTCGAGGTCATATCGTGGTGTGACATCCCCCCCATAACG	ACAATTTCCTTAAGCAACTCCCGATGACGTATGTGCGACAGGTGTCTGCCTATAGTGAGTC	CGATGACGTATGTGCGACAGGT	TOP	[A/G]	0	C3	1
CiC1550-02	ET074229	CAAGGGATCTAGCTGATCAACAAGGACATGAAGAAATAAAATGCATTTTCCAATCTTGTA[A/T]AGAGACGAAAGCTCAATCTATCATTTCAGTTGCTGAGAGGCCGCAGCAAGAAGTTCACTA	BOT	[T/A]	0.842	1	ACTTCGTCAGTAACGGACGTGAAATGATAGATTGAGCTTTCGTCTCTT	GAGTCGAGGTCATATCGTGTGAAATGATAGATTGAGCTTTCGTCTCTA	ACAAGATTGGAAAATGCATTTTACGGAAACTGGCGATCAGCTAGTGTCTGCCTATAGTGAGTC	CGGAAACTGGCGATCAGCTAGT	BOT	[T/A]	0	C2	1
CiC1554-01	ET074261	AAGCTTAGCAAATCCGGGTTTCCGGATTGAAAATCCGGTTATCTGAATGTTGTCCCGAGA[C/G]CAACCAAAGCTAATCCGGTTTTCCGGATTGAAAATCCGGTTGTCCGGAATTTGTCCCGAG	BOT	[G/C]	0.912	1	ACTTCGTCAGTAACGGACGGGAAAACCGGATTAGCTTTGGTTGG	GAGTCGAGGTCATATCGTGGGAAAACCGGATTAGCTTTGGTTGC	CTCGGGACAACATTCAGATAATCTCCGCGTAGAGTAGCCAGCTGTCTGCCTATAGTGAGTC	TCTCCGCGTAGAGTAGCCAGCT	BOT	[G/C]	0	C8
CiC1555-02	ET074271	ACCATTGAGCTTATATTCGAGAATACAATCTTCATAGAGCTTTAAAACACATTMTTGCTT[A/C]ATCTATTCACACATTGGGCATTGATTTGTAATCTTAAATATTGTGTGGGAGAAAAATAAT	BOT	[T/G]	0.702	1	ACTTCGTCAGTAACGGACTCAATGCCCAATGTGTGAATAGATT	GAGTCGAGGTCATATCGTTCAATGCCCAATGTGTGAATAGATG	AATGTGTTTTAAAGCTCTATGAAGACCCACTTATCGTTTGTCGTCCAAGGTCTGCCTATAGTGAGTC	CCCACTTATCGTTTGTCGTCCAAG	BOT	[T/G]	0	C8
CiC1564-03	ET074335	ATCTTCTTTCAGGACACTTAAATAATTTAATTTAATCCTTCATTGGTTTCCAGTTGCAAC[A/G]GAAAAAGCACCAAAATACGACGATATWTATAAACTATATATATATATATATATATTCGAA	TOP	[A/G]	0.889	1	ACTTCGTCAGTAACGGACGCCTTCATTGGTTTCCAGTTGCAACA	GAGTCGAGGTCATATCGTGCCTTCATTGGTTTCCAGTTGCAACG	AAAAAGCACCAAAATACGACCAGTAATCAGGCGTCTGTTGGCGTCTGCCTATAGTGAGTC	CAGTAATCAGGCGTCTGTTGGC	TOP	[A/G]	0	C2	1
CiC1564-06	ET074335	TTTCCCTTTTTTTTTTTTTTCAAAGATAGAGGGATGAACAAAGTCCAAATTAATTTTAAC[A/C]CCCTACCTCCCTAGAATTCAAATTAGGTGGCCAGTCAAATATGTGGTTGGAAAATCACTT	BOT	[T/G]	0.877	1	ACTTCGTCAGTAACGGACCCTAATTTGAATTCTAGGGAGGTAGGGT	GAGTCGAGGTCATATCGTCCTAATTTGAATTCTAGGGAGGTAGGGG	TTAAAATTAATTTGGACTTTGTTCACAACTTGTCCTGTCGTGCCTAACGTCTGCCTATAGTGAGTC	CAACTTGTCCTGTCGTGCCTAAC	BOT	[T/G]	0	C2	1
CiC1566-01	ET074343	TTAAAGAGTCAAACCCTATAACTATTAGAAAGAAAATTCCTGAATGGAAACTTTCTGATA[A/G]TGATAGGATCATAGAGTCTGATCATCCACCTCTTAGGAGTATAACCATAGATCATGGTGA	TOP	[A/G]	0.832	1	ACTTCGTCAGTAACGGACAAATTCCTGAATGGAAACTTTCTGATAA	GAGTCGAGGTCATATCGTAAATTCCTGAATGGAAACTTTCTGATAG	GATAGGATCATAGAGTCTGATCATCCAGGGAATCGAGGTCCTGTAGCGTCTGCCTATAGTGAGTC	CAGGGAATCGAGGTCCTGTAGC	TOP	[A/G]	0	C5
CiC1566-03	ET074343	GAAAATGTCATTAATGTCATTGAAAAAGAATTTGATTTAGATAAAGCCTTTCTGCATAAC[A/G]ATTTTTATTCAGAAATAAATAAAGAAAAAAGAACTTGGTTTTTTAAACATTTTTTAAACC	TOP	[A/G]	0.69	1	ACTTCGTCAGTAACGGACGTGATTTAGATAAAGCCTTTCTGCATAACA	GAGTCGAGGTCATATCGTGTGATTTAGATAAAGCCTTTCTGCATAACG	TTTTTATTCAGAAATAAATAAAGAAAATCACTCACGACGGGCCTAATCGTCTGCCTATAGTGAGTC	ATCACTCACGACGGGCCTAATC	TOP	[A/G]	0	C1
CiC1569-01	ET074404	AATAGGAGAGTTTATCGAACCTTTAAYCCATGAAGAAATAACCAACTCTYCTCATRTACY[A/C]CCATTTCCTCAAGCACTAATCAAGCCACAATCCAGAGAGTTATGAAGTCTTTAAACAAGT	BOT	[T/G]	0.678	1	ACTTCGTCAGTAACGGACGCTTGATTAGTGCTTGAGGAAATGGT	GAGTCGAGGTCATATCGTGCTTGATTAGTGCTTGAGGAAATGGG	AGAGTTGGTTATTTCTTCATGGTCTAGTCGATGCGTATAAGGCCACGTCTGCCTATAGTGAGTC	TCTAGTCGATGCGTATAAGGCCAC	BOT	[T/G]	0	C8
CiC1580-01	ET074537	CATGCATGTGCTGAGATCGTGAAGATACGTGCTGGGGCTGGAGCCGTGATCTAGGAATAC[A/G]CTTATCAACGATTGTGCAGCGAGTAAGGAGGGAAGATAAGACACGGAAGTTGTTTTCGAT	BOT	[T/C]	0.896	1	ACTTCGTCAGTAACGGACCTCGCTGCACAATCGTTGATAAGT	GAGTCGAGGTCATATCGTCTCGCTGCACAATCGTTGATAAGC	TATTCCTAGATCACGGCTCCAGTCGAAGCGTCCTGTTAGGGAGTCTGCCTATAGTGAGTC	AGTCGAAGCGTCCTGTTAGGGA	BOT	[T/C]	0	C8
CiC1580-05	ET074537	AACAAYAATTATTTGGTCCTTTCTCRCCATAAGCAGAAAAATATCACTTGTGTTACGCGT[A/G]ATCATTGGCTGTCTCTGACTGGGACCTAACATATTATTATTAATTATTACATACTACCAA	BOT	[T/C]	0.972	1	ACTTCGTCAGTAACGGACGCCCAGTCAGAGACAGCCAATGATT	GAGTCGAGGTCATATCGTGCCCAGTCAGAGACAGCCAATGATC	CGCGTAACACAAGTGATATTTTATGCACCAACCATCTGGCGTATTAGTCTGCCTATAGTGAGTC	ATGCACCAACCATCTGGCGTATTA	BOT	[T/C]	0	C8
CiC1596-01	ET097001	TCTATTTCTCTTCTTCTTTCTCTTCATGATAGACTCAGCCAAAATCATAGCTTTCAGATT[A/G]TCAAAGCCAGTAAGGTCAGMAATCTCTTTGTACTCATCAAGCTTAGATTTTGCAGCCACC	TOP	[A/G]	0.62	1	ACTTCGTCAGTAACGGACGTCAGCCAAAATCATAGCTTTCAGATTA	GAGTCGAGGTCATATCGTGTCAGCCAAAATCATAGCTTTCAGATTG	CAAAGCCAGTAAGGTCAGGGGTTAGGTGATACACCGAGCTGTCTGCCTATAGTGAGTC	GGGTTAGGTGATACACCGAGCT	TOP	[A/G]	0	C2	1
CiC1613-01	ET097078	GAGAGAAATGGGYAGGGCTCCTTGCTGTGACAARGCAAATGTRAAGAAGGGGCCATGGTC[A/T]CCTGAAGAAGATGCAAAGCTGAAGGAGTATATAGAGAAAAATGGAACAGGAGGGAACTGG	TOP	[A/T]	0.653	1	ACTTCGTCAGTAACGGACAAGAAGGGGCCATGGTCA	GAGTCGAGGTCATATCGTAAGAAGGGGCCATGGTCT	CTGAAGAAGATGCAAAGCTGTACACGTAACCACTCGGATACCAGGTCTGCCTATAGTGAGTC	TACACGTAACCACTCGGATACCAG	TOP	[A/T]	0	C1
CiC1613-05	ET097078	ATCTTCTTCAGGWGACCATGGCCCCTTCTTYACATTTGCYTTGTCACAGCAAGGAGCCCT[A/G]CCCATTTCTCTCTCTTTTCTCTCTCCCTCTCTCTCTCCTTCTCTCTGTCTCTCTCTCTCT	TOP	[A/G]	0.969	1	ACTTCGTCAGTAACGGACTTGTCACAGCAAGGAGCCCTA	GAGTCGAGGTCATATCGTTTGTCACAGCAAGGAGCCCTG	CCATTTCTCTCTCTTTTCTCTCTATCTTAATGGCAGCCGTGGCAATAGTCTGCCTATAGTGAGTC	ATCTTAATGGCAGCCGTGGCAATA	TOP	[A/G]	0	C8
CiC1638-01	ET097181	ACCATCTGACCAAAAAGTTACCCGAATATCAGTAAGGAAACTTAACAATCTCAACATATG[A/C]AGCATGCCTTTAAAGTTAATCAAACATGATAAATGCCAAAACTGCTGTCATAAAACATTA	BOT	[T/G]	0.848	1	ACTTCGTCAGTAACGGACTGTTTGATTAACTTTAAAGGCATGCTT	GAGTCGAGGTCATATCGTTGTTTGATTAACTTTAAAGGCATGCTG	ATATGTTGAGATTGTTAAGTTTCCTATCCGGCATTTGAATAGCACGTAGGTCTGCCTATAGTGAGTC	ATCCGGCATTTGAATAGCACGTAG	BOT	[T/G]	0	C2	1
CiC1646-05	ET097202	TTTTGTGTGTAATTTCATTATGGGCTCTGATCATTTCAGTTGGAACACATTAAACTTGAT[A/G]TTTTTCACTTGCTGGCTGACTGATTTTAGGACAAGGAGAAATGAGCCAACCGTCAAGGGA	BOT	[T/C]	0.984	1	ACTTCGTCAGTAACGGACTCAGTCAGCCAGCAAGTGAAAAAT	GAGTCGAGGTCATATCGTTCAGTCAGCCAGCAAGTGAAAAAC	TCAAGTTTAATGTGTTCCAACTGCCGGATCTACGAAAAGGTGTTAGGGTCTGCCTATAGTGAGTC	CCGGATCTACGAAAAGGTGTTAGG	BOT	[T/C]	0	C2
CiC1646-07	ET097202	TACTTGGGTAGTCCACTACAACAACACAAAGAGAACTGATATTAATAACCATTCAAAATA[A/G]TTCCAATCAGACAACAAGTAGCAGTGCRGGCAATGAAGCAAGCATAACCATAGAAAATCA	BOT	[T/C]	0.85	1	ACTTCGTCAGTAACGGACCACTGCTACTTGTTGTCTGATTGGAAT	GAGTCGAGGTCATATCGTCACTGCTACTTGTTGTCTGATTGGAAC	ATTTTGAATGGTTATTAATATCAGTTTTAAGTGGGTACGGGCGTCACAGTCTGCCTATAGTGAGTC	TTAAGTGGGTACGGGCGTCACA	BOT	[T/C]	0	C2	1
CiC1655-02	ET097531	TCTAATTCGATTTGGTTCAAGTTCATAATTTGGTTCAAGTTCGGGTTGTTAATTCGGGTT[A/C]AAAAATGGTTTGGATTACTAATTCGGGACATAGTCACCATTATTTGAAAAAAAGGGTAAA	TOP	[A/C]	0.956	1	ACTTCGTCAGTAACGGACAGTTCGGGTTGTTAATTCGGGTTA	GAGTCGAGGTCATATCGTAGTTCGGGTTGTTAATTCGGGTTC	AAAATGGTTTGGATTACTAATTCGTCGCGTAGGATTGAGTGATACCGGTCTGCCTATAGTGAGTC	TCGCGTAGGATTGAGTGATACCG	TOP	[A/C]	0	C2	1
CiC1663-03	ET097254	GAGGGTTGAGCTGGGCAAGATGTTTCAAAGTGCGATGAGTTCCCATGATTGGGAACTTGC[A/G]GAGAGTCTGATTTTATTGGCAGATCCACATACCCTTAATGATGCATTATGCATTACGCTG	TOP	[A/G]	0.991	1	ACTTCGTCAGTAACGGACTTCCCATGATTGGGAACTTGCA	GAGTCGAGGTCATATCGTTTCCCATGATTGGGAACTTGCG	AGAGTCTGATTTTATTGGCAGATTACTTCGGGCGAACATGACAGCGTCTGCCTATAGTGAGTC	TACTTCGGGCGAACATGACAGC	TOP	[A/G]	0	C6	1
CiC1663-05	ET097254	ATCAGAATCTGTTGCAATTATCCTCCTTGATTTCAGATTCTTTGCACTACAACTACAACC[A/G]CTGGATATTCTTGACTCTTTACTAATCAGGGGTGCTTCTCTGGAAAACACAACATTACTT	TOP	[A/G]	0.79	1	ACTTCGTCAGTAACGGACGTCAGATTCTTTGCACTACAACTACAACCA	GAGTCGAGGTCATATCGTGTCAGATTCTTTGCACTACAACTACAACCG	TGGATATTCTTGACTCTTTACTAATCCCAACTATTGGGGTTTGACGAGATGTCTGCCTATAGTGAGTC	CCAACTATTGGGGTTTGACGAGAT	TOP	[A/G]	0	C2	1
CiC1676-01	ET097288	GAGAAACTCTAAACAAAAAGAAACAAAAGTTCAAGTTGAAAATTCAATATTATGAAGGTA[C/G]AGAAGTCGACGACCTGTGTGATAGAAATGTTAAAACTAGGTTCTTGCTAATGTAGAACAT	BOT	[G/C]	0.931	1	ACTTCGTCAGTAACGGACGTCTATCACACAGGTCGTCGACTTCTG	GAGTCGAGGTCATATCGTGTCTATCACACAGGTCGTCGACTTCTC	ACCTTCATAATATTGAATTTTCAAAGGTCCCTAGCACGAGTTCCCAGTCTGCCTATAGTGAGTC	AGGTCCCTAGCACGAGTTCCCA	BOT	[G/C]	0	C7
CiC1697-01	ET097381	CKGGAACYAATGTCAGTACTAATTTGCCAAATTTCACTGTAATAGGATTYAGGTCATGCA[A/G]CATTAGCGAGTTCCCATACTTTTTGCACAACCAAGATCAATTAGTTTCTCTGGATCTTTC	BOT	[T/C]	0.661	1	ACTTCGTCAGTAACGGACGGCAAAAAGTATGGGAACTCGCTAATGT	GAGTCGAGGTCATATCGTGGCAAAAAGTATGGGAACTCGCTAATGC	ATCCTATTACAGTGAAATTTGGCGAGCAATGGGGCGCATCTTTATCGTCTGCCTATAGTGAGTC	GAGCAATGGGGCGCATCTTTATC	BOT	[T/C]	0	C8
CiC1697-05	ET097381	GGAGAATCAATTGGAAGGCTCTGTTCCTAACTCTATCTTTGAGCTAAGGAATCTTCAAGC[A/G]CTTGACCTTTCCTACAACAATTTGAGTGGCACAGTGGATCTAAACATGTTCCTTCTTAAC	TOP	[A/G]	0.901	1	ACTTCGTCAGTAACGGACTCTTTGAGCTAAGGAATCTTCAAGCA	GAGTCGAGGTCATATCGTTCTTTGAGCTAAGGAATCTTCAAGCG	TTGACCTTTCCTACAACAATTTGCAGCCGGTTGAGTATCCTAACGTCTGCCTATAGTGAGTC	GCAGCCGGTTGAGTATCCTAAC	TOP	[A/G]	0	C2
CiC1701-01	ET097398	AATGATATATTTAGGCTTTTGACCCAAATAGCTAGTTATCTTGCTTATTAGTSCAGTAGT[A/G]GTGCAGTCAATTAAATGAGCTAACCCGGGGATCATTTGGGAACATACAATAGTGGCTACA	BOT	[T/C]	0.63	1	ACTTCGTCAGTAACGGACGGGGTTAGCTCATTTAATTGACTGCACT	GAGTCGAGGTCATATCGTGGGGTTAGCTCATTTAATTGACTGCACC	ATAAGCAAGATAACTAGCTATTTGGTCTACAGCGACTCGTAATCCACGGTCTGCCTATAGTGAGTC	TCTACAGCGACTCGTAATCCACG	BOT	[T/C]	0	C8
CiC1701-10	ET097398	CATTATTTGGAGCCTAGGGTTTTCACTAAAGGAGATATATAAGGCTTATTTTTCTCAACA[A/G]AAAAAAACAAGCAGCCACTTTATACAGATCAGAGAATAAGATTTTTCTCTCCATTATTGA	BOT	[T/C]	0.786	1	ACTTCGTCAGTAACGGACGTGTATAAAGTGGCTGCTTGTTTTTTTT	GAGTCGAGGTCATATCGTGTGTATAAAGTGGCTGCTTGTTTTTTTC	GTTGAGAAAAATAAGCCTTATATATCGGCATCGTATTAACACTGGCGCGTCTGCCTATAGTGAGTC	GGCATCGTATTAACACTGGCGC	BOT	[T/C]	0	C1
CiC1702-02	ET100891	ACGCATATAACAGTCAGTTAACCATTAAACTTGTTCATCACTCAACCACAATAAAATTTA[A/G]CTCATGATTTGCGATAGAACAGTAACAAAAATTGTTTTAGCCATCCAATAGATTCGCATA	BOT	[T/C]	0.823	1	ACTTCGTCAGTAACGGACTTACTGTTCTATCGCAAATCATGAGT	GAGTCGAGGTCATATCGTTTACTGTTCTATCGCAAATCATGAGC	AAATTTTATTGTGGTTGAGTGATAGCTACCAATCTCGGTTGTGTGTGGTCTGCCTATAGTGAGTC	AGCTACCAATCTCGGTTGTGTGTG	BOT	[T/C]	0	C2	1
CiC1702-03	ET100891	ATTGAGGGCTGCAATAGATGATTCACAGAGAATAAGAAGGAGAGATTGCAAGATCAAGTG[A/G]ACTTCAACTCTTTATCTTAGTTTCTTGTTTTTTTTTTTTAATTTATGCGAATCTATTGGA	TOP	[A/G]	0.861	1	ACTTCGTCAGTAACGGACAGAAGGAGAGATTGCAAGATCAAGTGA	GAGTCGAGGTCATATCGTAGAAGGAGAGATTGCAAGATCAAGTGG	CTTCAACTCTTTATCTTAGTTTCTTGGCTCCTACTATGCCCGAAGGGAGTCTGCCTATAGTGAGTC	GCTCCTACTATGCCCGAAGGGA	TOP	[A/G]	0	C1
CiC1717-02	ET097483	TTTTAATTTAATCTAAACTRCAATATCTGAATTGTTGTAGCAAATCTGATAACATCAATC[A/C]TGTGGAGACAATCTTGAATATTCATTAYTATATTACTTGTTGTATACACTTGCACATTGA	BOT	[T/G]	0.828	1	ACTTCGTCAGTAACGGACGAATGAATATTCAAGATTGTCTCCACAT	GAGTCGAGGTCATATCGTGAATGAATATTCAAGATTGTCTCCACAG	ATTGATGTTATCAGATTTGCTACAGTGCTGTGAGACGATACGGATTCGTCTGCCTATAGTGAGTC	GTGCTGTGAGACGATACGGATTC	BOT	[T/G]	0	C7
CiC1723-01	ET097506	TCTGATCAAGGATGTGCGGTCCTTGGAGTTTTCAAGCAGGGGCGCAAGTTGTAGTGTGCC[A/G]GTTCTAAGTGTTTTGATGATTTTCCTTTGATCCTGAGGAAGATTCATGCTGTGTGTGGCT	TOP	[A/G]	0.968	1	ACTTCGTCAGTAACGGACGGCGCAAGTTGTAGTGTGCCA	GAGTCGAGGTCATATCGTGGCGCAAGTTGTAGTGTGCCG	TTCTAAGTGTTTTGATGATTTTCCGTCCCGAGAATTACCAGAGGGTGTCTGCCTATAGTGAGTC	GTCCCGAGAATTACCAGAGGGT	TOP	[A/G]	0	C2	1
CiC1735-01	ET097562	GGTATGCACTGGGAAACCTCAAGTTGTTCAGCATTAAACAAATAAACAACATGACATCTT[A/C]TTTCCTCATAAACAACTTGTCATCTTCTGTGTTGAATTTCACATGATTTTRATGATTTTT	BOT	[T/G]	0.816	1	ACTTCGTCAGTAACGGACGAGAAGATGACAAGTTGTTTATGAGGAAAT	GAGTCGAGGTCATATCGTGAGAAGATGACAAGTTGTTTATGAGGAAAG	AGATGTCATGTTGTTTATTTGTTTTCCGCCAGGACAGATGTCAACTGTCTGCCTATAGTGAGTC	TCCGCCAGGACAGATGTCAACT	BOT	[T/G]	0	C8
CiC1737-07	ET097568	TTACCAGAGATTCATTATTTTGTTCTGWTTAATTAATTAATTTCAGGCAAGAGGTTCGCT[A/G]CTCATGTTTGTAGCTTCATATCTAACCTTCATGACCATTGGTGGATTCCCTTCTTTTGTT	TOP	[A/G]	0.953	1	ACTTCGTCAGTAACGGACGAATTTCAGGCAAGAGGTTCGCTA	GAGTCGAGGTCATATCGTGAATTTCAGGCAAGAGGTTCGCTG	TCATGTTTGTAGCTTCATATCTAACCGATAGCCAACTGCACCTCGTTGTCTGCCTATAGTGAGTC	CGATAGCCAACTGCACCTCGTT	TOP	[A/G]	0	C1
CiC1738-01	ET097572	TGGCTTTAGCAAAATCCAATTTTGACTCTTGAACAAGCTTTTGGCTAGTTTTCAAAACCT[A/G]AAAAGGTTTGAAAATAAGTTCCTTAAGYTTTTTRTCAGAATCYGATTTTGYGCTAATAGG	TOP	[A/G]	0.912	1	ACTTCGTCAGTAACGGACAGCTTTTGGCTAGTTTTCAAAACCTA	GAGTCGAGGTCATATCGTAGCTTTTGGCTAGTTTTCAAAACCTG	AAAGGTTTGAAAATAAGTTCCTTATACACGCCACACCCTGGTTGAGTCTGCCTATAGTGAGTC	ATACACGCCACACCCTGGTTGA	TOP	[A/G]	0	C8
CiC1740-01	ET097579	AATCTTTGAATTCATACCGTCGTCCTCTTGATGAAGCCTCCTCTCCTTTTAGTAGGCTTG[A/G]CAAAATCTGGGTCCGGTCCGGGTTTTGGTGTTGCCCAGGACCGGACCAGATGAGTGAAAT	BOT	[T/C]	0.949	1	ACTTCGTCAGTAACGGACGCGGACCGGACCCAGATTTTGT	GAGTCGAGGTCATATCGTGCGGACCGGACCCAGATTTTGC	AAGCCTACTAAAAGGAGAGGAGATGAGTGCCGTCGAAGTACGAGGTCTGCCTATAGTGAGTC	ATGAGTGCCGTCGAAGTACGAG	BOT	[T/C]	0	C5
CiC1749-04	ET097636	GTGGAGTCAAATCACCACTTGTGAAGTAAAGGGTAGCTGTAAGTTATGCAAAAGCACAAC[A/C]GTTACAGACATTCTTTTAGTTCTGAGTTTTATTTGATTTTGCAAGGCAGTGTGTCATCTG	TOP	[A/C]	0.858	1	ACTTCGTCAGTAACGGACGAGCTGTAAGTTATGCAAAAGCACAACA	GAGTCGAGGTCATATCGTGAGCTGTAAGTTATGCAAAAGCACAACC	TTACAGACATTCTTTTAGTTCTGAGGATAAGCTCACGGCTGCGTAGTGTCTGCCTATAGTGAGTC	GATAAGCTCACGGCTGCGTAGT	TOP	[A/C]	0	C3	1
CiC1749-05	ET097636	ACATTACTCTGTCTACCCCGCAGATACTAATAAGGTATTTATGATCATGTTTTTGCTTCT[A/C]ATATTGCTGACTTCTGCTGTTTTTGTTTGGAATTGATGTTCTGTGATTGATGTGGAGTCA	BOT	[T/G]	0.888	1	ACTTCGTCAGTAACGGACACAAAAACAGCAGAAGTCAGCAATATT	GAGTCGAGGTCATATCGTACAAAAACAGCAGAAGTCAGCAATATG	GAAGCAAAAACATGATCATAAATACCTTGAGCGCAGATAGGTCAGGTCTGCCTATAGTGAGTC	ACCTTGAGCGCAGATAGGTCAG	BOT	[T/G]	0	C2	1
CiC1752-01	ET097694	CARCCCCATCCATAACTATATTCAAATCCTAAATGGTCTTCAATCAATTGAAACCAATCT[A/G]TTTCTTTCCTCCAACTTTCCCACCACCCAAACACACTCCTACGAATTTAAACCTAACACC	BOT	[T/C]	0.972	1	ACTTCGTCAGTAACGGACGGGTGGGAAAGTTGGAGGAAAGAAAT	GAGTCGAGGTCATATCGTGGGTGGGAAAGTTGGAGGAAAGAAAC	GATTGGTTTCAATTGATTGAAGCAAATAGGCCGTGTCCTCCGTGGTCTGCCTATAGTGAGTC	CAAATAGGCCGTGTCCTCCGTG	BOT	[T/C]	0	C8
CiC1752-05	ET097694	AGTGATAATAGTGTTGATTGCCAAGAACATGAAATTTTTCACGAGGCGTTTTCGGGAGAT[A/G]AAGTTGCCAATCCAGTCTCTGAAACCYAGAAGATCCGTAGATGATGCCGAAGCCCTCATG	TOP	[A/G]	0.855	1	ACTTCGTCAGTAACGGACGACGAGGCGTTTTCGGGAGATA	GAGTCGAGGTCATATCGTGACGAGGCGTTTTCGGGAGATG	AGTTGCCAATCCAGTCTCTGACGGTGCGTGTATGCCGCTAAAGTCTGCCTATAGTGAGTC	ACGGTGCGTGTATGCCGCTAAA	TOP	[A/G]	0	C2
CiC1757-02	ET097717	GTTTTCAGCTTTGAAAAAATCAGATACTTCCTCTCGAGTCAAGGTAGGTTCTTATCACTT[A/C]CCATCTTCTATATCTGATGCATCTCTGTTAAAGAAGCGATCTGAACTTGAAATTTCAGAT	TOP	[A/C]	0.86	1	ACTTCGTCAGTAACGGACGTCGAGTCAAGGTAGGTTCTTATCACTTA	GAGTCGAGGTCATATCGTGTCGAGTCAAGGTAGGTTCTTATCACTTC	CATCTTCTATATCTGATGCATCTCTACGGATGGCAACAAGTACGGATTGTCTGCCTATAGTGAGTC	TACGGATGGCAACAAGTACGGATT	TOP	[A/C]	0	C2	1
CiC1757-04	ET097717	TGGCGACTTAAGAGATGACAAAGGATTGCAATTTCCACCTCTTGCAATATTCTGGATTCA[A/T]CAAGTATCCAATGTCAGTCAAAAACAACATGAGTTCCATTATAGTCAATTAATACATACC	TOP	[A/T]	0.962	1	ACTTCGTCAGTAACGGACGCACCTCTTGCAATATTCTGGATTCAA	GAGTCGAGGTCATATCGTGCACCTCTTGCAATATTCTGGATTCAT	AAGTATCCAATGTCAGTCAAAAACTAGCACATGGATGATCCGCTCGTCTGCCTATAGTGAGTC	CTAGCACATGGATGATCCGCTC	TOP	[A/T]	0	C2	1
CiC1758-01	ET097718	CCGCCTTTCACGTCTCCGAGCCCGACCATATTATTTCAAGTAAGGCATTCAATGACCCTC[A/C]TAAATTTTAACTTTTTTCGATCACAAACGAATGTATGTACTTGCAGTACGATTTGTTGAG	TOP	[A/C]	0.964	1	ACTTCGTCAGTAACGGACGTCAAGTAAGGCATTCAATGACCCTCA	GAGTCGAGGTCATATCGTGTCAAGTAAGGCATTCAATGACCCTCC	AAATTTTAACTTTTTTCGATCACAGCAGGCCGCTTTGAAGATACGCGTCTGCCTATAGTGAGTC	GCAGGCCGCTTTGAAGATACGC	TOP	[A/C]	0	C1
CiC1763-01	ET097732	ACATATTGAAAATAATAGGTTTGTTGAGATAATGGACCCCATTGTCGTTGGAATTCAACC[A/G]GGTCAAGGAAAAGTGAAGCAATTACAAATTCTTGTAGAACTTGCCTTGAAATGTCTCTCT	TOP	[A/G]	0.961	1	ACTTCGTCAGTAACGGACGCCATTGTCGTTGGAATTCAACCA	GAGTCGAGGTCATATCGTGCCATTGTCGTTGGAATTCAACCG	GTCAAGGAAAAGTGAAGCAATTAGACCGAACTCCTCCATTTGGCTGTCTGCCTATAGTGAGTC	GACCGAACTCCTCCATTTGGCT	TOP	[A/G]	0	C2
CiC1763-03	ET097732	AGTGAAAATACTTCCCAGGTTTGTGGAAGTTAGATCAAGAACTCGTGTTTGAGAGTGTTA[A/G]ATGACCGATCATGATCCTCCAAGACCTYACTTAACTGTCTGATATTTGATCAAGAAACAA	BOT	[T/C]	0.985	1	ACTTCGTCAGTAACGGACGCTTGGAGGATCATGATCGGTCATT	GAGTCGAGGTCATATCGTGCTTGGAGGATCATGATCGGTCATC	AACACTCTCAAACACGAGTTCTTGTACCTATTCATGCGGGAATCTCGTCTGCCTATAGTGAGTC	TGTACCTATTCATGCGGGAATCTC	BOT	[T/C]	0	C2
CiC1766-01	ET097755	AGACTAACGAATCAAGCCCATCTAATAACCCATGATCATTTCTTTCAATAGATTAAAAAT[A/G]TTGTTTAAATATCTTTCAATGAAGGCCTCCATCAGGACTTAAAATCAWAACAATTCCGGA	TOP	[A/G]	0.604	1	ACTTCGTCAGTAACGGACTGATCATTTCTTTCAATAGATTAAAAATA	GAGTCGAGGTCATATCGTTGATCATTTCTTTCAATAGATTAAAAATG	TGTTTAAATATCTTTCAATGAAGGTGTGGCAAATCAGATACGGTACTTGTCTGCCTATAGTGAGTC	TGTGGCAAATCAGATACGGTACTT	TOP	[A/G]	0	C2
CiC1766-09	ET097755	TACTATTTTTTTATTCTCTAAGTTCTTTCCTGAAAGTCCTGTGCACCATGCTTATTGCGT[A/C]ATCTATTTATTTTTTTAGGATGGAAAGACAGCGGCGAGAGGAGGAGGTGAAGACGCGATC	TOP	[A/C]	0.963	1	ACTTCGTCAGTAACGGACGCTGTGCACCATGCTTATTGCGTA	GAGTCGAGGTCATATCGTGCTGTGCACCATGCTTATTGCGTC	TCTATTTATTTTTTTAGGATGGAAACGTAGAAATACCTCGACGCATGTTGTCTGCCTATAGTGAGTC	CGTAGAAATACCTCGACGCATGTT	TOP	[A/C]	0	C2	1
CiC1801-01	ET097925	AACAAAATAGCCGGCTGCATGCGTKGAGAATGAAGGTCCTTCATTTAATTTAATTTACTT[A/C]ATTTCTCCCTCCTAATTAATGTCTATAACCATTAGGAGGAACAAGAGATTTTATTAACTC	TOP	[A/C]	0.637	1	ACTTCGTCAGTAACGGACGGAAGGTCCTTCATTTAATTTAATTTACTTA	GAGTCGAGGTCATATCGTGGAAGGTCCTTCATTTAATTTAATTTACTTC	TTTCTCCCTCCTAATTAATGTCTGACGACTCGGGATATTCCACGAGTCTGCCTATAGTGAGTC	GACGACTCGGGATATTCCACGA	TOP	[A/C]	0	C1
CiC1801-02	ET097925	AGACATTAATTAGGAGGGAGAAATKAAGTAAATTAAATTAAATGAAGGACCTTCATTCTC[A/C]ACGCATGCAGCCGGCTATTTTGTTACCRAGTTGTTGAAAGGRAGTAAATAGAGAAGCATT	BOT	[T/G]	0.82	1	ACTTCGTCAGTAACGGACAAATAGCCGGCTGCATGCGTT	GAGTCGAGGTCATATCGTAAATAGCCGGCTGCATGCGTG	AGAATGAAGGTCCTTCATTTAATACAGGCGTGTCAGGACTACTGTGTCTGCCTATAGTGAGTC	ACAGGCGTGTCAGGACTACTGT	BOT	[T/G]	0	C1
CiC1811-02	ET097958	CGTCAATCACCACACTTTCGATTATAGTTTATTTTAAGAATCCAAGTTGATCGATTTGAA[A/T]GCCCAATTAGAATTACTTCTGCACCTAAACTTACGCAACAAGGGCGGGCCGAAAGATCAA	TOP	[A/T]	0.901	1	ACTTCGTCAGTAACGGACAGAATCCAAGTTGATCGATTTGAAA	GAGTCGAGGTCATATCGTAGAATCCAAGTTGATCGATTTGAAT	CCCAATTAGAATTACTTCTGCATGCGTTGCGACTACCGATACGTGTCTGCCTATAGTGAGTC	TGCGTTGCGACTACCGATACGT	TOP	[A/T]	0	C2	1
CiC1812-11	ET097961	TTCTGAGCAATTATAGAAGTTGTGAAACATTAACTCAGCCACTTCGGTGTAATGAGGGAA[A/G]TAGCGGTGAGCCGTCTCGACTGCAATCACRGAWAGTTCAGCAAATGCTCTAAGAAAATTA	BOT	[T/C]	0.83	1	ACTTCGTCAGTAACGGACGAGTCGAGACGGCTCACCGCTAT	GAGTCGAGGTCATATCGTGAGTCGAGACGGCTCACCGCTAC	TCCCTCATTACACCGAAGTGGGTAAACGTGCTGCACTTGTGGTCTGCCTATAGTGAGTC	GGGTAAACGTGCTGCACTTGTG	BOT	[T/C]	0	C1
CiC1820-01	ET097987	TCTTGAGGTTGGGGGAGAAGTCTATGTTACAGATTCTGTAACATACATCCCCCACTCCAC[A/G]CACTCCACGTGTCCCTATATGTGGAAACAAAGTCAGCAGATGGCACCATTGGGGAGCTGG	TOP	[A/G]	0.944	1	ACTTCGTCAGTAACGGACGTGTAACATACATCCCCCACTCCACA	GAGTCGAGGTCATATCGTGTGTAACATACATCCCCCACTCCACG	ACTCCACGTGTCCCTATATGTCATTAAGTGGCGTTGCTGAGGCGTCTGCCTATAGTGAGTC	CATTAAGTGGCGTTGCTGAGGC	TOP	[A/G]	0	C5	1
CiC1828-01	ET098007	ATAGAATTTCATAAGATAGAATAAGAACATTCAACCACCAAGAAGATCCATTCAAAATTC[A/G]AGTGCAACAAGATTTAATAGCCCTCTCAATAACTTCACTCCATGCACTCAAAGTGTTTAG	TOP	[A/G]	0.902	1	ACTTCGTCAGTAACGGACCCACCAAGAAGATCCATTCAAAATTCA	GAGTCGAGGTCATATCGTCCACCAAGAAGATCCATTCAAAATTCG	GTGCAACAAGATTTAATAGCCCGTCTGGTGAGCTAAAGACCGTGGTCTGCCTATAGTGAGTC	GTCTGGTGAGCTAAAGACCGTG	TOP	[A/G]	0	C8
CiC1828-05	ET098007	GATTAGTCTTGAGTTATATGCTTGAGRACAAGCATCATCTTGGTGTGGGGGAATTTGTTA[A/G]AGTGCAATTTATGCACTAGTTTTGCATTGTTTACTTCTCTTAATATCGATGTTTTGCACT	TOP	[A/G]	0.989	1	ACTTCGTCAGTAACGGACTCTTGGTGTGGGGGAATTTGTTAA	GAGTCGAGGTCATATCGTTCTTGGTGTGGGGGAATTTGTTAG	GTGCAATTTATGCACTAGTTTTGAGCTGTCGATGATCCGGTCTCAGTCTGCCTATAGTGAGTC	AGCTGTCGATGATCCGGTCTCA	TOP	[A/G]	0	C4
CiC1832-10	ET098020	ATTTTCTGTATCCTATATTTTAAAAMTGAAAACAGTAATATGCGTTTGGTAGACACAGTT[A/G]AAAATGATAAAAACAGAGAATATGCRTTTRGTAATGCTTTTTTCAAAAAYARTTTTTACT	TOP	[A/G]	0.82	1	ACTTCGTCAGTAACGGACCAGTAATATGCGTTTGGTAGACACAGTTA	GAGTCGAGGTCATATCGTCAGTAATATGCGTTTGGTAGACACAGTTG	AAATGATAAAAACAGAGAATATGCTCGCTACCGCACCGTCTGAAAGGTCTGCCTATAGTGAGTC	TCGCTACCGCACCGTCTGAAAG	TOP	[A/G]	0	C1
CiC1832-12	ET098020	TWTTGKTTTTGAATCTGTATTTTCTGAGAATAAAAACGAAAATGAAAATGGTGTTTTGCA[A/G]TTACTGTATTTCGAATTTAAATATGCGTCTGGTATCATTTTCTGTATCCTATATTTTAAA	TOP	[A/G]	0.936	1	ACTTCGTCAGTAACGGACCGAAAATGAAAATGGTGTTTTGCAA	GAGTCGAGGTCATATCGTCGAAAATGAAAATGGTGTTTTGCAG	TACTGTATTTCGAATTTAAATATGCTATTAGTGCCAAAATGCCCGTGAGGTCTGCCTATAGTGAGTC	TATTAGTGCCAAAATGCCCGTGAG	TOP	[A/G]	0	C8
CiC1840-01	ET098057	GATTTGCGAAGGTGGACAAACGGAAACGGCGGCCAAAACTCGTGACATAGCTGGACAAAC[A/G]GCAGCTGATGATGAAGATGAAGATGAACACGACGAAACGATGATGGGCAACGATGATGAT	TOP	[A/G]	0.909	1	ACTTCGTCAGTAACGGACAAACTCGTGACATAGCTGGACAAACA	GAGTCGAGGTCATATCGTAAACTCGTGACATAGCTGGACAAACG	CAGCTGATGATGAAGATGAAGATGTTGACCGAACCGCATACGGGTCTGCCTATAGTGAGTC	ATGTTGACCGAACCGCATACGG	TOP	[A/G]	0	C5
CiC1858-01	ET098159	GTAATAAATTTTGCTACTGTAAAATTACAAGATGATTGTAACTTAAAATGAAATATTTCT[A/G]TGTGCTCAATTTTTGACATTTTATATGCATACAAGTTAAAAAGCTTTTGTTTATTTTTGT	BOT	[T/C]	0.746	1	ACTTCGTCAGTAACGGACGGCATATAAAATGTCAAAAATTGAGCACAT	GAGTCGAGGTCATATCGTGGCATATAAAATGTCAAAAATTGAGCACAC	GAAATATTTCATTTTAAGTTACAATCAAGGCGATAGGCTGTACGAATCGGTCTGCCTATAGTGAGTC	AGGCGATAGGCTGTACGAATCG	BOT	[T/C]	0	C2
CiC1858-02	ET098159	AACATARTATATATTARCATAATTTCTCACTGAGTGTTTTTTTCAACATTTCAGGCATGT[A/G]CATATCAAATTCCCATTTATGTTCCACTGAATTCTGCCTCATGTTATGTCCGGATTTGTT	TOP	[A/G]	0.924	1	ACTTCGTCAGTAACGGACTGTTTTTTTCAACATTTCAGGCATGTA	GAGTCGAGGTCATATCGTTGTTTTTTTCAACATTTCAGGCATGTG	ATATCAAATTCCCATTTATGTTCCGGTGCATACAGAACCGCGTCTCGTCTGCCTATAGTGAGTC	GGTGCATACAGAACCGCGTCTC	TOP	[A/G]	0	C2
CiC1862-01	ET098191	CATCAACAAGCTCTACGAAAAGTTGTCATGTTAAATCAAAGAAAATAAAGTGGACAAGCA[A/C]TTGTGAAATAGAATCAAAGAAAATAAAGTCACAATCGTACCTAAGTTTAAGTTGAAGAAA	TOP	[A/C]	0.86	1	ACTTCGTCAGTAACGGACTCAAAGAAAATAAAGTGGACAAGCAA	GAGTCGAGGTCATATCGTTCAAAGAAAATAAAGTGGACAAGCAC	TGTGAAATAGAATCAAAGAAAATAAAAAGGCCACTATCCTAGTCGCAGGTCTGCCTATAGTGAGTC	AAAGGCCACTATCCTAGTCGCAG	TOP	[A/C]	0	C2	1
CiC1862-15	ET098191	TTTCTATGATCTTTGACGACAACTTTTGGTGGAGCTTGTTGATGGCTCTTCAAACCTTTA[A/G]AAAAAGGAAGATTTGAGGTCAGTTTTTGTTAATAATKTACCTGAATTAATGCAATGATTT	TOP	[A/G]	0.941	1	ACTTCGTCAGTAACGGACGTTGTTGATGGCTCTTCAAACCTTTAA	GAGTCGAGGTCATATCGTGTTGTTGATGGCTCTTCAAACCTTTAG	AAAAGGAAGATTTGAGGTCAGTTTATCTCCACACCACGAGGCGTGTCTGCCTATAGTGAGTC	TTATCTCCACACCACGAGGCGT	TOP	[A/G]	0	C1
CiC1868-02	ET098219	TACCTTCAAGATGTCTGGTACAATTTCATTTGGTCCGCGTGAAGAAAAGTCTGCGACAAC[A/T]GGAGCTTCGGAATCCTTAACTGCTTCAGTACTCAATATATTTGCTTCGGGCTTTCTGTAA	BOT	[T/A]	0.904	1	ACTTCGTCAGTAACGGACGCAGTTAAGGATTCCGAAGCTCCT	GAGTCGAGGTCATATCGTGCAGTTAAGGATTCCGAAGCTCCA	TTGTCGCAGACTTTTCTTCACGAACCGACCCCAATGTGCTGCTGTCTGCCTATAGTGAGTC	GAACCGACCCCAATGTGCTGCT	BOT	[T/A]	0	C2	1
CiC1868-04	ET098219	ATATATATGAATTATCTTGATTTGATGGTTGTTTAACATTATTCAGCCAGATATAAGTGC[A/C]CCTGGAGTAGATATATTGGCTGCATTTTCACCTCTTGGTGCAGTTTCTGACGACCCAGAA	BOT	[T/G]	0.911	1	ACTTCGTCAGTAACGGACTGCAGCCAATATATCTACTCCAGGT	GAGTCGAGGTCATATCGTTGCAGCCAATATATCTACTCCAGGG	CACTTATATCTGGCTGAATAATGTACGCCGTTACCAACCCTGAGTTGTCTGCCTATAGTGAGTC	ACGCCGTTACCAACCCTGAGTT	BOT	[T/G]	0	C2	1
CiC1871-07	ET098231	GACTTGGGAACAACAACAGCAACATTAKACATAYGTTTGACAGCAGGAAGAACATCACTA[A/C]TCCACCCAACAGCAACCCATACATCTCCAATTGCAAATGCCTTCAGATAGTGTGTACTGT	BOT	[T/G]	0.935	1	ACTTCGTCAGTAACGGACTATGGGTTGCTGTTGGGTGGAT	GAGTCGAGGTCATATCGTTATGGGTTGCTGTTGGGTGGAG	AGTGATGTTCTTCCTGCTGTCAAAGCCTCCGTGATTCATCTGCGGTCTGCCTATAGTGAGTC	AAAGCCTCCGTGATTCATCTGCG	BOT	[T/G]	0	C1
CiC1871-08	ET098231	ACCCAACAGCAACCCATACATCTCCAATTGCAAATGCCTTCAGATAGTGTGTACTGTCAA[A/C]CAGTCGAACCTATGTAAAACCCAATAAACGCAGATATTGTAATATTGTTACCGGTATCGA	BOT	[T/G]	0.914	1	ACTTCGTCAGTAACGGACTTGGGTTTTACATAGGTTCGACTGT	GAGTCGAGGTCATATCGTTTGGGTTTTACATAGGTTCGACTGG	TGACAGTACACACTATCTGAAGGCGGCGGAAGGTAGATCGTCCTCGTCTGCCTATAGTGAGTC	CGGCGGAAGGTAGATCGTCCTC	BOT	[T/G]	0	C8
CiC1873-02	ET098245	AATTGTTTTAAGATCAAATACATGTCCATTTTGCTTCACAGTAATTGTTTATCATGTGAA[A/G]CTATTCCAGGCTGCAGTCCATTTATAAAGAATAAAGGTATTGGCATCGTGGGGTAAAAGG	BOT	[T/C]	0.98	1	ACTTCGTCAGTAACGGACGAAATGGACTGCAGCCTGGAATAGT	GAGTCGAGGTCATATCGTGAAATGGACTGCAGCCTGGAATAGC	TCACATGATAAACAATTACTGTGACGAGACTATGGGTTAAACGCCTGGTCTGCCTATAGTGAGTC	CGAGACTATGGGTTAAACGCCTG	BOT	[T/C]	0	C2	1
CiC1873-03	ET098245	ATCGCGAAGAAAGAGACACATAAGGGGGAGGGAAAACGATTCAAAAATAAAATTGCATAC[A/G]TATCAGCTATCCAAATAAAAAGATCCATATAATTGTTTTAAGATCAAATACATGTCCATT	TOP	[A/G]	0.789	1	ACTTCGTCAGTAACGGACAAAACGATTCAAAAATAAAATTGCATACA	GAGTCGAGGTCATATCGTAAAACGATTCAAAAATAAAATTGCATACG	ATCAGCTATCCAAATAAAAAGATCGGAGGTTATGTGGTCGTAATCCCGTCTGCCTATAGTGAGTC	GGAGGTTATGTGGTCGTAATCCC	TOP	[A/G]	0	C2
CiC1875-01	ET098252	GTTTGTCACAATGCAGAATACTGAGATGCCTAAGAGAAGAGAAACTCTGCATGAACACAA[A/G]AAGAGACTCCAGATTGTCACACTCATTTACCGTCAGTTTCACGAGAGAGTTCAAGTTTCC	TOP	[A/G]	0.913	1	ACTTCGTCAGTAACGGACAGAAGAGAAACTCTGCATGAACACAAA	GAGTCGAGGTCATATCGTAGAAGAGAAACTCTGCATGAACACAAG	AGAGACTCCAGATTGTCACACTCCGGCTTTGAGGCAACTCGACTGTCTGCCTATAGTGAGTC	CCGGCTTTGAGGCAACTCGACT	TOP	[A/G]	0	C3	1
CiC1876-02	ET098254	GTACAGGAAAAGATGTTCAGGATGCAAAATTGGAGACATATACRATTACTAAAAGGATCA[A/C]TGAAACATATGGTGTTCCGGGCTATGAACCTGTAATCCTGATTGACAGACCTGTACCTCT	BOT	[T/G]	0.644	1	ACTTCGTCAGTAACGGACGCCCGGAACACCATATGTTTCAT	GAGTCGAGGTCATATCGTGCCCGGAACACCATATGTTTCAG	GTATATGTCTCCAATTTTGCATCTCGAGCGTTCGGAGCACTTAATCGTCTGCCTATAGTGAGTC	TCGAGCGTTCGGAGCACTTAATC	BOT	[T/G]	0	C3	1
CiC1876-03	ET098254	GATAGCGTCATGTAGTGCATCAGCTACGGCATCAATGTCCCAGGGATTGACCCTAATTGC[A/G]CCACTTAAGGATGGTGAGCAACCAATAAACTCGGAAATGACAAGCATACTAGTACGTGGA	TOP	[A/G]	0.931	1	ACTTCGTCAGTAACGGACGCCCAGGGATTGACCCTAATTGCA	GAGTCGAGGTCATATCGTGCCCAGGGATTGACCCTAATTGCG	CACTTAAGGATGGTGAGCAACTGATCCGGCAGTAGGTTCCGAGGTCTGCCTATAGTGAGTC	TGATCCGGCAGTAGGTTCCGAG	TOP	[A/G]	0	C2	1
CiC1881-01	ET098274	TGTTCATTGCTTAACAAGCATCTGTGACTCAGAACTTGACCATACAAAATTGCACAATCT[A/G]AAAGCTAGTGAATTTTCTGTCTAATGATCACCTTGTATTCTTGTGTTGTTAGGTTTATGA	TOP	[A/G]	0.893	1	ACTTCGTCAGTAACGGACGTTGACCATACAAAATTGCACAATCTA	GAGTCGAGGTCATATCGTGTTGACCATACAAAATTGCACAATCTG	AAGCTAGTGAATTTTCTGTCTAATGGAGCCTCGATATAGTGTGATCGGGTCTGCCTATAGTGAGTC	GAGCCTCGATATAGTGTGATCGG	TOP	[A/G]	0	C2	1
CiC1881-03	ET098274	AAGCCAGTCCCAATATTTTGGATCAACTAAAAAGTCTCTCTGCATATCACTTAATATCTT[C/G]TCATGCATGTCATCTGATTGTGCCAAATTTGTAGCTTCTACTATTTCAAAGAATCGTTGT	BOT	[G/C]	0.927	1	ACTTCGTCAGTAACGGACGCACAATCAGATGACATGCATGAG	GAGTCGAGGTCATATCGTGCACAATCAGATGACATGCATGAC	AGATATTAAGTGATATGCAGAGAGATTCCCGATACCGATTGCATCCGGTCTGCCTATAGTGAGTC	TTCCCGATACCGATTGCATCCG	BOT	[G/C]	0	C2	1
CiC1882-01	ET098280	TCATGTGAACCACATAAAATTATAAGACCCGCAATTTATGCGGTTCACATGAAATATGTA[A/T]GTTACAATAATTGTAACTTAGCATTTGCCTTCATATATATTCCCATAAGAATTATAAAAA	TOP	[A/T]	0.75	1	ACTTCGTCAGTAACGGACTTTATGCGGTTCACATGAAATATGTAA	GAGTCGAGGTCATATCGTTTTATGCGGTTCACATGAAATATGTAT	TTACAATAATTGTAACTTAGCATTTGGCTCAGGTTACGTCACACATTCGGTCTGCCTATAGTGAGTC	GCTCAGGTTACGTCACACATTCG	TOP	[A/T]	0	C1
CiC1884-03	ET098321	ATAAATWGGTTCTTCAATACTTAAWGCTTGCTTCCAATGACTAAGCATTTGAGTAATGGA[A/G]TGAYCACAAAYAGTAATATCCGAAACTCCGAAATGTTAAGAGAAAAAGAGGGAGTTACGG	TOP	[A/G]	0.63	1	ACTTCGTCAGTAACGGACGCCAATGACTAAGCATTTGAGTAATGGAA	GAGTCGAGGTCATATCGTGCCAATGACTAAGCATTTGAGTAATGGAG	AGTAATATCCGAAACTCCGAAATATCGTAAGACAGTCAACGCGGTGGTCTGCCTATAGTGAGTC	ATCGTAAGACAGTCAACGCGGTG	TOP	[A/G]	0	C2
CiC1884-06	ET098321	GCGAATACCTCCTACAAATTTATAAAGCTCGTCACGACAAGTAGAGGAGAATTCTATGTT[A/T]GAATAAAAGACTCGAACTAGATTTTCATAAATWGGTTCTTCAATACTTAAWGCTTGCTTC	TOP	[A/T]	0.772	1	ACTTCGTCAGTAACGGACGCACGACAAGTAGAGGAGAATTCTATGTTA	GAGTCGAGGTCATATCGTGCACGACAAGTAGAGGAGAATTCTATGTTT	AATAAAAGACTCGAACTAGATTTTCTGGGAGTCAAGCCGTCCGATAGGTCTGCCTATAGTGAGTC	TGGGAGTCAAGCCGTCCGATAG	TOP	[A/T]	0	C8
CiC1891-01	ET098358	TCAGACCTACTGGACAGGTACCTTTTGTTGCTTGACAAGCTTGTTCATTTCTACGCCTAT[A/G]CATTATGTGATGGGAGAGTTGGATTGGTGCTTGTCGGTTTAAGTATTAGTTTGAATAGTT	BOT	[T/C]	0.89	1	ACTTCGTCAGTAACGGACGCAATCCAACTCTCCCATCACATAATGT	GAGTCGAGGTCATATCGTGCAATCCAACTCTCCCATCACATAATGC	TAGGCGTAGAAATGAACAAGCGGAGGACGTACTCCCTGAAGCTGTCTGCCTATAGTGAGTC	GGAGGACGTACTCCCTGAAGCT	BOT	[T/C]	0	C2	1
CiC1891-02	ET098358	TTCCCTTCCAGTCATCTTCTTCACCAGCTCCTGAACAGCTGGAATACGTGTTGATCCACC[A/G]ACAAGAATAACCTCATCAAGATCCTTGAAGGAAAGTTTTGCATCCCGCAAAGAAGTTTCA	TOP	[A/G]	0.986	1	ACTTCGTCAGTAACGGACGCTGGAATACGTGTTGATCCACCA	GAGTCGAGGTCATATCGTGCTGGAATACGTGTTGATCCACCG	CAAGAATAACCTCATCAAGATCCATCCACAATCAGTGCGTCGCCTGTCTGCCTATAGTGAGTC	ATCCACAATCAGTGCGTCGCCT	TOP	[A/G]	0	C2	1
CiC1897-03	ET098405	TGTAAATATTTTCTCAAAATTCCAATTAGAACAAGTTTAGGCTCATGTAATATCCAACCT[A/C]CATGACTGGCTGTTCTCACTGGCTGTTATCCAACTTCATTTCCTGATGGTTCAGCAACAG	BOT	[T/G]	0.974	1	ACTTCGTCAGTAACGGACCCAGTGAGAACAGCCAGTCATGT	GAGTCGAGGTCATATCGTCCAGTGAGAACAGCCAGTCATGG	GGTTGGATATTACATGAGCCTAATGCCCGACTGCATAAGTGCTAGGTCTGCCTATAGTGAGTC	ATGCCCGACTGCATAAGTGCTAG	BOT	[T/G]	0	C2	1
CiC1897-04	ET098405	ACTTCATTTCCTGATGGTTCAGCAACAGTTCATCTGCATTCAAGTAAACCTTGTTGGACG[A/G]CTTCGAGATAGTCTGAGCAATTTCTCTAGCTGCTTCAATCTTCCTCAGTGTAATAAATGC	TOP	[A/G]	0.96	1	ACTTCGTCAGTAACGGACGGCATTCAAGTAAACCTTGTTGGACGA	GAGTCGAGGTCATATCGTGGCATTCAAGTAAACCTTGTTGGACGG	TTCGAGATAGTCTGAGCAATTTACTCAAGTCTGCCCGAGTAACCGTCTGCCTATAGTGAGTC	ACTCAAGTCTGCCCGAGTAACC	TOP	[A/G]	0	C8
CiC1900-02	ET098420	GAGGTGAAGTTTATTTGAATTCATTAAAATACTCAACAAACTCAATTTCTCACAACACTC[A/G]TCAATGAAATTTTTTGTTTTACTTCAAACACCCATTTTAATCCAATAAAGATTCCTCTCA	TOP	[A/G]	0.863	1	ACTTCGTCAGTAACGGACGCAACAAACTCAATTTCTCACAACACTCA	GAGTCGAGGTCATATCGTGCAACAAACTCAATTTCTCACAACACTCG	CAATGAAATTTTTTGTTTTACTTCTTCTCTGGTAACGCAGGTGCCAGTCTGCCTATAGTGAGTC	TTCTCTGGTAACGCAGGTGCCA	TOP	[A/G]	0	C8
CiC1917-01	ET098506	GTATTGTAAATAACCCTAATAAATAYTTTTATRGAAACTCGAACCTTTACACTCAACATT[A/G]TAAGTGCAAGGACTCTCCTACTGGACCAAAGGCCCATTGGTCATTTCCATGGAGATTTGA	BOT	[T/C]	0.935	1	ACTTCGTCAGTAACGGACTCCAGTAGGAGAGTCCTTGCACTTAT	GAGTCGAGGTCATATCGTTCCAGTAGGAGAGTCCTTGCACTTAC	ATGTTGAGTGTAAAGGTTCGAGTTCGAGACGCAAATAACCGTACCTGTCTGCCTATAGTGAGTC	TTCGAGACGCAAATAACCGTACCT	BOT	[T/C]	0	C8
CiC1917-09	ET098506	CTTCCCATATTCTTTAAACCCTCTCAAATATTCGAGGGTTGTCCACTCCGCTCACATTTC[A/G]TGAGGGATAGACTGGCTCCACTCAATTATTTGATAATTGAGGGAGTATTGTAAATAACCC	TOP	[A/G]	0.841	1	ACTTCGTCAGTAACGGACTTGTCCACTCCGCTCACATTTCA	GAGTCGAGGTCATATCGTTTGTCCACTCCGCTCACATTTCG	GAGGGATAGACTGGCTCCACTTGGGCCTCAAACGGATAGCCTGTCTGCCTATAGTGAGTC	TTGGGCCTCAAACGGATAGCCT	TOP	[A/G]	0	C8
CiC1931-03	ET098592	GGTGAGGTTTCAAAGCCAAAGAACAAAACACCAAACTCAAGACACASAGAGATTTGTTAC[C/G]GATCAAACAATCAAGGCTTCCAAGGGGGTTACTTGTTTGTTGAGGTTCCACCTATTGACA	BOT	[G/C]	0.638	1	ACTTCGTCAGTAACGGACGCTTGGAAGCCTTGATTGTTTGATCG	GAGTCGAGGTCATATCGTGCTTGGAAGCCTTGATTGTTTGATCC	TGTGTCTTGAGTTTGGTGTTTTCGGTTGCTCAAACGAAATTCTCGTGTCTGCCTATAGTGAGTC	CGGTTGCTCAAACGAAATTCTCGT	BOT	[G/C]	0	C8
CiC1931-04	ET098592	AAAAGAAGGAATCCCATGACAGTAAATTAATAGAAATACAAGGGCCATTATTTTTGAAGC[A/G]TACAAATGGAAGGGTTATTTATGTCAATAGGTGGAACCTCAACAAACAAGTAACCCCCTT	TOP	[A/G]	0.966	1	ACTTCGTCAGTAACGGACGACAAGGGCCATTATTTTTGAAGCA	GAGTCGAGGTCATATCGTGACAAGGGCCATTATTTTTGAAGCG	ACAAATGGAAGGGTTATTTATGTACAGTTGGGGCTGCCGTAATCCGTCTGCCTATAGTGAGTC	ACAGTTGGGGCTGCCGTAATCC	TOP	[A/G]	0	C2	1
CiC1945-01	ET098675	ACTTTACAGTTACAACACTTTATCCAAGTCTTCTGATTAATTCTAGTTTATCAGCCTAAT[A/T]TCCATTGAGGGTAATGATCATAGCATGTAAATAGCAATTCTACTCCGGTGGTTTCACCTG	BOT	[T/A]	0.897	1	ACTTCGTCAGTAACGGACTGCTATGATCATTACCCTCAATGGAT	GAGTCGAGGTCATATCGTTGCTATGATCATTACCCTCAATGGAA	TTAGGCTGATAAACTAGAATTAATCAGCTTTCCGGGAGAAGTATGCCCGTCTGCCTATAGTGAGTC	GCTTTCCGGGAGAAGTATGCCC	BOT	[T/A]	0	C2	1
CiC1963-01	ET098779	GCTGATATCTATGAAAGTCAGGTTAGGATAAATGCCCAAAGCTTCTGATATATTTCCAGT[A/G]AGGTTGTTTCCATCAAGGCGTACTCGGATYAAGCTTGTRCAATTTCTCAAGCTTKTAGGG	BOT	[T/C]	0.984	1	ACTTCGTCAGTAACGGACGTACGCCTTGATGGAAACAACCTT	GAGTCGAGGTCATATCGTGTACGCCTTGATGGAAACAACCTC	CTGGAAATATATCAGAAGCTTTGTCATTCACGGGAAAGTGTAGGCCGTCTGCCTATAGTGAGTC	TCATTCACGGGAAAGTGTAGGCC	BOT	[T/C]	0	C8
CiC1965-04	ET098795	ATTTCTTCCAATCGAAACCTTATTTTTCATTTACAAATAAATAAATGACGTGACTTAACG[A/G]GTGGTGGGGTCCTTTGTGCCATTTGTGTATTTCACTGAATAGTTGATTCAACTATTCTGA	BOT	[T/C]	0.894	1	ACTTCGTCAGTAACGGACGCACAAAGGACCCCACCACT	GAGTCGAGGTCATATCGTGCACAAAGGACCCCACCACC	GTTAAGTCACGTCATTTATTTATTTGATTGACCATCATGGGAGCGTTGATGTCTGCCTATAGTGAGTC	ATTGACCATCATGGGAGCGTTGAT	BOT	[T/C]	0	C2
CiC1965-08	ET098795	TTATTATCAAATAATCATATGTCATAATCAAACCAAGCTACCAGAGCCTACCACTAAAAG[A/C]TTGAYTGAAGGGTTTTCCAAGTTTGAAAATGTTAGTAGCATTGGCAAATGGCAACTTCCA	TOP	[A/C]	0.644	1	ACTTCGTCAGTAACGGACGCAAGCTACCAGAGCCTACCACTAAAAGA	GAGTCGAGGTCATATCGTGCAAGCTACCAGAGCCTACCACTAAAAGC	GTTTTCCAAGTTTGAAAATGTTATAGCGACGATACATGGCCTCGTGTCTGCCTATAGTGAGTC	TAGCGACGATACATGGCCTCGT	TOP	[A/C]	0	C8
CiC1986-04	ET098909	TTTGTAACTTTTACTTAGTTCTTACTTAGTCTCTAAAAGCGGAGCAGAACAACAACAACA[A/G]CGGTAACTCTCTCTTCCTCTATCTCTTTTCAATAAACACTCTCTTTCCCTTGAAAACAAT	TOP	[A/G]	0.965	1	ACTTCGTCAGTAACGGACGCGGAGCAGAACAACAACAACAA	GAGTCGAGGTCATATCGTGCGGAGCAGAACAACAACAACAG	GGTAACTCTCTCTTCCTCTATCTCTGTACAGTCTCGCGGTGCCTAAGGTCTGCCTATAGTGAGTC	GTACAGTCTCGCGGTGCCTAAG	TOP	[A/G]	0	C4	1
CiC1988-04	ET098922	TGAGGCGTGACCGTGAGGGTGTGGTGGCCGGATGTCAACACTCAACAGCCGTGACCCRTG[A/G]ATGCCAATGGTGGAGACTCGAGTGGATCGGAGGCAGCTTGCTGGGTGGATCTTCAATCGG	BOT	[T/C]	0.648	1	ACTTCGTCAGTAACGGACCTCGAGTCTCCACCATTGGCATT	GAGTCGAGGTCATATCGTCTCGAGTCTCCACCATTGGCATC	GGCTGTTGAGTGTTGACATCATCTGGGTTTAGGCGCAGAAACGGTCTGCCTATAGTGAGTC	ATCTGGGTTTAGGCGCAGAAACG	BOT	[T/C]	0	C7
CiC1991-01	ET098942	TGGCTTCATCTCCATGCAACTACCTCATCAATCCAAGGGCGTTCTTTTGATTTTGCTCAG[A/C]CGCATGTTTCATCCCAGGAGGGTCAGTATATATAGAAGTCAAGGGTGTTGACTGTTGGGT	BOT	[T/G]	0.885	1	ACTTCGTCAGTAACGGACGCTCCTGGGATGAAACATGCGT	GAGTCGAGGTCATATCGTGCTCCTGGGATGAAACATGCGG	TGAGCAAAATCAAAAGAACGACCGAGGGAGGTACAAACTGTTAGGTCTGCCTATAGTGAGTC	ACCGAGGGAGGTACAAACTGTTAG	BOT	[T/G]	0	C3
CiC1997-01	ET098969	CTTAATCTACATAGACTCCTTAGGTTTCAGAACCAAAATCCAGGTCCGAGTGCAGGTTTA[C/G]CCTTTTCGGATACGAATCCGGACGAATATTTTCTATACTAGATCCAGAAATAAGCCCGCC	TOP	[C/G]	0.8	1	ACTTCGTCAGTAACGGACGCCAGGTCCGAGTGCAGGTTTAC	GAGTCGAGGTCATATCGTGCCAGGTCCGAGTGCAGGTTTAG	CTTTTCGGATACGAATCCGAGCGTCTTCTCACCCAGCGAGTGTCTGCCTATAGTGAGTC	AGCGTCTTCTCACCCAGCGAGT	TOP	[C/G]	0	C3
CiC1998-02	ET098977	GGGTTGATTCGGCAGCTGGAGTTGTTCAAATTTTCTGCAATGTACGCACGAGCTACGCAA[A/T]GTGCWGATTTGAACGGTTACGAAGTTTGAGCAATGGCGGAATATTTAGCTTTGCCATCAT	TOP	[A/T]	0.743	1	ACTTCGTCAGTAACGGACGAATGTACGCACGAGCTACGCAAA	GAGTCGAGGTCATATCGTGAATGTACGCACGAGCTACGCAAT	GATTTGAACGGTTACGAAGTTTACAATGGTCTTCATGCGCCCTCGTCTGCCTATAGTGAGTC	ACAATGGTCTTCATGCGCCCTC	TOP	[A/T]	0	C2	1
CiC1998-10	ET098977	TAATATTTTCCAATATTGGCAAGAAAYTTAGAMGCAAGATCTGAAACATTTATCCTGCCA[A/G]TTCTGATCAAGTAAAGCTCACAAGTTTATAKGCAATAATATTCCAGCAAAGTTATRGTGA	BOT	[T/C]	0.804	1	ACTTCGTCAGTAACGGACGAAACTTGTGAGCTTTACTTGATCAGAAT	GAGTCGAGGTCATATCGTGAAACTTGTGAGCTTTACTTGATCAGAAC	GGCAGGATAAATGTTTCAGATCTGGATGGCCGTATTGCACACTGTCTGCCTATAGTGAGTC	CTGGATGGCCGTATTGCACACT	BOT	[T/C]	0	C2	1
CiC2008-01	ET099070	GCWGGTCTTTCTACTSATTTTATCCATATCCCTCTGATTTTCYGCTTGTRGTTTGYTCCA[A/G]CTTAATGTCATCAACCCTTTTTGGGGAAGCCTATTAACCTTGGTTGGGCATGCTTGTATT	BOT	[T/C]	0.615	1	ACTTCGTCAGTAACGGACGCCCAAAAAGGGTTGATGACATTAAGT	GAGTCGAGGTCATATCGTGCCCAAAAAGGGTTGATGACATTAAGC	GAAAATCAGAGGGATATGGATAATCCTGTTCAATCAAGCGTAGTGAGGTCTGCCTATAGTGAGTC	TCCTGTTCAATCAAGCGTAGTGAG	BOT	[T/C]	0	C1
CiC2010-01	ET099075	GGTTGAAAAATTATTTGGTAGTGGTACTAACTACTCAAGATGCTTGACCTGTTGACCATG[A/G]TCATCAGTTCATCACCACTGAGTCACGTGATACACATGATATACTGTGGGATTTGAGCCT	TOP	[A/G]	0.942	1	ACTTCGTCAGTAACGGACAGATGCTTGACCTGTTGACCATGA	GAGTCGAGGTCATATCGTAGATGCTTGACCTGTTGACCATGG	CATCAGTTCATCACCACTGAGTTATGTGGCCGGTTCTTTCACAAACGTCTGCCTATAGTGAGTC	TATGTGGCCGGTTCTTTCACAAAC	TOP	[A/G]	0	C2	1
CiC2011-02	ET099076	ATGTGCCTTGCTGCTTCTGTTGTTAAAGAAACTTTACTTGAAGTGGTAAAATAYATTTTT[A/T]ATTTTTTCCGGAAATACATTGTAATGATTTCGCAAATTTACGTAAAGCAGGCTTGTCTCC	BOT	[T/A]	0.615	1	ACTTCGTCAGTAACGGACTCATTACAATGTATTTCCGGAAAAAATT	GAGTCGAGGTCATATCGTTCATTACAATGTATTTCCGGAAAAAATA	ATTTTACCACTTCAAGTAAAGTTTCAGCGGTCGGAATGAATTTCGCACGTCTGCCTATAGTGAGTC	AGCGGTCGGAATGAATTTCGCAC	BOT	[T/A]	0	C2	1
CiC2011-05	ET099076	CTTTTTCGGTATGATGTAACTAGTTGTGAGACAAAGATTATCCCTGGAGAATACGGTTTC[A/G]TTGCACAGCTTAATGAGGGCCGCCACCTCAAGAAACGCGCCACTGAGTTCCGCATTGATC	BOT	[T/C]	0.925	1	ACTTCGTCAGTAACGGACGGGCCCTCATTAAGCTGTGCAAT	GAGTCGAGGTCATATCGTGGGCCCTCATTAAGCTGTGCAAC	AAACCGTATTCTCCAGGGATAACCCTCGTTTGTGGGCTACACAGTCTGCCTATAGTGAGTC	ACCCTCGTTTGTGGGCTACACA	BOT	[T/C]	0	C2	1
CiC2012-01	ET099080	AGTTTTATTTATTAGTAYAATTTTTGTTATTYAGTGCTTTACACTCTTCATGACAACTTC[A/T]GCGATCTTGTCCTATTACCTTAAGGTACTACTGGATATTTGAGAAAAAATTAAAAATGAT	BOT	[T/A]	0.864	1	ACTTCGTCAGTAACGGACGACCTTAAGGTAATAGGACAAGATCGCT	GAGTCGAGGTCATATCGTGACCTTAAGGTAATAGGACAAGATCGCA	AAGTTGTCATGAAGAGTGTAAAGCTCTGTAAAGCTCCGAACCCTCGGTCTGCCTATAGTGAGTC	TCTGTAAAGCTCCGAACCCTCG	BOT	[T/A]	0	C5
CiC2020-01	ET099129	AAATATCTCACACAATAAACCAGTGAGGTACTYTGTTTCCCCTAAAAATACAAATTCATT[A/G]TTCTAGATAGGTTTACCTTTTTCTACCCCCCAAACTCTGTCTAAAACAACATATATTCTT	TOP	[A/G]	0.785	1	ACTTCGTCAGTAACGGACTGTTTCCCCTAAAAATACAAATTCATTA	GAGTCGAGGTCATATCGTTGTTTCCCCTAAAAATACAAATTCATTG	TCTAGATAGGTTTACCTTTTTCTACCAAGGGTGCGACACTATCTCGACGTCTGCCTATAGTGAGTC	AAGGGTGCGACACTATCTCGAC	TOP	[A/G]	0	C8
CiC2020-03	ET099129	AAGTGGTAACAATGGTGAAAGGTTTGAACCAAGAAAAATGGCCTTCGAAACGAGCTTCAC[A/G]CCTGCAAAATAGTGAAATAGAGGTTAGAGGTGAAGCCGGGGTACCCTAGCGTTCACAGTC	TOP	[A/G]	0.987	1	ACTTCGTCAGTAACGGACGGGCCTTCGAAACGAGCTTCACA	GAGTCGAGGTCATATCGTGGGCCTTCGAAACGAGCTTCACG	CTGCAAAATAGTGAAATAGAGGTTTGGAAGAGATCGCTGGTTCTGCGTCTGCCTATAGTGAGTC	TGGAAGAGATCGCTGGTTCTGC	TOP	[A/G]	0	C8
CiC2055-02	ET099322	AACGCGGGATTTTCAGGTCAAGGAAGTTGTAGTAACAGCATGGGAATTTCAACAAATGCA[A/G]CTGAGGGAGTACGTGATCCAGAAGTGAGGCGTTGGAAAGATGGTCCACCTTGTCAAAGGA	BOT	[T/C]	0.87	1	ACTTCGTCAGTAACGGACCTTCTGGATCACGTACTCCCTCAGT	GAGTCGAGGTCATATCGTCTTCTGGATCACGTACTCCCTCAGC	GCATTTGTTGAAATTCCCATGTTTCTAGCGCAACCCGAGCATGTCTGCCTATAGTGAGTC	GTTTCTAGCGCAACCCGAGCAT	BOT	[T/C]	0	C8
CiC2059-01	ET099360	CACTGAATCTGAAGCGTCAAATAGCTTTTTATGAACTATTGATGTAGAGTACCCTGATGG[A/G]TTGTGTATTTTTCCTTTTTCCAGAGCTTGAAATCATTTCTTGGAGGCGAAAAGCTCAAGG	BOT	[T/C]	0.912	1	ACTTCGTCAGTAACGGACGCTCTGGAAAAAGGAAAAATACACAAT	GAGTCGAGGTCATATCGTGCTCTGGAAAAAGGAAAAATACACAAC	CATCAGGGTACTCTACATCAATAGAGATCGGGCTTCTAATCCTGCCGTCTGCCTATAGTGAGTC	AGATCGGGCTTCTAATCCTGCC	BOT	[T/C]	0	C8
CiC2064-01	ET099385	CTCTTTCCCTAAAAATAAATAGCGTTTGATCCAAAAGTGAAACACGAAATGGATTCATCA[A/G]AAACCACGAAAGCTCAGAGCAATGACAAACAATTTTACCAAAACGTCATCGTAATGCGAC	BOT	[T/C]	0.935	1	ACTTCGTCAGTAACGGACTTGCTCTGAGCTTTCGTGGTTTT	GAGTCGAGGTCATATCGTTTGCTCTGAGCTTTCGTGGTTTC	GATGAATCCATTTCGTGTTTCGCACATAACCGCTCTTTCGATAGAGTCTGCCTATAGTGAGTC	GCACATAACCGCTCTTTCGATAGA	BOT	[T/C]	0	C8
CiC2069-03	ET099418	CAACTTTATTTTTTAAAACTTAAATCTCATGACAGAGAATGTGAATCATTAATWTATGAY[A/G]GATTTTGAAGAAACGCACCAAATTCAACATAATTTAAATTACCCACTAAAATTTTCAATT	BOT	[T/C]	0.721	1	ACTTCGTCAGTAACGGACGGAATTTGGTGCGTTTCTTCAAAATCT	GAGTCGAGGTCATATCGTGGAATTTGGTGCGTTTCTTCAAAATCC	ATTAATGATTCACATTCTCTGTCAGATCTCAGCATCGCCTAGCAACGTCTGCCTATAGTGAGTC	GATCTCAGCATCGCCTAGCAAC	BOT	[T/C]	0	C8
CiC2093-02	ET099558	ATTACGAAAACCCTAGAGCKTACCGGTACATTTTGACGGGTCAAATTACAGAATAGGACA[A/T]GGTATTATTTGATTTTTACGAGAGTTGTCTAAAAATCATGTAATAAATTTATCATTTACA	TOP	[A/T]	0.869	1	ACTTCGTCAGTAACGGACGGACGGGTCAAATTACAGAATAGGACAA	GAGTCGAGGTCATATCGTGGACGGGTCAAATTACAGAATAGGACAT	GTATTATTTGATTTTTACGAGAGTTGTCTCGACAGTGCGATTACCGGCGTCTGCCTATAGTGAGTC	TCTCGACAGTGCGATTACCGGC	TOP	[A/T]	0	C2	1
CiC2093-03	ET099558	GTAAAAATCAAATAATACCWTGTCCTATTCTGTAATTTGACCCGTCAAAATGTACCGGTA[A/C]GCTCTAGGGTTTTCGTAATGTGCCCCTCCGTATGCAATTGAAATCTCGGCAATAGACACG	TOP	[A/C]	0.943	1	ACTTCGTCAGTAACGGACGTGACCCGTCAAAATGTACCGGTAA	GAGTCGAGGTCATATCGTGTGACCCGTCAAAATGTACCGGTAC	CTCTAGGGTTTTCGTAATGTGCCGTAGCGGTCAACGGCAGTATGGTCTGCCTATAGTGAGTC	CGTAGCGGTCAACGGCAGTATG	TOP	[A/C]	0	C2	1
CiC2104-03	ET099622	AGCTATTGTGTCCAACAATATAAGTATGACTAAATGTTGGACCAAGATCAGCAAATAACC[A/G]ATCTTGATCCCCCAAGATCCACTCGACTTAACTTTAATCAAAGAACCAACTATGATCTAC	BOT	[T/C]	0.882	1	ACTTCGTCAGTAACGGACAGTGGATCTTGGGGGATCAAGATT	GAGTCGAGGTCATATCGTAGTGGATCTTGGGGGATCAAGATC	GTTATTTGCTGATCTTGGTCCTTACGCTCTCAGCCAGCACGAAGTCTGCCTATAGTGAGTC	TTACGCTCTCAGCCAGCACGAA	BOT	[T/C]	0	C1
CiC2105-01	ET099623	TTTACTTYTAATAAGTTTTGTTTGATTTAGAATAAATTGTGTGCTYATCATRWGATAATT[A/G]TAGGTGACCGGAAGCAAATTGCAAAGAAGAAATGCGGCTACAATAGGCTTATAAAGATAA	BOT	[T/C]	0.662	1	ACTTCGTCAGTAACGGACGGCAATTTGCTTCCGGTCACCTAT	GAGTCGAGGTCATATCGTGGCAATTTGCTTCCGGTCACCTAC	AGCACACAATTTATTCTAAATCAATTTACTATCAGGCTGGGTCGCATAGTCTGCCTATAGTGAGTC	TTTACTATCAGGCTGGGTCGCATA	BOT	[T/C]	0	C1
CiC2110-01	ET099643	GACCTTTAGTAAAGAATTCTAACAACTAGTGAAGAAAATGAATGGGATGGAAACACCAAT[A/C]TATAGGTCAAACCTGTAAGCTGACAAGATCCTTCTGAAAATCCACAAGTTTTGAATGGAC	TOP	[A/C]	0.982	1	ACTTCGTCAGTAACGGACTGAATGGGATGGAAACACCAATA	GAGTCGAGGTCATATCGTTGAATGGGATGGAAACACCAATC	ATAGGTCAAACCTGTAAGCTGACCCAGGGCGTTCACAAATTGTCGGTCTGCCTATAGTGAGTC	CCAGGGCGTTCACAAATTGTCG	TOP	[A/C]	0	C2	1
CiC2110-02	ET099643	GACCCTAAAGAAGTCTTAAAGGTGAACATGGTTTTTATTTGAGTACAAATAGTTTTTCTT[A/G]TTGGGCTTGGACTGAATTTAGTCAACTTATGCTCGTGTTTAGTGTCTTTCTCAACTGTGG	BOT	[T/C]	0.83	1	ACTTCGTCAGTAACGGACGTGACTAAATTCAGTCCAAGCCCAAT	GAGTCGAGGTCATATCGTGTGACTAAATTCAGTCCAAGCCCAAC	AGAAAAACTATTTGTACTCAAATAAAATTACACGGGGCTAGTCAATCCTGGTCTGCCTATAGTGAGTC	TTACACGGGGCTAGTCAATCCTG	BOT	[T/C]	0	C3	1
CiC2126-02	ET072600	TGAAGTCCTTCCCGAAATTAACTGAAGCCGAACCAGGTCTCTGAAGACGTAATGTGATCC[A/G]AACAATGMGGCACCTAACAGGATTCTTAAAAGTAAATTTTACATGCCTAGGTAAKTTTTC	TOP	[A/G]	0.683	1	ACTTCGTCAGTAACGGACGGTCTCTGAAGACGTAATGTGATCCA	GAGTCGAGGTCATATCGTGGTCTCTGAAGACGTAATGTGATCCG	GCACCTAACAGGATTCTTAAAAGCGTGCTACGGGAACACGGGATTGTCTGCCTATAGTGAGTC	CGTGCTACGGGAACACGGGATT	TOP	[A/G]	0	C8
CiC2126-14	ET072600	CCCAAGTTTGATATTAACAGAGATCACGTCAATAATATCCTATTTGGGTAGATGTGGGTG[A/G]GGATTTAAAATCAAATTTGAAATTGAGGGGAAGGAAGAGAAAAGGAACCACAATAATTAA	TOP	[A/G]	0.932	1	ACTTCGTCAGTAACGGACTCCTATTTGGGTAGATGTGGGTGA	GAGTCGAGGTCATATCGTTCCTATTTGGGTAGATGTGGGTGG	GATTTAAAATCAAATTTGAAATTGATAAGCCTGCGTGTACTGGGAACGTCTGCCTATAGTGAGTC	TAAGCCTGCGTGTACTGGGAAC	TOP	[A/G]	0	C2
CiC2128-01	ET111354	GTCAGTCTTAACAAGGGAGTTCGGGTTTAAGGAAATCATATCAGCAAAACTACTTAGAAA[A/C]ACTACTTAAAGAGGGAGAAAGAGTTCTTTGAGACTCTTCCAGTGAACTGTTTTTTTGTCT	TOP	[A/C]	0.654	1	ACTTCGTCAGTAACGGACGAAATCATATCAGCAAAACTACTTAGAAAA	GAGTCGAGGTCATATCGTGAAATCATATCAGCAAAACTACTTAGAAAC	CTACTTAAAGAGGGAGAAAGAGTTCCTACGCGGATAAAGTCGCTCTAGGTCTGCCTATAGTGAGTC	CTACGCGGATAAAGTCGCTCTAG	TOP	[A/C]	0	C2	1
CiC2145-01	ET099874	TATATGGCCTTAACTTATCAACTGCTTCCTCTTTTAATATGTTAGTTATTCTAGGATGTT[C/G]TGTGGTTTTCTGTCTTCTCTTTCCTTCCCTCCCCCTTGCCACCCCCTGTTTTTGAGAGCT	BOT	[G/C]	0.686	1	ACTTCGTCAGTAACGGACAAGGAAAGAGAAGACAGAAAACCACAG	GAGTCGAGGTCATATCGTAAGGAAAGAGAAGACAGAAAACCACAC	ACATCCTAGAATAACTAACATATTAAAATTGGGAACTCACCCGGTCACAGTCTGCCTATAGTGAGTC	ATTGGGAACTCACCCGGTCACA	BOT	[G/C]	0	C6	1
CiC2151-02	ET099903	ACTAGTTCTCTTATAATGCGACATCAGTGTTAGGACGGTTAAAGAATTTGCCTTTGGGCT[A/G]AGGCTACAATGTTGAAGTTCAGGATTTTTATCTAAGCATCTTCCTCTGTTTTATATGTCC	TOP	[A/G]	0.945	1	ACTTCGTCAGTAACGGACGGGTTAAAGAATTTGCCTTTGGGCTA	GAGTCGAGGTCATATCGTGGGTTAAAGAATTTGCCTTTGGGCTG	GGCTACAATGTTGAAGTTCAGCCCGGTGGTTGTATATCGCACAGTCTGCCTATAGTGAGTC	CCCGGTGGTTGTATATCGCACA	TOP	[A/G]	0	C6	1
CiC2151-03	ET099903	CGCCAAGTGCAATCTTAATTCTATTGGACCAAGGAAGAGGTATAGTCCCTTCAAAAGTAT[A/T]AACACATCAGCATATGTGTCATGCAAAAATGTGGTGGTATCATTGAAACAAGAACAAGAA	BOT	[T/A]	0.957	1	ACTTCGTCAGTAACGGACGTGCATGACACATATGCTGATGTGTTT	GAGTCGAGGTCATATCGTGTGCATGACACATATGCTGATGTGTTA	TACTTTTGAAGGGACTATACCTCTTTATCGGAGCAGCGTTTACTCCAAGTCTGCCTATAGTGAGTC	TTATCGGAGCAGCGTTTACTCCAA	BOT	[T/A]	0	C2	1
CiC2159-01	ET099951	TACTAATCAATTCAAGATCCAATTGTCGTGCAGCATTTGTAGCAAAATTTGTGCAGCAGA[A/C]CCATTCTTATAGTATTTTCTTCGAAAACATTCCTTTCAGATTCAAACTTCACCTGATAAC	TOP	[A/C]	0.91	1	ACTTCGTCAGTAACGGACGTTGTAGCAAAATTTGTGCAGCAGAA	GAGTCGAGGTCATATCGTGTTGTAGCAAAATTTGTGCAGCAGAC	CATTCTTATAGTATTTTCTTCGAAAACAGGCTCCCAGTTGTCAGCGACGTCTGCCTATAGTGAGTC	CAGGCTCCCAGTTGTCAGCGAC	TOP	[A/C]	0	C3	1
CiC2167-02	ET099996	GGCACCAGAAGAATCTCCTTAAATAAACATAATCGTGCCATTCAACAGACGGTAACAAAT[A/G]TTATTMTGTTGTCTACTGCAAAAATTAAATATCTTAAATTGGAAAATCTCATAACTGAAA	TOP	[A/G]	0.734	1	ACTTCGTCAGTAACGGACGGCCATTCAACAGACGGTAACAAATA	GAGTCGAGGTCATATCGTGGCCATTCAACAGACGGTAACAAATG	TGTTGTCTACTGCAAAAATTAAATAGATCCTCGCTTCTAAGTGGACCGTCTGCCTATAGTGAGTC	AGATCCTCGCTTCTAAGTGGACC	TOP	[A/G]	0	C3	1
CiC2172-07	ET100033	TCTCTTCCACTTTGGCCGCAACCCCATCACACACAAYAGATAGTACCCGTACATGATCAC[A/G]TGCACACTTGCATTGGTGACAAGTGCRATAGGAAACAAAGACTGCTTCGTCTGTAACCAA	BOT	[T/C]	0.952	1	ACTTCGTCAGTAACGGACGTGTCACCAATGCAAGTGTGCAT	GAGTCGAGGTCATATCGTGTGTCACCAATGCAAGTGTGCAC	TGATCATGTACGGGTACTATCTCCCGATCTATCAAACGCATCTTGGGTCTGCCTATAGTGAGTC	CCCGATCTATCAAACGCATCTTGG	BOT	[T/C]	0	C2
CiC2179-03	ET100070	TATGCTGAATAATTAGTTGTGCATAGTTTATGATTGAGAATGAATTTTTCAAAATTTTGT[A/G]AAATACATGAAAAGAGAAATTAGATGACTTTTTGATATTTTGGAGATTTGGATTTATAGG	TOP	[A/G]	0.754	1	ACTTCGTCAGTAACGGACTTGAGAATGAATTTTTCAAAATTTTGTA	GAGTCGAGGTCATATCGTTTGAGAATGAATTTTTCAAAATTTTGTG	AATACATGAAAAGAGAAATTAGATGAGCACTGCGCCAACCTTAGTGGGGTCTGCCTATAGTGAGTC	GCACTGCGCCAACCTTAGTGGG	TOP	[A/G]	0	C2
CiC2182-03	ET100108	CCGATCCTAAACTCAGGTTTTGCCAACCCTAAGGTAGTGTTTAYTTTYTGGAGTGGGAGT[A/G]TGGAGTGTAGATTCCTCCCACTCCAGTGTTTACTTACCTTAAAAAAGGGAGGAGTGGGAG	BOT	[T/C]	0.62	1	ACTTCGTCAGTAACGGACGGGAGTGGGAGGAATCTACACTCCAT	GAGTCGAGGTCATATCGTGGGAGTGGGAGGAATCTACACTCCAC	TAAACACTACCTTAGGGTTGGCGAGATAGCGAAACCCATTCCTAGTGTCTGCCTATAGTGAGTC	GAGATAGCGAAACCCATTCCTAGT	BOT	[T/C]	0	C1
CiC2203-01	ET100193	GATCTTTTCTCTAGAGCAAAGAGCACATAAAAATCAGCGAGTTACATTCATTTAATGTTG[A/G]CGAAACCGTGCATTTTTTTCACTTTTGTCGGATCGAAAGATTTCGCACTGGAAAGTGGAA	BOT	[T/C]	0.994	1	ACTTCGTCAGTAACGGACAGTGAAAAAAATGCACGGTTTCGT	GAGTCGAGGTCATATCGTAGTGAAAAAAATGCACGGTTTCGC	AACATTAAATGAATGTAACTCGCGCAACCTGATTGTCCTCGGGTAGTCTGCCTATAGTGAGTC	GCAACCTGATTGTCCTCGGGTA	BOT	[T/C]	0	C1
CiC2209-11	ET100205	TAGAAGTTTCAAGTCCATTTTTCATCTAAAAYTYCTTTGAAGTTTATCAAATTATGGTTT[A/G]CAAATTTCAACTTTTTGGTTGACTCTCAYTTTTTTCCCACCATTTTKTGGTTGTATATTC	BOT	[T/C]	0.858	1	ACTTCGTCAGTAACGGACGGAGAGTCAACCAAAAAGTTGAAATTTGT	GAGTCGAGGTCATATCGTGGAGAGTCAACCAAAAAGTTGAAATTTGC	AACCATAATTTGATAAACTTCAAAAACCCTAGAGGTGCGAGTCGTGGTCTGCCTATAGTGAGTC	AACCCTAGAGGTGCGAGTCGTG	BOT	[T/C]	0	C1
CiC2261-01	ET100480	AACTTGCACCCATCGTGCCATGCTCTGAAGAGTCAATAGTGTAGACAATGTTGGGATTAT[A/G]TGCTCTTTTAAAGCATATTAATTTATTTTCTKATTAATAAAATATTTGAGATATTTTTCA	TOP	[A/G]	0.689	1	ACTTCGTCAGTAACGGACTCAATAGTGTAGACAATGTTGGGATTATA	GAGTCGAGGTCATATCGTTCAATAGTGTAGACAATGTTGGGATTATG	GCTCTTTTAAAGCATATTAATTTATTCTATGGACTTATTCGGTAGCTGCAGTCTGCCTATAGTGAGTC	CTATGGACTTATTCGGTAGCTGCA	TOP	[A/G]	0	C8
CiC2272-01	ET100521	CTCCAAACAGATAAACGGAGGTCAAATTTGGATTCCGGAGGTCCGAAAACCTTAAGATCA[A/G]TYAAGATCGGCTTAAAATTGGGCTTGAGTAAAATAAAAGTTGACWTTTCCTGTTGACCGA	TOP	[A/G]	0.699	1	ACTTCGTCAGTAACGGACGGGAGGTCCGAAAACCTTAAGATCAA	GAGTCGAGGTCATATCGTGGGAGGTCCGAAAACCTTAAGATCAG	CTTAAAATTGGGCTTGAGTAAAACATCTGCGCTAAATAGTGATGGCAGTCTGCCTATAGTGAGTC	CATCTGCGCTAAATAGTGATGGCA	TOP	[A/G]	0	C8
CiC2272-05	ET100521	TGCACTCATATCTATTGTAAGGTCATTTCATCATCCAATCAGTGCTCGGTCAACAGGAAA[A/T]GTCAACTTTTATTTTACTCAAGCCCAATTTTAAGCCGATCTTRAYTGATCTTAAGGTTTT	TOP	[A/T]	0.99	1	ACTTCGTCAGTAACGGACTCAGTGCTCGGTCAACAGGAAAA	GAGTCGAGGTCATATCGTTCAGTGCTCGGTCAACAGGAAAT	TCAACTTTTATTTTACTCAAGCCTAGCGTCCCGTCTCATAGAGTGGTCTGCCTATAGTGAGTC	TAGCGTCCCGTCTCATAGAGTG	TOP	[A/T]	0	C8
CiC2302-01	ET100672	AGTATTAAAAATGTTGTATCTTGAAGACACCCAAGCATTCTGAAAATGTTTTATGCCTAA[A/G]ACTGGTTGACCTATATGCAGGTTGATTGAGGAATGTTGGGATCCAAAACCAGTTATTAGG	BOT	[T/C]	0.947	1	ACTTCGTCAGTAACGGACTCAACCTGCATATAGGTCAACCAGTT	GAGTCGAGGTCATATCGTTCAACCTGCATATAGGTCAACCAGTC	TAGGCATAAAACATTTTCAGAATAAGTTTCGCAGGTTCACAAACATCGTCTGCCTATAGTGAGTC	AAGTTTCGCAGGTTCACAAACATC	BOT	[T/C]	0	C6
CiC2308-01	ET100715	TTTAAAGCTTCTATATATAAGCGCACTCATTCTGCATAGAGACACATTTCGGTATCATAT[A/G]ACTTTCTTCTTCAAAGCAAAAGAAAAGCATTCAGGAAACCTCTAGAGTCTTACCTTCCTC	BOT	[T/C]	0.856	1	ACTTCGTCAGTAACGGACGGCTTTTCTTTTGCTTTGAAGAAGAAAGTT	GAGTCGAGGTCATATCGTGGCTTTTCTTTTGCTTTGAAGAAGAAAGTC	TATGATACCGAAATGTGTCTCTATGACGGAAGACTTTTCGCTAGTCGGTCTGCCTATAGTGAGTC	GACGGAAGACTTTTCGCTAGTCG	BOT	[T/C]	0	C2
CiC2318-01	ET100778	TAGATTTTCTTTTACAAGTTATGAACTAAATTTGATTGTAGTTGAGTGACAAACAATTTA[C/G]ATGGGTTCTTGACTGTTCTTATGAGTTGCTGCATGTTTGCTGTAGCACTTTGCTTTAATA	BOT	[G/C]	0.869	1	ACTTCGTCAGTAACGGACCAACTCATAAGAACAGTCAAGAACCCATG	GAGTCGAGGTCATATCGTCAACTCATAAGAACAGTCAAGAACCCATC	AAATTGTTTGTCACTCAACTACAAAACTTGGACCGGAGTCTGGCGTGTCTGCCTATAGTGAGTC	AACTTGGACCGGAGTCTGGCGT	BOT	[G/C]	0	C7
CiC2318-06	ET100778	AATATTCAAGATCGTCTCCACATGGACTGATGCTACTAGAAATGCTACAGCAATCACGAC[A/G]GTGCAAACTTTCTTCTATCTTAACTTAATAAAATAAATAAAGTTGATTGACTAATAAGAT	TOP	[A/G]	0.882	1	ACTTCGTCAGTAACGGACCTAGAAATGCTACAGCAATCACGACA	GAGTCGAGGTCATATCGTCTAGAAATGCTACAGCAATCACGACG	TGCAAACTTTCTTCTATCTTAACTTTCTGTCATGGAGGTTCCGCATAATGTCTGCCTATAGTGAGTC	TCTGTCATGGAGGTTCCGCATAAT	TOP	[A/G]	0	C1
CiC2335-06	ET100909	CGTTGGTTGTCTTATGCCAAAGCCCACGTACAAATTGAAACTAACTTTGAAGAACCWGCT[A/G]GGGTTTTGCAATGTAGAGTTCAACACTCAATTTTCACGAACCAGTTGGCGTTTTGCAGTT	BOT	[T/C]	0.742	1	ACTTCGTCAGTAACGGACTGTTGAACTCTACATTGCAAAACCCT	GAGTCGAGGTCATATCGTTGTTGAACTCTACATTGCAAAACCCC	GGTTCTTCAAAGTTAGTTTCAATTACTAGGCGGCATCTCTGAGGGAGTCTGCCTATAGTGAGTC	ACTAGGCGGCATCTCTGAGGGA	BOT	[T/C]	0	C5	1
CiC2354-15	ET100967	GCATTATSCAAAGAGACTTTTGGAGTTTATGCAAAAATTAATTTGCTCTCTGCAATCAAA[A/T]TGCCAGTTACAATTTGATAATTTTTTGGTRCAATYCTTTTTTCYTCCTTTTGCACAAATC	TOP	[A/T]	0.881	1	ACTTCGTCAGTAACGGACAAATTAATTTGCTCTCTGCAATCAAAA	GAGTCGAGGTCATATCGTAAATTAATTTGCTCTCTGCAATCAAAT	GCCAGTTACAATTTGATAATTTTTGGGAGTTCTAGTACCCACGAGCGTCTGCCTATAGTGAGTC	GGGAGTTCTAGTACCCACGAGC	TOP	[A/T]	0	C1
CiC2354-20	ET100967	TTTCAAGTTTGATATCGCTCCCTAAATTTAAAAAATCCTTAACAGATTTGTGCAAAAGGA[A/G]GAAAAAAGRATTGYACCAAAAAATTATCAAATTGTAACTGGCAWTTTGATTGCAGAGAGC	TOP	[A/G]	0.623	1	ACTTCGTCAGTAACGGACTCCTTAACAGATTTGTGCAAAAGGAA	GAGTCGAGGTCATATCGTTCCTTAACAGATTTGTGCAAAAGGAG	ACCAAAAAATTATCAAATTGTAACTGGAGGGTCAGTCCGCACTACGTGTCTGCCTATAGTGAGTC	GGAGGGTCAGTCCGCACTACGT	TOP	[A/G]	0	C8
CiC2373-01	ET102811	TTTCAACCATTAGAAAATAGTAACTAGTTAGTAGCTTGTTACATAAAAGAGAAAAAAAAA[A/T]TTTGCCATACAAAACTGGTAAGTAGTCATTTCCCATCTCTGCGAACTCTAATATTGTAAT	BOT	[T/A]	0.8	1	ACTTCGTCAGTAACGGACTGACTACTTACCAGTTTTGTATGGCAAAT	GAGTCGAGGTCATATCGTTGACTACTTACCAGTTTTGTATGGCAAAA	TTTTTTTTCTCTTTTATGTAACAAGTACGTTTCCAGTGCCATCAGCGGTCTGCCTATAGTGAGTC	TACGTTTCCAGTGCCATCAGCG	BOT	[T/A]	0	C2	1
CiC2375-01	ET101120	ACAATGATGCTTTCTTGTATTTAACACTTTCTGATTTGCAGTAATGCAAATTCTTTTTAT[C/G]TCTAACCACTATCATATGATTCGAATTTCACATGCAGCTGTATGGTCAAGGATCCACAGC	TOP	[C/G]	0.793	1	ACTTCGTCAGTAACGGACTTTGCAGTAATGCAAATTCTTTTTATC	GAGTCGAGGTCATATCGTTTTGCAGTAATGCAAATTCTTTTTATG	CTAACCACTATCATATGATTCGAAGTAGACCGGCCACTAATGAGGTGTCTGCCTATAGTGAGTC	GTAGACCGGCCACTAATGAGGT	TOP	[C/G]	0	C6	1
CiC2387-01	ET101194	AATTCACTCTGATTGGACCACTTATGTTAGTGACTTGATTTGAAAAAAAAAATGCAAAAG[A/C]GACAAGTAATGCAGGTAAATAGCATATGATTCAATTGTAGTACATTAGTTTATTGTTAAT	TOP	[A/C]	0.888	1	ACTTCGTCAGTAACGGACGTTGATTTGAAAAAAAAAATGCAAAAGA	GAGTCGAGGTCATATCGTGTTGATTTGAAAAAAAAAATGCAAAAGC	ACAAGTAATGCAGGTAAATAGCATATCCGTGGGCCTGCAAGAGCTGTCTGCCTATAGTGAGTC	TATCCGTGGGCCTGCAAGAGCT	TOP	[A/C]	0	C8
CiC2401-02	ET101266	TTGGATTTGTTTGCTTGCAAATAAAAGCACTTTTTACCCCTTTTTTATTTTTTTAATTGA[A/G]AGTTTAATAAGTTGCCAGGAAAAGCAGTATCAGCAGGGGAAGTGCGCACACGCAGTCTCA	BOT	[T/C]	0.914	1	ACTTCGTCAGTAACGGACGTGCTTTTCCTGGCAACTTATTAAACTT	GAGTCGAGGTCATATCGTGTGCTTTTCCTGGCAACTTATTAAACTC	CAATTAAAAAAATAAAAAAGGGGGCTGAATTGGGCGAAGTCATCCGTCTGCCTATAGTGAGTC	GCTGAATTGGGCGAAGTCATCC	BOT	[T/C]	0	C2	1
CiC2401-05	ET101266	TGTTCAAATGAACTGCAGAATGGAGGTAAAAATAAATATCGGGTGATAATGAGTGCAAAA[A/G]GCTTAGTTAGTTGAGGCAATGCAATAAAGGAAGATAGAGAGAGATGCATGTGTTCTGAGG	TOP	[A/G]	0.94	1	ACTTCGTCAGTAACGGACTCGGGTGATAATGAGTGCAAAAA	GAGTCGAGGTCATATCGTTCGGGTGATAATGAGTGCAAAAG	CTTAGTTAGTTGAGGCAATGCAGAACTTTGGCCCAATCCCGATTTGGTCTGCCTATAGTGAGTC	GAACTTTGGCCCAATCCCGATTTG	TOP	[A/G]	0	C2	1
CiC2406-01	ET101302	TCTGTTTGTTCTATGCTTTCACCTAGTCCATTATCTACAGCAGACCTGAAGGGTTTGGGA[A/C]TTTTATTTACCAATCTTGATTTTAGCATGAACTCATGGGAGAGTGATGAATTAAATGCTA	TOP	[A/C]	0.961	1	ACTTCGTCAGTAACGGACGCAGACCTGAAGGGTTTGGGAA	GAGTCGAGGTCATATCGTGCAGACCTGAAGGGTTTGGGAC	TTTATTTACCAATCTTGATTTTAGCCATCCCGAACATGCAGACCTGTGTCTGCCTATAGTGAGTC	CATCCCGAACATGCAGACCTGT	TOP	[A/C]	0	C2	1
CiC2412-03	ET101335	CCTAACAGCTACATTTGGGTATCTTATGCATGATGTGCTCAAATTAGCTAAAGGACTGAA[A/G]TAATCCTTAAATGGCCTCTCYTGTGGTRCTTGTAAATCCATTCCAAATTTATTTTTAATG	TOP	[A/G]	0.736	1	ACTTCGTCAGTAACGGACTGTGCTCAAATTAGCTAAAGGACTGAAA	GAGTCGAGGTCATATCGTTGTGCTCAAATTAGCTAAAGGACTGAAG	AATCCTTAAATGGCCTCTCTGATGTCAGATGCCGTTCAGTCGGTCTGCCTATAGTGAGTC	TGATGTCAGATGCCGTTCAGTCG	TOP	[A/G]	0	C1
CiC2414-01	ET101372	TAAAGTTACTCGAGGAGTTTCTAGCATCTTCTAATGTAGGCAAAGATAGTCTCATCGATC[A/G]GGTTTGCAACATTTTAAACACTTTTAGAAGCGATTTTTAATTTTTTTATATATTTTTACA	TOP	[A/G]	0.904	1	ACTTCGTCAGTAACGGACTGTAGGCAAAGATAGTCTCATCGATCA	GAGTCGAGGTCATATCGTTGTAGGCAAAGATAGTCTCATCGATCG	GTTTGCAACATTTTAAACACTTTTGCGTTTCACCCACACCGAAGAGTCTGCCTATAGTGAGTC	TGCGTTTCACCCACACCGAAGA	TOP	[A/G]	0	C2	1
CiC2414-02	ET101372	AAACATGTTCGTAGGTCACTCCTCTTTGTCGTGTCTCCATAGGCGATTATGTTGCTCCAA[A/C]ATTTCAGAAAATTTATGATAGATTAAGCAAAATCGAGGAAAAGGTGCAAAAGATTGATGT	TOP	[A/C]	0.863	1	ACTTCGTCAGTAACGGACGCATAGGCGATTATGTTGCTCCAAA	GAGTCGAGGTCATATCGTGCATAGGCGATTATGTTGCTCCAAC	TTTCAGAAAATTTATGATAGATTAAGCCAGTTCTAAGCACGGCGTTCCAGTCTGCCTATAGTGAGTC	CAGTTCTAAGCACGGCGTTCCA	TOP	[A/C]	0	C2
CiC2417-04	ET101382	TCAAAATGAGAATTCAGCATATAAGTTCATGAAATTACACGAAGCTTACGAAACTCTATC[A/T]GATCCCAAGAAGCGTGCGGACTACGATCGTACCCTTTTCAGGCGAAGAAGGCCATCGAGT	BOT	[T/A]	0.946	1	ACTTCGTCAGTAACGGACGCCGCACGCTTCTTGGGATCT	GAGTCGAGGTCATATCGTGCCGCACGCTTCTTGGGATCA	ATAGAGTTTCGTAAGCTTCGTGTTGACCTTATGTCGATGCCGCCAGTCTGCCTATAGTGAGTC	TGACCTTATGTCGATGCCGCCA	BOT	[T/A]	0	C2	1
CiC2417-07	ET101382	AGATTACTTSTTGTGTTTTGTTTTGAAGATGAGAGTAGTATCGGAGAATAATTGATGATT[A/T]AGTTCGTTAATTTATAGGACGTTGGCCTGGGGATTCATTTAACCATGGTTAGTTTAGTCG	BOT	[T/A]	0.884	1	ACTTCGTCAGTAACGGACGGCCAACGTCCTATAAATTAACGAACTT	GAGTCGAGGTCATATCGTGGCCAACGTCCTATAAATTAACGAACTA	ATCATCAATTATTCTCCGATACTAACCGCTCTGCATAATAGGGCTCGTCTGCCTATAGTGAGTC	ACCGCTCTGCATAATAGGGCTC	BOT	[T/A]	0	C4	1
CiC2424-01	ET101408	GAAGCTCCACTGCCTCGGCTTCGTTAAGCTCCGGTGGCCCTACCCTTTTATCCAAGACAC[A/G]ATGTAGCTGCCCCGCTAATATTTGTGACACTGCAAACTCCACCACATCCAGTGGTCCTGA	BOT	[T/C]	0.946	1	ACTTCGTCAGTAACGGACCAAATATTAGCGGGGCAGCTACATT	GAGTCGAGGTCATATCGTCAAATATTAGCGGGGCAGCTACATC	TGTCTTGGATAAAAGGGTAGGATGTTTAGCCGAGTCCACACCTTCGTCTGCCTATAGTGAGTC	ATGTTTAGCCGAGTCCACACCTTC	BOT	[T/C]	0	C2	1
CiC2424-02	ET101408	CATTTCAATCAATAGCGACTTGAGAAAGTAGTTGTAGAGAAACTATCGGTACAACTACAG[A/T]CCTGACAAATAGCTAGTGCCCTCTCCAAATTAGCAACAATGTCAGTGATATTAGGCCTTT	BOT	[T/A]	0.939	1	ACTTCGTCAGTAACGGACGAGAGGGCACTAGCTATTTGTCAGGT	GAGTCGAGGTCATATCGTGAGAGGGCACTAGCTATTTGTCAGGA	TGTAGTTGTACCGATAGTTTCTCTTGGTGGGCACAATTACTCCGACGTCTGCCTATAGTGAGTC	TGGTGGGCACAATTACTCCGAC	BOT	[T/A]	0	C2	1
CiC2431-01	ET101441	TTCTTTTGTCGAGTTCTGTTATTGTGACGGTTTTGCACTGTAACGAATGGGTTTGTAACA[A/G]GATGGTCGTTGAACGCCTGGACGGTGGCTGTGATGATTTGAGATCCGGGACTGGTTGATC	BOT	[T/C]	0.959	1	ACTTCGTCAGTAACGGACGCCAGGCGTTCAACGACCATCT	GAGTCGAGGTCATATCGTGCCAGGCGTTCAACGACCATCC	GTTACAAACCCATTCGTTACAGAGATCGTCGGCCTCCATAACTGGTCTGCCTATAGTGAGTC	AGATCGTCGGCCTCCATAACTG	BOT	[T/C]	0	C3	1
CiC2434-01	ET101452	GTGACACCTTAGGTATACAAAATAGACTGGTCATTTTTACATTTGCAAGTATATGTTTTC[A/G]TCCTTATTCTTTGAATTCCACTTTTGCAGTGGCTGACACGAAGGCAAGCTCACTCAATAC	BOT	[T/C]	0.868	1	ACTTCGTCAGTAACGGACGGCAAAAGTGGAATTCAAAGAATAAGGAT	GAGTCGAGGTCATATCGTGGCAAAAGTGGAATTCAAAGAATAAGGAC	AAAACATATACTTGCAAATGTAAAATCCCGAATGGTTAGACTGTTGCGGTCTGCCTATAGTGAGTC	TCCCGAATGGTTAGACTGTTGCG	BOT	[T/C]	0	C2	1
CiC2440-01	ET101476	TGGTATWGAAMAYTCTMGGTGGAACATTGCTTGGAAATGGAAGGGACCGCCTCGTGTGCA[A/G]ACCTTTATATGGCTTGCCCTTCATGATCGGTTGAAGACAAAAGCCGAAATTGGACGAAGG	TOP	[A/G]	0.774	1	ACTTCGTCAGTAACGGACGGACCGCCTCGTGTGCAA	GAGTCGAGGTCATATCGTGGACCGCCTCGTGTGCAG	CCTTTATATGGCTTGCCCTTTCGAATCCCGTTAAGCAGGTGCGTCTGCCTATAGTGAGTC	TCGAATCCCGTTAAGCAGGTGC	TOP	[A/G]	0	C8
CiC2440-03	ET101476	TTCTCTGTCAAGTCTGCCTATATGGCTGTTATTGAAAATGAAAYTGGTATWGAAMAYTCT[A/C]GGTGGAACATTGCTTGGAAATGGAAGGGACCGCCTCGTGTGCARACCTTTATATGGCTTG	BOT	[T/G]	0.642	1	ACTTCGTCAGTAACGGACGCATTTCCAAGCAATGTTCCACCT	GAGTCGAGGTCATATCGTGCATTTCCAAGCAATGTTCCACCG	TTTCATTTTCAATAACAGCCATAGTAAGTCAGCATCCCACGCCTTGTCTGCCTATAGTGAGTC	GTAAGTCAGCATCCCACGCCTT	BOT	[T/G]	0	C8
CiC2445-01	ET101501	WAAAAAATTAAAAAAAAAACACTTTCGTAGTGGTGAAGGAGATGGCTAAATATATGCRCA[A/G]CAGAAAAAGAAAAATCCGCCCTATTGACTTGGAGGGTCGTATTAATTTAATTGGCCTTGC	BOT	[T/C]	0.769	1	ACTTCGTCAGTAACGGACGAGGGCGGATTTTTCTTTTTCTGT	GAGTCGAGGTCATATCGTGAGGGCGGATTTTTCTTTTTCTGC	GCATATATTTAGCCATCTCCTTCACTACCAAGGTTCTGAGCGGTGGTCTGCCTATAGTGAGTC	ACTACCAAGGTTCTGAGCGGTG	BOT	[T/C]	0	C1
CiC2445-05	ET101501	YTGYGCATATATTTAGCCATCTCCTTCACCACTACGAAAGTGTTTTTTTTTTAATTTTTT[A/T]AAATTTTTTTCCTAGTGATGAAGGTTGAAATTAAGTTATTAAATAAAATAGAGGAGTTTA	BOT	[T/A]	0.821	1	ACTTCGTCAGTAACGGACGTCAACCTTCATCACTAGGAAAAAAATTTT	GAGTCGAGGTCATATCGTGTCAACCTTCATCACTAGGAAAAAAATTTA	AAAAATTAAAAAAAAAACACTTTCGAGATCGTACCGTCCTCCAAGAGGTCTGCCTATAGTGAGTC	AGATCGTACCGTCCTCCAAGAG	BOT	[T/A]	0	C1
CiC2458-01	ET101556	AATATCGGTCTCTATAAATCTATGTATATGCTTTTTTGGTCTCCATAAAATCTATGTAAT[A/T]GTGCAGGTATGGAGCAATGATGCTTATGAGACTGTGGAGCATAGGGTTGTGGTGAATTCT	BOT	[T/A]	0.979	1	ACTTCGTCAGTAACGGACGCATCATTGCTCCATACCTGCACT	GAGTCGAGGTCATATCGTGCATCATTGCTCCATACCTGCACA	TTACATAGATTTTATGGAGACCAAGGTTTAAGTGAGCACGCATGGCGTCTGCCTATAGTGAGTC	GGTTTAAGTGAGCACGCATGGC	BOT	[T/A]	0	C6	1
CiC2458-02	ET101556	CATAAATATCGGTGATTGTATTCAGGTAACAGCTAGTTTAAGCTTTTTGGTCAAACGTTT[A/G]ATAATTATTAATATGGTATCAAAATCAAATTTTCGTGTTCAGTAGATGCTTTTTTGGTCT	TOP	[A/G]	0.723	1	ACTTCGTCAGTAACGGACGAGTTTAAGCTTTTTGGTCAAACGTTTA	GAGTCGAGGTCATATCGTGAGTTTAAGCTTTTTGGTCAAACGTTTG	TAATTATTAATATGGTATCAAAATCAATCACTCAAGGCCGTTAGCTGTGGTCTGCCTATAGTGAGTC	TCACTCAAGGCCGTTAGCTGTG	TOP	[A/G]	0	C3
CiC2459-03	ET101561	GTTTGATTATGYTTTAACTAYAAGGAAGAGCCAGACTTGGATGCAGGCGTTAAGCTTTTA[A/G]TGGGTAAGAACAAATGAATGCTTTAACYATGTTTCTCAYWTAWTAAAATGCACGGATTGA	TOP	[A/G]	0.965	1	ACTTCGTCAGTAACGGACGTGGATGCAGGCGTTAAGCTTTTAA	GAGTCGAGGTCATATCGTGTGGATGCAGGCGTTAAGCTTTTAG	GGGTAAGAACAAATGAATGCTTTTTGGAACAGCAACCGTATCGCGGTCTGCCTATAGTGAGTC	TTTGGAACAGCAACCGTATCGCG	TOP	[A/G]	0	C8
CiC2459-08	ET101561	ACAAATGAATGCTTTAACYATGTTTCTCAYWTAWTAAAATGCACGGATTGAAGGCATCTG[A/G]GTTGATCCTGACAATGTGATGGAAATACTTCTCTGTTTTCATATAACAGGACAAATAGAG	TOP	[A/G]	0.898	1	ACTTCGTCAGTAACGGACATGCACGGATTGAAGGCATCTGA	GAGTCGAGGTCATATCGTATGCACGGATTGAAGGCATCTGG	TTGATCCTGACAATGTGATGGGAACCGTTCAGGGTTGATGCCGTCTGCCTATAGTGAGTC	GGAACCGTTCAGGGTTGATGCC	TOP	[A/G]	0	C1
CiC2470-01	ET101627	ACGAATTTTCCATTTATAATTCAAGCAGATTTTCTCCTTGCATCATCCAGGGAGAATATA[C/G]TGCTAGATAACAAATGGAACCAAGGAATTCTCAGCTGTGTTTCCTCTGCTTTTGTTAATG	TOP	[C/G]	0.957	1	ACTTCGTCAGTAACGGACGCCTTGCATCATCCAGGGAGAATATAC	GAGTCGAGGTCATATCGTGCCTTGCATCATCCAGGGAGAATATAG	GCTAGATAACAAATGGAACCAACGGCATGGTAACCGATACGGCTGTCTGCCTATAGTGAGTC	CGGCATGGTAACCGATACGGCT	TOP	[C/G]	0	C7
CiC2470-09	ET101627	CCTGACTGAAAGGCGCTTTATCTTTGAAAGGAATAGCAGTACTTCAGGATGGACACTTGA[A/G]AGCTGCTGCTTGACAGGTTTGACTTTATCAGGTTTCAGAGGCAAAACAAATGTTGTGGTT	BOT	[T/C]	0.987	1	ACTTCGTCAGTAACGGACTCAAACCTGTCAAGCAGCAGCTT	GAGTCGAGGTCATATCGTTCAAACCTGTCAAGCAGCAGCTC	CAAGTGTCCATCCTGAAGTACTCTCGAAATAGGCGACTGCGAATCGTCTGCCTATAGTGAGTC	CTCGAAATAGGCGACTGCGAATC	BOT	[T/C]	0	C8
CiC2472-03	ET101643	AGCTTGCTCCTCTATTTTTCCCCTTYACARCATGTCCTGAGTATTATTATTGAACATTCT[A/T]GCGTTACAAAGACCAACAAAAGCCAGAAATTAAAGAAAATTCAATTTGGTATTGGAATGA	BOT	[T/A]	0.924	1	ACTTCGTCAGTAACGGACGGGCTTTTGTTGGTCTTTGTAACGCT	GAGTCGAGGTCATATCGTGGGCTTTTGTTGGTCTTTGTAACGCA	GAATGTTCAATAATAATACTCAGGACGAATGCGTATTTTGTGTCGAGCAGTCTGCCTATAGTGAGTC	CGAATGCGTATTTTGTGTCGAGCA	BOT	[T/A]	0	C2
CiC2479-03	ET101709	AATTGTATTTATTTATTATATTTTGTAATTAAGGATAACCATTATATTTTAATATTAGAA[A/T]GATTTGGGTGGTATTTGGTATGTTGACTTGAGAAGTTGGTTATGAAGGATGGATGGATAT	BOT	[T/A]	0.678	1	ACTTCGTCAGTAACGGACTCAACATACCAAATACCACCCAAATCT	GAGTCGAGGTCATATCGTTCAACATACCAAATACCACCCAAATCA	TCTAATATTAAAATATAATGGTTATCCCTACTGGTTTAGATCGTGGGTCAGGTCTGCCTATAGTGAGTC	CTACTGGTTTAGATCGTGGGTCAG	BOT	[T/A]	0	C8
CiC2480-01	ET101710	GCTTGCTTAAAATTGTTTTTGGATGAGTTGAGATGAGAATTGAGTGGAGATTTGGGATTA[A/G]TCTTGAGTTATATGCTTGAGGATAAGCATCATCTTGGTGTGGGGAATTTGTTAGAGTGTA	TOP	[A/G]	0.911	1	ACTTCGTCAGTAACGGACGGAGAATTGAGTGGAGATTTGGGATTAA	GAGTCGAGGTCATATCGTGGAGAATTGAGTGGAGATTTGGGATTAG	CTTGAGTTATATGCTTGAGGATAAACATCGCCGGTATGCCTCTACGGTCTGCCTATAGTGAGTC	ACATCGCCGGTATGCCTCTACG	TOP	[A/G]	0	C8
CiC2480-12	ET101710	TTTTAAGACCCTTAGATTTTTGCATTTTATTCATGTTTTGTGGATTGAGATGTGATATAT[A/G]AGCAAGCTTATGGTAATAGCATTCTTTGATTTGATTTGAGTGCATAAATGAYACCCTAAA	BOT	[T/C]	0.854	1	ACTTCGTCAGTAACGGACGCAAAGAATGCTATTACCATAAGCTTGCTT	GAGTCGAGGTCATATCGTGCAAAGAATGCTATTACCATAAGCTTGCTC	TATATCACATCTCAATCCACAAAGGCTCACTGGGAACGTGCTTATGTCTGCCTATAGTGAGTC	GGCTCACTGGGAACGTGCTTAT	BOT	[T/C]	0	C1
CiC2493-06	ET101792	CTCCTAAATTTACTTTTATGTCCTTTTTCTTTTTCATTTTCATTTTCTCTCTCTCTCTCT[A/C]TATAYTAATTTCACCAAGTGCTACAATAGAATAATTAATTAATTATTCAATAAGCCTTGC	TOP	[A/C]	0.607	1	ACTTCGTCAGTAACGGACGTTCATTTTCATTTTCTCTCTCTCTCTCTA	GAGTCGAGGTCATATCGTGTTCATTTTCATTTTCTCTCTCTCTCTCTC	TAATTTCACCAAGTGCTACAATAGGCAAGTGAGTTTATCGGTCCCCGTCTGCCTATAGTGAGTC	GCAAGTGAGTTTATCGGTCCCC	TOP	[A/C]	0	C7
CiC2494-02	ET101797	AACTATGAATAGCTACCAGGATCATCATCGCACGAGTGGAGCGGGGGAAAAACCTCTAAT[A/T]CCCAGCGGAATTTAACTACATCGYAYGKGTAWAGTAACCTAACTCTCAATACGCATGCGT	TOP	[A/T]	0.946	1	ACTTCGTCAGTAACGGACGAGCGGGGGAAAAACCTCTAATA	GAGTCGAGGTCATATCGTGAGCGGGGGAAAAACCTCTAATT	CCAGCGGAATTTAACTACATCAGCCATCTGATTGCGGGCTCAAGTCTGCCTATAGTGAGTC	AGCCATCTGATTGCGGGCTCAA	TOP	[A/T]	0	C4	1
CiC2494-10	ET101797	TGTACACATATTATATATTTAATTAAGTCATGAGATGTGATTGCCAGTTACCATATATGT[A/G]CYCTTCCATATAGACTCTACGCATGCGTATTGAGAGTTAGGTTACTWTACMCRTRCGATG	TOP	[A/G]	0.682	1	ACTTCGTCAGTAACGGACGATGTGATTGCCAGTTACCATATATGTA	GAGTCGAGGTCATATCGTGATGTGATTGCCAGTTACCATATATGTG	CTTCCATATAGACTCTACGCATGCTCCTCTTCATGCAAGACCGGAGTCTGCCTATAGTGAGTC	CTCCTCTTCATGCAAGACCGGA	TOP	[A/G]	0	C8
CiC2499-01	ET101821	CAACGGCAAATCGGCTCCCCCGGTGGCTGTGGTTGGTCTGAAAAGATAGAGGGAATTGTG[A/G]GGAACAAAAACCAAGTGGTTCCGTCACCGGAAACCGGCGAAATCGCGGAGATTCCGCGGC	BOT	[T/C]	0.993	1	ACTTCGTCAGTAACGGACCGGAACCACTTGGTTTTTGTTCCT	GAGTCGAGGTCATATCGTCGGAACCACTTGGTTTTTGTTCCC	ACAATTCCCTCTATCTTTTCAGATGACTAGATGCAGGCGCTCCTTGTCTGCCTATAGTGAGTC	TGACTAGATGCAGGCGCTCCTT	BOT	[T/C]	0	C1
CiC2506-01	ET101882	AAGTCGTGGAAAATAGTTCGTTTTATCATTTGCTTTACTTTGATGCACCCTTTCCTTTTG[A/C]TAATAAAGCTTTGAATGGTGGTTTTTGAGTTTCTCACCATCCTTTCCGGGCTCCTTCCAA	TOP	[A/C]	0.97	1	ACTTCGTCAGTAACGGACCTTTGATGCACCCTTTCCTTTTGA	GAGTCGAGGTCATATCGTCTTTGATGCACCCTTTCCTTTTGC	AATAAAGCTTTGAATGGTGGTTTATTAACACGAGTAGGTTTGGCCGGTCTGCCTATAGTGAGTC	TATTAACACGAGTAGGTTTGGCCG	TOP	[A/C]	0	C2	1
CiC2507-01	ET101888	AGCTTAGGGCTCAGATTTCAGGGCGTGATTTAGTTGCATCTGTTTCGTTATAATGCTAAA[C/G]AAACTCGTTTGTTGCTAATTAATAACTTAAATGATTTCGGAGAATGAGTTTACATAGCTT	TOP	[C/G]	0.858	1	ACTTCGTCAGTAACGGACTTGCATCTGTTTCGTTATAATGCTAAAC	GAGTCGAGGTCATATCGTTTGCATCTGTTTCGTTATAATGCTAAAG	AACTCGTTTGTTGCTAATTAATAATACATCGGAGTCAGAATTGTGACGGTCTGCCTATAGTGAGTC	TACATCGGAGTCAGAATTGTGACG	TOP	[C/G]	0	C2
CiC2507-03	ET101888	CAATTTGTAATCAGTTAAAGGAACAGGTATGTCTATTTTCTCTGCCATGTCCATGATGAG[A/C]AGTCACCTAACTTTAAATCCCAATATTTTTGGCCTATCAATCATTTATGCTCCATTGAAT	TOP	[A/C]	0.689	1	ACTTCGTCAGTAACGGACGTGCCATGTCCATGATGAGA	GAGTCGAGGTCATATCGTGTGCCATGTCCATGATGAGC	GTCACCTAACTTTAAATCCCAATACCTATTTGGCGGAGGACCACTGTCTGCCTATAGTGAGTC	ACCTATTTGGCGGAGGACCACT	TOP	[A/C]	0	C3	1
CiC2509-01	ET101901	ATTTTGTCGTTTAGAAAAGGAAAGAAAAGAATTTACATGTTTTTTTTTTGGAGCCCCTAT[A/G]TTACAATTWATGTAACATACACACTCAACAACAACCACAYAAATAATRRACCCAYATAAT	TOP	[A/G]	0.699	1	ACTTCGTCAGTAACGGACCATGTTTTTTTTTTGGAGCCCCTATA	GAGTCGAGGTCATATCGTCATGTTTTTTTTTTGGAGCCCCTATG	ATGTAACATACACACTCAACAACACCAAGCGGGTAGCAATGGTTGTGTCTGCCTATAGTGAGTC	CCAAGCGGGTAGCAATGGTTGT	TOP	[A/G]	0	C1
CiC2510-03	ET101907	TTAAAGAAATKAATTAAAACWAATTCTTTGCATGGCATTTGAAAGTTGAAACATCCCAAC[A/G]TTCAACATGCATTTGATACACATTGAAAGAATCCAAGACGAATTTTACTATGTACGAGTT	TOP	[A/G]	0.931	1	ACTTCGTCAGTAACGGACCATTTGAAAGTTGAAACATCCCAACA	GAGTCGAGGTCATATCGTCATTTGAAAGTTGAAACATCCCAACG	TCAACATGCATTTGATACACATTATGACAGCTAGAACGGCAGGTGGTCTGCCTATAGTGAGTC	TATGACAGCTAGAACGGCAGGTG	TOP	[A/G]	0	C2	1
CiC2510-08	ET101907	TTTATGTGTAAATTTGTATTGTTTCTTATACTGCAAAAGAAGGAAAAAAAATTAATGCCA[A/G]CTTTACTGTTTCAAGGGTTGTTTGTGTGATCTGTGGCTCTTTGTGTAACATCATATGTTT	BOT	[T/C]	0.897	1	ACTTCGTCAGTAACGGACCACAAACAACCCTTGAAACAGTAAAGT	GAGTCGAGGTCATATCGTCACAAACAACCCTTGAAACAGTAAAGC	GGCATTAATTTTTTTTCCTTCTCTCCCTAAATCGAACAGCGTGACGTCTGCCTATAGTGAGTC	CTCCCTAAATCGAACAGCGTGAC	BOT	[T/C]	0	C2	1
CiC2518-02	ET101955	ATCCAACAGTATAACAATAGCACCAAGATGGGAATGAAAATCATAAATCAGAAGACACCA[A/T]GCGATATCATATTAAAGGCCCCAAAAAAAGAAAAGTACCTCATTGATCACAAAATTATTA	TOP	[A/T]	0.814	1	ACTTCGTCAGTAACGGACTGAAAATCATAAATCAGAAGACACCAA	GAGTCGAGGTCATATCGTTGAAAATCATAAATCAGAAGACACCAT	CGATATCATATTAAAGGCCCCGGCAACTTTATGCGAAGGATCGGGTCTGCCTATAGTGAGTC	GGCAACTTTATGCGAAGGATCGG	TOP	[A/T]	0	C2	1
CiC2518-04	ET101955	TTTTCATTCCCATCTTGGTGCTATTGTTATACTGTTGGATTGAAGTTTTATAATCGTGAT[A/G]TTGCTAGGCCTTTAGAATTCTCATCTGATATCCAATTATTTTAATTTATTATACTTCTTT	BOT	[T/C]	0.91	1	ACTTCGTCAGTAACGGACGCAGATGAGAATTCTAAAGGCCTAGCAAT	GAGTCGAGGTCATATCGTGCAGATGAGAATTCTAAAGGCCTAGCAAC	TCACGATTATAAAACTTCAATCCCGACTTTGTAGCAGCCGAGGTTGTCTGCCTATAGTGAGTC	CGACTTTGTAGCAGCCGAGGTT	BOT	[T/C]	0	C2	1
CiC2524-01	ET074558	AAAAAAAACAAAAAGCTGTACAAAACCCCTAACCCTAAAATTTGAACACAAACAGAAAAA[A/G]TTCCTTCTTGGAAAAACAAAACGAAAGCCAAGAAAACATACCATGTTGGGCTTAAACTCC	BOT	[T/C]	0.97	1	ACTTCGTCAGTAACGGACGTCGTTTTGTTTTTCCAAGAAGGAAT	GAGTCGAGGTCATATCGTGTCGTTTTGTTTTTCCAAGAAGGAAC	TTTTCTGTTTGTGTTCAAATTTTGCTATGTGCTAGTATCCGGGCAGTCTGCCTATAGTGAGTC	GCTATGTGCTAGTATCCGGGCA	BOT	[T/C]	0	C2	1
CiC2524-04	ET074558	AGGGGTTTTGTACAGCTTTTTGTTTTTTTTCTTTTTTTCCCTTGATTCTCTCTACATTTG[A/G]TTTGTTAGGGTTTGACAAAATTGGAAAAGGTAGTAGCATATTCAGATGATTCTTGATTCT	BOT	[T/C]	0.943	1	ACTTCGTCAGTAACGGACGTCCAATTTTGTCAAACCCTAACAAAT	GAGTCGAGGTCATATCGTGTCCAATTTTGTCAAACCCTAACAAAC	AAATGTAGAGAGAATCAAGGGAAACGCCTCAGGATCGTCAGTTGCGTCTGCCTATAGTGAGTC	ACGCCTCAGGATCGTCAGTTGC	BOT	[T/C]	0	C2	1
CiC2525-03	ET074574	TAAGTTYGTTTAGGTGGTGGTGGATCGYAAATAATGTCACACTGGCAGATGTGCTGGTTG[A/C]CAGTTGATGGTTTGCATAGACAATTATCTGGGCTCTTTGTTGCTCCATATTTATCGAAGA	TOP	[A/C]	0.962	1	ACTTCGTCAGTAACGGACGACACTGGCAGATGTGCTGGTTGA	GAGTCGAGGTCATATCGTGACACTGGCAGATGTGCTGGTTGC	AGTTGATGGTTTGCATAGACAATGCCCGGCATAATACAGTCCTACGTCTGCCTATAGTGAGTC	GCCCGGCATAATACAGTCCTAC	TOP	[A/C]	0	C2
CiC2525-08	ET074574	TGAGTATTCTCATATTAAAACAAATTTAAAAATAACTCTTTGGGATACTATATTTACCTT[A/G]AGAAAGATTCATAAGACAGAGAAAAAAAAGTGAAGAAAAGCATGAGAACAATGAACTTCT	BOT	[T/C]	0.65	1	ACTTCGTCAGTAACGGACGTTTTTTTTCTCTGTCTTATGAATCTTTCTT	GAGTCGAGGTCATATCGTGTTTTTTTTCTCTGTCTTATGAATCTTTCTC	AGGTAAATATAGTATCCCAAAGAGTTCCGTATGATGTAGTGCCGGAATTGGTCTGCCTATAGTGAGTC	CCGTATGATGTAGTGCCGGAATTG	BOT	[T/C]	0	C8
CiC2532-01	ET074630	TTTCAAGCATTATGCTGTTTTACATATTTGCATAATTTTCCGCAACCCGCCATTGTGGTG[A/G]TGTTGCTGTATGAGAAAAATTAAGTGTGTCCACTGGTGTTAATATGCAGAGCCTGTGTGG	TOP	[A/G]	0.907	1	ACTTCGTCAGTAACGGACCAACCCGCCATTGTGGTGA	GAGTCGAGGTCATATCGTCAACCCGCCATTGTGGTGG	GTTGCTGTATGAGAAAAATTAAGTGATATCCGTCACTACTGATCGTGGGGTCTGCCTATAGTGAGTC	ATATCCGTCACTACTGATCGTGGG	TOP	[A/G]	0	C2	1
CiC2532-04	ET074630	ATCAGCCTAGACAACCATCTCAAAACACTCTCCCAGCTTAGACGAATGAAGAAAAAGGAC[A/G]AATCTTGGAACTCCTTAGAAACAAGAATTTTAAGTTTTGATTAAACAAGAAAATGAACTG	TOP	[A/G]	0.906	1	ACTTCGTCAGTAACGGACGCAGCTTAGACGAATGAAGAAAAAGGACA	GAGTCGAGGTCATATCGTGCAGCTTAGACGAATGAAGAAAAAGGACG	ATCTTGGAACTCCTTAGAAACAATAGGCAGTTCACTCGACCGCGAGTCTGCCTATAGTGAGTC	TAGGCAGTTCACTCGACCGCGA	TOP	[A/G]	0	C2
CiC2533-03	ET074631	CCCRGTAAAGAGTGATTTTTGTGTTAAGAAATTGTATTTTAGTAGGGAACATGCTTTTGT[A/G]GGCTTCTTTCTCTCGAAGGACTASAAATAAATCGTAATACTAGTGGAAAAGAATATCRCC	BOT	[T/C]	0.886	1	ACTTCGTCAGTAACGGACGAGTCCTTCGAGAGAAAGAAGCCT	GAGTCGAGGTCATATCGTGAGTCCTTCGAGAGAAAGAAGCCC	CAAAAGCATGTTCCCTACTAAAACCAAGGGGCTCGACTTAGTCCGTCTGCCTATAGTGAGTC	ACCAAGGGGCTCGACTTAGTCC	BOT	[T/C]	0	C2	1
CiC2533-06	ET074631	CCGCAGCACCTCAATACCAAATGGAAGTCTGCCTGACAGCAGCAAGAAATCACACTATAG[A/G]AAATTTTAGCAATCAATTCACAGACCACAGGYGATATTCTTTTCCACTAGTATTACGATT	TOP	[A/G]	0.898	1	ACTTCGTCAGTAACGGACGTGACAGCAGCAAGAAATCACACTATAGA	GAGTCGAGGTCATATCGTGTGACAGCAGCAAGAAATCACACTATAGG	AATTTTAGCAATCAATTCACAGACTCTGTGAATGGCGATGTAAAGACGTCTGCCTATAGTGAGTC	CTCTGTGAATGGCGATGTAAAGAC	TOP	[A/G]	0	C2	1
CiC2538-01	ET074654	TGATTGCTGCACTATCATTATTCTGATACGAGCTCCAATGATCAAAGGTGCTTAATGCAA[A/C]AAGAAGTTGAATAATGAAAAAGTGCAATGTCATGCCAGCTCAGACGAGCCATACGGTACA	TOP	[A/C]	0.964	1	ACTTCGTCAGTAACGGACGCAATGATCAAAGGTGCTTAATGCAAA	GAGTCGAGGTCATATCGTGCAATGATCAAAGGTGCTTAATGCAAC	AGAAGTTGAATAATGAAAAAGTGCGACCCAAACTCGTAGTGTCCGTGTCTGCCTATAGTGAGTC	GACCCAAACTCGTAGTGTCCGT	TOP	[A/C]	0	C2	1
CiC2553-01	ET074838	GCACAACCAACTTCTCATTGCAAAACTGATCTGCGAAAAATGGCCAGGTGACCATCGGCA[A/G]GCCATTTGAAACCGCTTCTAGCACTGAATTCCAGCCGCAATGTGTTAAGAACCCACCAAC	TOP	[A/G]	0.81	1	ACTTCGTCAGTAACGGACGCCAGGTGACCATCGGCAA	GAGTCGAGGTCATATCGTGCCAGGTGACCATCGGCAG	CCATTTGAAACCGCTTCTAGTTTCTGTAGCATCGAATCAGTGGAGTCTGCCTATAGTGAGTC	TTTCTGTAGCATCGAATCAGTGGA	TOP	[A/G]	0	C5
CiC2553-04	ET074838	TCAGTTTTGCAATGAGAAGTTGGTTGTGCAAGTGTTGAGGATTGGTGTGASSATTGGGGC[A/G]GAACGTCCACCAAGTTTAGCCGATGAAGAGAGGAATGGGGTGCCGGTGAAGAAGGAAGAT	BOT	[T/C]	0.655	1	ACTTCGTCAGTAACGGACGCGGCTAAACTTGGTGGACGTTCT	GAGTCGAGGTCATATCGTGCGGCTAAACTTGGTGGACGTTCC	TCACACCAATCCTCAACACTTGACATGGGCTGCTCCGTAAACTGTCTGCCTATAGTGAGTC	GACATGGGCTGCTCCGTAAACT	BOT	[T/C]	0	C8
CiC2560-08	ET074886	AAACTTACCAATTGCTTTTATTCTCTCCTAAACAAATGTTTTAATTCYTAGGTTGGATTG[A/C]AAATGAAAGGGGCTAGGGGTATTTATAGGATTTCTTAAGGCTAATRGATGGYTARGATTT	BOT	[T/G]	0.646	1	ACTTCGTCAGTAACGGACGAAATACCCCTAGCCCCTTTCATTTT	GAGTCGAGGTCATATCGTGAAATACCCCTAGCCCCTTTCATTTG	GAATTAAAACATTTGTTTAGGAGAGATAGTCCGAAGGAATGCTGACAGGGTCTGCCTATAGTGAGTC	ATAGTCCGAAGGAATGCTGACAGG	BOT	[T/G]	0	C8
CiC2573-01	ET074969	CTTGAAAACATCTCCATTGGTGCAGTTAAAAGCTTCGTTTCTTGCGTTAGGATCCACTGC[C/G]GCCCAAATTTGCTGCTGCGCAACCAACTCTGCGTCCGAGTATTCTGAGAAGCATTCCCAA	BOT	[G/C]	0.784	1	ACTTCGTCAGTAACGGACCGCAGCAGCAAATTTGGGCG	GAGTCGAGGTCATATCGTCGCAGCAGCAAATTTGGGCC	CAGTGGATCCTAACGCAAGTTCTGATCGCGGCGAGAGCTAAGTCTGCCTATAGTGAGTC	TTCTGATCGCGGCGAGAGCTAA	BOT	[G/C]	0	C2
CiC2578-01	ET075023	CATCTAAGAATCTCATGTAAACATATTGAATAACAAAGAGTCAAAGTTTCCTAAGCACTC[A/C]ATGTAAACAATTTAATGAAAGACATAAAATCAAAGATAATCATGTATAAACTTTATAGAT	TOP	[A/C]	0.802	1	ACTTCGTCAGTAACGGACCAAAGAGTCAAAGTTTCCTAAGCACTCA	GAGTCGAGGTCATATCGTCAAAGAGTCAAAGTTTCCTAAGCACTCC	TGTAAACAATTTAATGAAAGACATAAATCGCCTTCTAGTAAGGTGGGATGGTCTGCCTATAGTGAGTC	ATCGCCTTCTAGTAAGGTGGGATG	TOP	[A/C]	0	C8
CiC2578-07	ET075023	CTTGAATTGAGARCAACAAAAGAAATAAAATCAGYCATGGGAAGCCGAAATATTGCTGCT[A/G]CGGATTGCTCTCTTCCAAAGCCGAATTCTCCTCCACTGGCGGCTACTCTCCCCAAAAGCC	TOP	[A/G]	0.845	1	ACTTCGTCAGTAACGGACGGGGAAGCCGAAATATTGCTGCTA	GAGTCGAGGTCATATCGTGGGGAAGCCGAAATATTGCTGCTG	GGATTGCTCTCTTCCAAAGGCTGGCTATGGGACGTAAAGTCGTCTGCCTATAGTGAGTC	GCTGGCTATGGGACGTAAAGTC	TOP	[A/G]	0	C8
CiC2579-01	ET075024	GATTAAATCCACCCACATTCAAAGGCGGTGTAGATCCTATCGTAGCAGACCAATGGTTGC[A/G]AACCATGGAAAGAATGATAGAAGTAGCCAAAGTGCCAGAAGAAGAAAAGGTCACCTATGT	TOP	[A/G]	0.99	1	ACTTCGTCAGTAACGGACGATCGTAGCAGACCAATGGTTGCA	GAGTCGAGGTCATATCGTGATCGTAGCAGACCAATGGTTGCG	ACCATGGAAAGAATGATAGAAGTGGGTCAATACTCAACGGGAGATGGTCTGCCTATAGTGAGTC	GGGTCAATACTCAACGGGAGATG	TOP	[A/G]	0	C7
CiC2579-02	ET075024	TTCATCATGAATTCRTTTAATTGAGTCCCACCAGTATTATGCCGCTCCTCGTAGCATAAA[A/G]GAGACATAGGTGACCTTTTCTTCTTCTGGCACTTTGGCTACTTCTATCATTCTTTCCATG	TOP	[A/G]	0.999	1	ACTTCGTCAGTAACGGACGATGCCGCTCCTCGTAGCATAAAA	GAGTCGAGGTCATATCGTGATGCCGCTCCTCGTAGCATAAAG	AGACATAGGTGACCTTTTCTTCTCGCTAATACAGACGTGGGTGAACGTCTGCCTATAGTGAGTC	CGCTAATACAGACGTGGGTGAAC	TOP	[A/G]	0	C1
CiC2584-01	ET075066	AGTTAGCATTTCCCCTCTTGAATCCATTGTTTCTTACCTTTTAGTGAGAACGAGGGATAT[A/G]TTTATAGGCAAAATTGATTTGACTTGAATCCTAGTTACTTTGATGATAAGTGTCATTGTT	BOT	[T/C]	0.717	1	ACTTCGTCAGTAACGGACGTCAAGTCAAATCAATTTTGCCTATAAAT	GAGTCGAGGTCATATCGTGTCAAGTCAAATCAATTTTGCCTATAAAC	TATCCCTCGTTCTCACTAAAAGCAGTCGAGTCGTAATATCTGGGGGTCTGCCTATAGTGAGTC	CAGTCGAGTCGTAATATCTGGGG	BOT	[T/C]	0	C1
CiC2590-10	ET075123	TGCAGAGTGGCCAGCTTATGACACAATTTTCCTTCTAACATGGATAATCTAGAATCCTCT[A/C]TGAGTCCATGACCCCTCAATTTATCTCTTCAACCCCTACTTTACAAYGCTTTCAATTGAA	BOT	[T/G]	0.941	1	ACTTCGTCAGTAACGGACGAAATTGAGGGGTCATGGACTCAT	GAGTCGAGGTCATATCGTGAAATTGAGGGGTCATGGACTCAG	GAGGATTCTAGATTATCCATGTTAGCAACCCATGCGAAGTATTTGGTACGTCTGCCTATAGTGAGTC	CAACCCATGCGAAGTATTTGGTAC	BOT	[T/G]	0	C4	1
CiC2590-11	ET075123	AATGGACAAACCCAAGAGGCATGCATAATGGATCCAATTAATAGATATGAAATATGCGAA[A/C]ACCTAATGGTCCGTCATATTTGTTTGCTTCTTTTATTCTCCTAGATCACATTTGCCCTTT	BOT	[T/G]	0.769	1	ACTTCGTCAGTAACGGACCAAACAAATATGACGGACCATTAGGTT	GAGTCGAGGTCATATCGTCAAACAAATATGACGGACCATTAGGTG	TCGCATATTTCATATCTATTAATTGCGATGAACTATTCGCGTCTGAAACGTCTGCCTATAGTGAGTC	CGATGAACTATTCGCGTCTGAAAC	BOT	[T/G]	0	C3	1
CiC2593-02	ET075143	TTTATATTATTTTACCTAAATTATTTGTTATTTTTTTGTGTCCGCAATCCAAATTGATAC[A/C]TCTTTTATATTATTCATATCTACTTTGATATCTACATAACAATTCAAAGATACATCCATA	TOP	[A/C]	0.641	1	ACTTCGTCAGTAACGGACGTGTGTCCGCAATCCAAATTGATACA	GAGTCGAGGTCATATCGTGTGTGTCCGCAATCCAAATTGATACC	CTTTTATATTATTCATATCTACTTTGATCAATGTTCCACGTCTAATGTCGCGTCTGCCTATAGTGAGTC	TCAATGTTCCACGTCTAATGTCGC	TOP	[A/C]	0	C8
CiC2603-01	ET075197	ATGCTCAAAATGCATGTTATTTTCCCCAATTTACATCATTAAAATGATTTATTACTTTGT[C/G]TCCCCCTTTGGACAATAAAAATGTTCAAAAAGCATATTATCCAAAATAGAACAAGTAATA	BOT	[G/C]	0.874	1	ACTTCGTCAGTAACGGACACATTTTTATTGTCCAAAGGGGGAG	GAGTCGAGGTCATATCGTACATTTTTATTGTCCAAAGGGGGAC	CAAAGTAATAAATCATTTTAATGATGTGGTCCGGGCTTCACAATGACTGTCTGCCTATAGTGAGTC	TGGTCCGGGCTTCACAATGACT	BOT	[G/C]	0	C8
CiC2612-02	ET102019	ATYGAATGTSCCCTCAAGYTCAATGTTCCTTAAGTTGGGATCAACCTCGTGATCTCTGAT[A/G]GAAAGCTTGGCTCCGGTAAGGCGACAKATTTGCTTGGAGTTCACACCATTTTTGCCAATG	BOT	[T/C]	0.912	1	ACTTCGTCAGTAACGGACCCTTACCGGAGCCAAGCTTTCT	GAGTCGAGGTCATATCGTCCTTACCGGAGCCAAGCTTTCC	TCAGAGATCACGAGGTTGATCAGCCGGTGCTGTCGCCAATTACGTCTGCCTATAGTGAGTC	AGCCGGTGCTGTCGCCAATTAC	BOT	[T/C]	0	C2	1
CiC2612-05	ET102019	TCYATCAGAGATCACGAGGTTGATCCCAACTTAAGGAACATTGARCTTGAGGGSACATTC[A/G]ATCAGATCAAGCAAGCCAGTGCTATGGTTCGTGAGTTAATCGTAAATGTTGGTTCTGGTT	BOT	[T/C]	0.631	1	ACTTCGTCAGTAACGGACGAGCACTGGCTTGCTTGATCTGATT	GAGTCGAGGTCATATCGTGAGCACTGGCTTGCTTGATCTGATC	TCAATGTTCCTTAAGTTGGGATTAGCCGCTACCAAAGTCGCCGTGTCTGCCTATAGTGAGTC	TAGCCGCTACCAAAGTCGCCGT	BOT	[T/C]	0	C2	1
CiC2625-10	ET102099	CCAATGGTGGCAGTGGCTGCACAAAGCTTATAAAGAGGAGGGAAGAACGGTTCATGGACA[A/G]ATTTTGAAGAAGAATTATGGGCACRTTTCGGACCTRCCGAGTGCSAAGATTTTGATGAAG	TOP	[A/G]	0.958	1	ACTTCGTCAGTAACGGACAGGGAAGAACGGTTCATGGACAA	GAGTCGAGGTCATATCGTAGGGAAGAACGGTTCATGGACAG	TTTTGAAGAAGAATTATGGGCCGTGTAACTTGACTGCTTCGTACCGTCTGCCTATAGTGAGTC	CGTGTAACTTGACTGCTTCGTACC	TOP	[A/G]	0	C1
CiC2625-14	ET102099	CACCYTCAAGATGGAATGATGCCAATGCAACCTTTTGTGTCTCCGTTGTTCCCTGGTATT[C/G]AAAGAATTGGGAAACTTTGCTAAACCACTCAGTAGGATCATCTCCAGCGTACCTTGGAAA	BOT	[G/C]	0.763	1	ACTTCGTCAGTAACGGACGGGTTTAGCAAAGTTTCCCAATTCTTTG	GAGTCGAGGTCATATCGTGGGTTTAGCAAAGTTTCCCAATTCTTTC	ATACCAGGGAACAACGGAGCACGGTATTGTGGGCACAGGATGTCTGCCTATAGTGAGTC	CACGGTATTGTGGGCACAGGAT	BOT	[G/C]	0	C8
CiC2635-04	ET102138	TTATCAACAGGAAAATATAGAGCGATCCTTATCAGCAGTAGCCATTGATGCAGCGAAACA[A/G]TAAAGATTGCAATTGCAAAAATACTAATAATACTAATATTATTACCAACACCAGTAACAC	TOP	[A/G]	0.975	1	ACTTCGTCAGTAACGGACTAGCCATTGATGCAGCGAAACAA	GAGTCGAGGTCATATCGTTAGCCATTGATGCAGCGAAACAG	AAAGATTGCAATTGCAAAAATATGAGCATTGTCAACGCCGTTTCCGTCTGCCTATAGTGAGTC	TGAGCATTGTCAACGCCGTTTCC	TOP	[A/G]	0	C2
CiC2635-06	ET102138	CAAAACCCAAATAAGCTAAAACATAAATTAGCAGCTTCCTAAATTAGGTGCAGAAGCACT[A/G]CCTTAGGTGCAAAACTATCGCATTGGTTGTGGCTATTGGTTGTTATATGTTGGTTGTTAT	BOT	[T/C]	0.92	1	ACTTCGTCAGTAACGGACGCAATGCGATAGTTTTGCACCTAAGGT	GAGTCGAGGTCATATCGTGCAATGCGATAGTTTTGCACCTAAGGC	GTGCTTCTGCACCTAATTTAGAAAGGGGTACTTATGGTCGCACGGTCTGCCTATAGTGAGTC	AAAGGGGTACTTATGGTCGCACG	BOT	[T/C]	0	C3	1
CiC2644-01	ET102170	TTTGCTAAAACAGGTAAAATCGTATTGTGGTCATGGTATTGGAGAGCTGTTTCATTGTGC[A/G]CCTAATATTCCCCATTATTCAAGTTTGTACCATGCTTTCCAACCACATATTTTCTACATA	TOP	[A/G]	0.961	1	ACTTCGTCAGTAACGGACTTGGAGAGCTGTTTCATTGTGCA	GAGTCGAGGTCATATCGTTTGGAGAGCTGTTTCATTGTGCG	CTAATATTCCCCATTATTCAAGTTACCGTCGTCTTGTAGCATTCCATGGTCTGCCTATAGTGAGTC	ACCGTCGTCTTGTAGCATTCCATG	TOP	[A/G]	0	C2	1
CiC2644-02	ET102170	AATCGTCATGCTACAATGTCAGGATTCTCTGTGGTAATGCATAATGTTTGGTTTGCAATT[A/G]TAATTCACTGCTACTCCACTGAAGATACTAAGCAGTGTTTAGTTGTTTCTTTTTCTTGTT	TOP	[A/G]	0.923	1	ACTTCGTCAGTAACGGACGAATGCATAATGTTTGGTTTGCAATTA	GAGTCGAGGTCATATCGTGAATGCATAATGTTTGGTTTGCAATTG	AATTCACTGCTACTCCACTGAAGAAGCCGCTCTTCTTAGTGATCTGGTCTGCCTATAGTGAGTC	GAAGCCGCTCTTCTTAGTGATCTG	TOP	[A/G]	0	C3	1
CiC2645-02	ET102181	TGTACTTCTAGTAACTTCACATGTTATGATATAAGTTGCATAGAATGCATGCATTTCATG[A/G]ATTACTTTATAAGAAGTCGTTTTAGAAAATGAATTTTTGAAAAATGGGTTGTACTATATA	TOP	[A/G]	0.844	1	ACTTCGTCAGTAACGGACGTGCATAGAATGCATGCATTTCATGA	GAGTCGAGGTCATATCGTGTGCATAGAATGCATGCATTTCATGG	TTACTTTATAAGAAGTCGTTTTAGAAACATGCCTATTGACGTGAGGCGGTCTGCCTATAGTGAGTC	ACATGCCTATTGACGTGAGGCG	TOP	[A/G]	0	C7
CiC2647-03	ET102187	ATTCAAGTCCAACTTGCTAATTTAAAAGTAAAAATCAAATCAAATCAAATCAACACCAAA[A/G]YAATGAAAAGTAAAACTTTTGAATTTYAACTTTAAACTTTTGTTAACCCCTAGAATATTC	TOP	[A/G]	0.891	1	ACTTCGTCAGTAACGGACTCAAATCAAATCAAATCAACACCAAAA	GAGTCGAGGTCATATCGTTCAAATCAAATCAAATCAACACCAAAG	AATGAAAAGTAAAACTTTTGAATTTCAGCACCGAAATACTGGCTTGCGTCTGCCTATAGTGAGTC	CAGCACCGAAATACTGGCTTGC	TOP	[A/G]	0	C2
CiC2648-01	ET102038	TTCTTTCTTTTTTATTGTAATAAAATTGCTACAAAAGACTAAAATATGAACGTGCATGCC[A/G]CTACAGCTCTACATCCATGATACATCATGACAATTAATTTCTGAGCCTGAGGGACAGCTA	TOP	[A/G]	0.939	1	ACTTCGTCAGTAACGGACAGACTAAAATATGAACGTGCATGCCA	GAGTCGAGGTCATATCGTAGACTAAAATATGAACGTGCATGCCG	TACAGCTCTACATCCATGATACACGATAGTACGGGCTCACAAATCGGTCTGCCTATAGTGAGTC	CGATAGTACGGGCTCACAAATCG	TOP	[A/G]	0	C2	1
CiC2648-03	ET102038	TTTCGGCATAAATTGTCCAAATGCTTTTGGAGGAAGCACTTTCATTAAAGATACGTTTAT[A/G]CAGAAAAATTGTGTATACCTTAATCAATTGAATGATCAATATTCAAACGGATCTGCATGG	TOP	[A/G]	0.715	1	ACTTCGTCAGTAACGGACGGAAGCACTTTCATTAAAGATACGTTTATA	GAGTCGAGGTCATATCGTGGAAGCACTTTCATTAAAGATACGTTTATG	AGAAAAATTGTGTATACCTTAATCAAGTACCAGTGTTTCGACGGGCTAGTCTGCCTATAGTGAGTC	GTACCAGTGTTTCGACGGGCTA	TOP	[A/G]	0	C2	1
CiC2672-02	ET102324	AGGCTGTTGCAGGAAGAGGAGAATTGGCAATCAACGAAACATAATAAAACTCAGAGGAGA[A/G]TTGCTTCATCAAGCAAGTTCTGCAGTAAAATCAATGAGGATGAAATTGTTGATGACTATC	BOT	[T/C]	0.94	1	ACTTCGTCAGTAACGGACGGCAGAACTTGCTTGATGAAGCAAT	GAGTCGAGGTCATATCGTGGCAGAACTTGCTTGATGAAGCAAC	CTCCTCTGAGTTTTATTATGTTTCGTTTCCACGACTTGCAGTACGGGTCTGCCTATAGTGAGTC	GTTTCCACGACTTGCAGTACGG	BOT	[T/C]	0	C1
CiC2672-04	ET102324	AAAATTAGCATCAACACATATTCCACTTGAATCACCAGTTGTCATAATCCCGGACCCAAA[A/G]ATGGTAATATCATTATCATCACATGSTTTCATTGGGAGGAGCTCCAAAGAAATCAACCGC	TOP	[A/G]	0.974	1	ACTTCGTCAGTAACGGACTTGTCATAATCCCGGACCCAAAA	GAGTCGAGGTCATATCGTTTGTCATAATCCCGGACCCAAAG	TGGTAATATCATTATCATCACATGAGCTAGTCCGGGTACTGGGCAAGTCTGCCTATAGTGAGTC	AGCTAGTCCGGGTACTGGGCAA	TOP	[A/G]	0	C8
CiC2681-01	ET102369	TTTCGAAAACTAGYCAAAAGCTTGYTCAAGAGTCAAAATCAGATTTTGCTAAAGCCATTA[A/G]AGAACAACTAGATAGGATTGAAGCAGCTTCATTTTCATCTAGTAAAGTTCAAATAGCTCC	BOT	[T/C]	0.838	1	ACTTCGTCAGTAACGGACGCTGCTTCAATCCTATCTAGTTGTTCTT	GAGTCGAGGTCATATCGTGCTGCTTCAATCCTATCTAGTTGTTCTC	AATGGCTTTAGCAAAATCTGATTTCACATGCTGCGGGTAAACAGCGTCTGCCTATAGTGAGTC	TTCACATGCTGCGGGTAAACAGC	BOT	[T/C]	0	C8
CiC2681-06	ET102369	AAACAATTGACTAGAATAGAAAACCAATTCCAGAAGTCTACCATAGCTGTTTCTCCTGTT[A/C]CATCAAAATCAGATTCTGACAAAAAGCTTAAAGAACCTATTTTCAAACCTTTTCAGGTTT	BOT	[T/G]	0.892	1	ACTTCGTCAGTAACGGACGCTTTTTGTCAGAATCTGATTTTGATGT	GAGTCGAGGTCATATCGTGCTTTTTGTCAGAATCTGATTTTGATGG	ACAGGAGAAACAGCTATGGTAGCGTAGCGACTTGGGTGCATCTAGTCTGCCTATAGTGAGTC	CGTAGCGACTTGGGTGCATCTA	BOT	[T/G]	0	C8
CiC2689-02	ET102413	GGCGACTCCTTGATTTGTGTTTGAAACTTGGAGCTGGCTAAGTTACAGRTTCTGTAACAT[A/G]CAGATCCAACTTAGCCAGCTCCTGATTGGTTAGCTAGCTACCAAACAAAAACAATTGTAT	BOT	[T/C]	0.655	1	ACTTCGTCAGTAACGGACGCAGGAGCTGGCTAAGTTGGATCTGT	GAGTCGAGGTCATATCGTGCAGGAGCTGGCTAAGTTGGATCTGC	GTAACTTAGCCAGCTCCAAGTTAGTACCAGATTTATGCGCGAAGTAGTCTGCCTATAGTGAGTC	AGTACCAGATTTATGCGCGAAGTA	BOT	[T/C]	0	C8
CiC2689-05	ET102413	GAAAAAGTTCTTGGAGTTGAAGCACGGGCATCACTTGCATTTGCATCTTTCTCCTCTTCA[A/C]TAATAGTATCCAACATCTTAGCAGTCCTGTGCCTCATGACACTAACAAACTGTGGTGGTG	TOP	[A/C]	0.953	1	ACTTCGTCAGTAACGGACGGCATTTGCATCTTTCTCCTCTTCAA	GAGTCGAGGTCATATCGTGGCATTTGCATCTTTCTCCTCTTCAC	AATAGTATCCAACATCTTAGCAGTCTCATCGCCAACAGCTCTAAGGCGTCTGCCTATAGTGAGTC	TCATCGCCAACAGCTCTAAGGC	TOP	[A/C]	0	C2	1
CiC2693-01	ET102435	CAAAACACAACTTATTACGGAAATCTAAATCAAGGGCACTACAAAATTTCACACACCGTC[A/G]TGCAAAACAAAAGGGACTTCCAACTGAACTAAAGCTATTTTTCCTGCAATTATGACCTAG	BOT	[T/C]	0.983	1	ACTTCGTCAGTAACGGACTTGGAAGTCCCTTTTGTTTTGCAT	GAGTCGAGGTCATATCGTTTGGAAGTCCCTTTTGTTTTGCAC	ACGGTGTGTGAAATTTTGTAGTATGCGGTCGTTTTCTAACCCAGAGGTCTGCCTATAGTGAGTC	ATGCGGTCGTTTTCTAACCCAGAG	BOT	[T/C]	0	C2	1
CiC2699-01	ET102479	CGCTTTTAATAGCGAGTCAAGCTGATTTTTGCAACATCCATCATCTCTTCATTTTATCTT[A/G]TCTCATTTTTACATCAAACAGATAGCATTTGAACAGATGAACCAAGCTTCCATCCCATTA	BOT	[T/C]	0.808	1	ACTTCGTCAGTAACGGACTGCTATCTGTTTGATGTAAAAATGAGAT	GAGTCGAGGTCATATCGTTGCTATCTGTTTGATGTAAAAATGAGAC	AGATAAAATGAAGAGATGATGGATATGCTGGGCTACCGTAACGATACGTCTGCCTATAGTGAGTC	ATGCTGGGCTACCGTAACGATAC	BOT	[T/C]	0	C2	1
CiC2700-01	ET102491	TCTTTATTCTGGGTGTAGGATGCAATTATTTTGACGTGCAGGACGGTATTCTTTTTGTGA[A/G]TCACTAGGCTTCCAAGTTGACGATCTATCGCCAATTGGTTGAAGGGTTCAATTTCCCCCT	BOT	[T/C]	0.924	1	ACTTCGTCAGTAACGGACTCGTCAACTTGGAAGCCTAGTGAT	GAGTCGAGGTCATATCGTTCGTCAACTTGGAAGCCTAGTGAC	CACAAAAAGAATACCGTCCTGATTGCTCCACTCCTCGACGAGAGTCTGCCTATAGTGAGTC	ATTGCTCCACTCCTCGACGAGA	BOT	[T/C]	0	C2
CiC2708-04	ET102561	GAATTGAACGGAAGAGGAAGAATTTACTCTTTAAAATGTCATTAAGCAAAGAAGCTATGA[A/G]TATATTTGTATATACCTGATGATCAACATAGGCGTGACCTCTCCTTATCAGCTCCACGGC	TOP	[A/G]	0.726	1	ACTTCGTCAGTAACGGACAAATGTCATTAAGCAAAGAAGCTATGAA	GAGTCGAGGTCATATCGTAAATGTCATTAAGCAAAGAAGCTATGAG	ATATTTGTATATACCTGATGATCAACATCTGAACGCAGTGGGATAGAGCGTCTGCCTATAGTGAGTC	TCTGAACGCAGTGGGATAGAGC	TOP	[A/G]	0	C2	1
CiC2708-08	ET102561	ATTTTTTTTCTTATCTTGTATGTTTGCTTTAAATTTCCTTTTCTATTTATTTATTGTGTC[A/G]TCAGAAATTTCTTTGGTTGCTCTTGTATTTGACCATGGTYGGATCAATTTACTATCATCT	BOT	[T/C]	0.865	1	ACTTCGTCAGTAACGGACCAAGAGCAACCAAAGAAATTTCTGAT	GAGTCGAGGTCATATCGTCAAGAGCAACCAAAGAAATTTCTGAC	ACACAATAAATAAATAGAAAAGGAAAACACCTCCAGTCGGTAATTGCGGTCTGCCTATAGTGAGTC	ACACCTCCAGTCGGTAATTGCG	BOT	[T/C]	0	C2	1
CiC2709-01	ET102573	TCTTCTTTAGGAAGCACTAAGGCCTTCTCAGCAGAATTAGCTTCCACATTAACATTGGTT[A/G]CCAAACTTTTGGTTCGAGGCTTTGCATCTAAATACGATAGAAAACTTTATTCTTAAAAAG	BOT	[T/C]	0.981	1	ACTTCGTCAGTAACGGACGAAAGCCTCGAACCAAAAGTTTGGT	GAGTCGAGGTCATATCGTGAAAGCCTCGAACCAAAAGTTTGGC	ACCAATGTTAATGTGGAAGCTATACTATCGCAGTTGGACAGGGTCGTCTGCCTATAGTGAGTC	TACTATCGCAGTTGGACAGGGTC	BOT	[T/C]	0	C5
CiC2709-05	ET102573	TTCAGATTCTTATAATACACAAAAACAAGAAATGCATGTTTTAGTGGCACTTCTCATTGT[C/G]TCATGATTTGTGGATTTCATAAATYAGTAATCTCAATAATACTCTTTAGACAGTCATCTG	TOP	[C/G]	0.922	1	ACTTCGTCAGTAACGGACCATGTTTTAGTGGCACTTCTCATTGTC	GAGTCGAGGTCATATCGTCATGTTTTAGTGGCACTTCTCATTGTG	CATGATTTGTGGATTTCATAAATTTCAGAACGTGGTGCGAGGCAAGTCTGCCTATAGTGAGTC	TTCAGAACGTGGTGCGAGGCAA	TOP	[C/G]	0	C7
CiC2717-01	ET102612	TAAATAATTGATGTCCTGTTATTTTTCTCTGCTTTATGCTTTTTACAACATATGGAAGAC[A/G]AGAGTATTGTAAGATTCTGCCTTGATCTRTTCTAATTTGAGAGTCAACAATCTTGATTCA	BOT	[T/C]	0.775	1	ACTTCGTCAGTAACGGACGATCAAGGCAGAATCTTACAATACTCTT	GAGTCGAGGTCATATCGTGATCAAGGCAGAATCTTACAATACTCTC	TCTTCCATATGTTGTAAAAAGCAGGTAATAGGACACCCGTGCCATGTCTGCCTATAGTGAGTC	GGTAATAGGACACCCGTGCCAT	BOT	[T/C]	0	C8
CiC2768-01	ET102921	AGAAATGGCCATGAGTTCCATAATTCACCGGCTAAGAGGATTACAAACAAAAGTATAAGA[A/C]ACCTCTGGTTGTGATGATCCACTTTTAGTACATTTTTCCTGAATTTCACTGCAGTGAAAG	BOT	[T/G]	0.88	1	ACTTCGTCAGTAACGGACAAGTGGATCATCACAACCAGAGGTT	GAGTCGAGGTCATATCGTAAGTGGATCATCACAACCAGAGGTG	CTTATACTTTTGTTTGTAATCCTCTTGCAATCGCCGAGCTTCAGGATCGTCTGCCTATAGTGAGTC	GCAATCGCCGAGCTTCAGGATC	BOT	[T/G]	0	C3	1
CiC2788-09	ET102932	GAAAAAAAAAAAAGAGCTCAGATCAGCCAAGAAGCTTATGCAAGACAAGGCAAATTTCCT[A/G]AGGTCTGCCACATCAGTATCACTCCTACAAGTTCAAAAAATTAAAAAATACATTCGATAG	TOP	[A/G]	0.741	1	ACTTCGTCAGTAACGGACTGCAAGACAAGGCAAATTTCCTA	GAGTCGAGGTCATATCGTTGCAAGACAAGGCAAATTTCCTG	TCTGCCACATCAGTATCACTCCGAACGATATACATTCGCGGTATCGTCTGCCTATAGTGAGTC	CGAACGATATACATTCGCGGTATC	TOP	[A/G]	0	C2	1
CiC2790-02	ET103116	CCTAGCAATGGAGGCAAAAAGATAGCAGTAGGTTTCCTTACCTCCCAAGCTCATAGGTGT[A/C]ACTATATAGAGATCACACGATAAATTACYTAAATATCCTCACCTAAGGAAGGCCAACCAT	TOP	[A/C]	0.757	1	ACTTCGTCAGTAACGGACGCCTTACCTCCCAAGCTCATAGGTGTA	GAGTCGAGGTCATATCGTGCCTTACCTCCCAAGCTCATAGGTGTC	CTATATAGAGATCACACGATAAATTGTCATTCCGTGTTATTCAAGGGGAGTCTGCCTATAGTGAGTC	GTCATTCCGTGTTATTCAAGGGGA	TOP	[A/C]	0	C3	1
CiC2790-03	ET103116	AGGTAAGGAAACCTACTGCTATCTTTTTGCCTCCATTGCTAGGCACATGGCAACCTCCTA[A/C]CCATGTAGTCGTATTGTTTTTCTAGTGGTATCTAAAAGACAGTTGAYGTGGCATTTTCTC	TOP	[A/C]	0.934	1	ACTTCGTCAGTAACGGACCTAGGCACATGGCAACCTCCTAA	GAGTCGAGGTCATATCGTCTAGGCACATGGCAACCTCCTAC	CATGTAGTCGTATTGTTTTTCTAGTCTGACATATTGCGCTTGGATGCGGTCTGCCTATAGTGAGTC	CTGACATATTGCGCTTGGATGCG	TOP	[A/C]	0	C3	1
CiC2797-03	ET103153	TTTGGCGTCATCCCACGTTCTCTCRATCTCTCCTCYCACACGAAGAATATGGCAGTTTCT[A/G]TAGKTTTTTTTTTTTTTTTTTCATTTGAAAGAACTGATCCTTAACTTAATCAGGTTAAGT	TOP	[A/G]	0.723	1	ACTTCGTCAGTAACGGACCACACGAAGAATATGGCAGTTTCTA	GAGTCGAGGTCATATCGTCACACGAAGAATATGGCAGTTTCTG	TTTTTTTTTTTTTTTTTCATTTGGCACCCGCTTAGTAGATTGCTCGTCTGCCTATAGTGAGTC	GCACCCGCTTAGTAGATTGCTC	TOP	[A/G]	0	C1
CiC2798-01	ET103163	ATTCTCTGCTAAAATTCATCTTTCTCGGAATTCATTGCTTGCATCTCAGATTTTCCTAAT[A/T]TCTTGTGAAATGACACTTCAGGAAGATGATTAAAAGAAAAAAGGGTAAATCAGACAAATT	BOT	[T/A]	0.923	1	ACTTCGTCAGTAACGGACTCTTCCTGAAGTGTCATTTCACAAGAT	GAGTCGAGGTCATATCGTTCTTCCTGAAGTGTCATTTCACAAGAA	TTAGGAAAATCTGAGATGCAAGGCCGGTAATGCTATGCTGACTCGTCTGCCTATAGTGAGTC	GCCGGTAATGCTATGCTGACTC	BOT	[T/A]	0	C6	1
CiC2804-01	ET103213	ATTGAATTTTYGAATTCAATATATGCAATTAAATAGTTATAACAGCCAATTCAATTCACT[A/G]AATTGATTTGAAAATTGAATTCATAAACGGGTATAACAACTAAAAAATTATTGTTATAAA	BOT	[T/C]	0.801	1	ACTTCGTCAGTAACGGACGCGTTTATGAATTCAATTTTCAAATCAATTT	GAGTCGAGGTCATATCGTGCGTTTATGAATTCAATTTTCAAATCAATTC	GTGAATTGAATTGGCTGTTATAAATATGGAGCTACGTGTTCCGAGGGTCTGCCTATAGTGAGTC	ATATGGAGCTACGTGTTCCGAGG	BOT	[T/C]	0	C2
CiC2809-01	ET103228	TTCTCCTTTTCTTTCTTCTTTTTCTTCTTTGCTTTTTTTTCTTCTTGGCGCTTTAATCTT[A/T]TACTTATCATTATTTTTTTGTGCCATTTCTCTTTTTCTTTTTGGTGTTTTTGGCTTTGAT	TOP	[A/T]	0.927	1	ACTTCGTCAGTAACGGACGTTTTTCTTCTTGGCGCTTTAATCTTA	GAGTCGAGGTCATATCGTGTTTTTCTTCTTGGCGCTTTAATCTTT	ACTTATCATTATTTTTTTGTGCCCTGAGGTGAACCGTGTCATGCTGTCTGCCTATAGTGAGTC	CTGAGGTGAACCGTGTCATGCT	TOP	[A/T]	0	C3	1
CiC2809-02	ET103228	GCCCCACTTACTTCTCCATTTCAAATCCCAACAAACTCTTTACTTTCTTCTTTGGCTTTA[A/G]TCAAGTAAGCATCTCCCTCTTTTTTTTTTTTCTTTTCTCCTGGAGTCTTTGGTCTCAACT	BOT	[T/C]	0.899	1	ACTTCGTCAGTAACGGACAAAAAAAGAGGGAGATGCTTACTTGAT	GAGTCGAGGTCATATCGTAAAAAAAGAGGGAGATGCTTACTTGAC	AAAGCCAAAGAAGAAAGTAAAGACGCTGAACGTCAAATTGCAGGGGTCTGCCTATAGTGAGTC	CGCTGAACGTCAAATTGCAGGG	BOT	[T/C]	0	C2	1
CiC2810-01	ET103230	TGATGGGCAAGACCAACCAGGCTTGTGGTTAGCTGAGAAGCGGTCTCTATTTGTATCGTT[A/C]TCATTATATGCTCCAGGGGCTATCATATTTTACCTTTTTAACTGGAGGGAGCACAATCAT	BOT	[T/G]	0.945	1	ACTTCGTCAGTAACGGACTGATAGCCCCTGGAGCATATAATGAT	GAGTCGAGGTCATATCGTTGATAGCCCCTGGAGCATATAATGAG	ACGATACAAATAGAGACCGCTTCGATCTCTTGGTCGCAAGTATCCGTCTGCCTATAGTGAGTC	CGATCTCTTGGTCGCAAGTATCC	BOT	[T/G]	0	C3	1
CiC2810-02	ET103230	TTGGAGTTTCGGAATATGTTGAACAGGATTTGAGGCAACAGAAATCCGTCCAAGACAAAA[A/C]CTGTGTACAATTTCAGGCCCTCCCACCGCTGTGGCTGAGGATAAAATCTTTGGGGAGATG	BOT	[T/G]	0.887	1	ACTTCGTCAGTAACGGACGGAGGGCCTGAAATTGTACACAGT	GAGTCGAGGTCATATCGTGGAGGGCCTGAAATTGTACACAGG	TTTGTCTTGGACGGATTTCTTCCTAGAGGATTAGTCGAGCGCGTCTGCCTATAGTGAGTC	TCCTAGAGGATTAGTCGAGCGC	BOT	[T/G]	0	C2	1
CiC2815-01	ET103290	ATGAATATAGGACCAAAATTTGGTGAGAAAATAAGTTGAAAACGTTGACCCAAAAGTTGG[A/G]ACAACTGACAAAGAATTTGATAAATTTTAATGGAAAGCAGGGGTTTGAAAACATAACTTG	TOP	[A/G]	0.972	1	ACTTCGTCAGTAACGGACGGAAAACGTTGACCCAAAAGTTGGA	GAGTCGAGGTCATATCGTGGAAAACGTTGACCCAAAAGTTGGG	CAACTGACAAAGAATTTGATAAATGTGTGATTAGCTCTACGGCAGCGTCTGCCTATAGTGAGTC	GTGTGATTAGCTCTACGGCAGC	TOP	[A/G]	0	C1
CiC2815-04	ET103290	TAAAAAGAGTAGGAATATAAAACCAATAAATGGTGRAAAAGGAGTGCAAAAGCATAACTC[A/G]GAAGTTGGAATGACTTAACAAGAGTTTGATAAATTCCAATGAAAAATAGATATCTTAAAA	TOP	[A/G]	0.864	1	ACTTCGTCAGTAACGGACAAAAGGAGTGCAAAAGCATAACTCA	GAGTCGAGGTCATATCGTAAAAGGAGTGCAAAAGCATAACTCG	AAGTTGGAATGACTTAACAAGAGTTCTATGAGGGCGAAGGAGCCTAGTCTGCCTATAGTGAGTC	TCTATGAGGGCGAAGGAGCCTA	TOP	[A/G]	0	C8
CiC2823-04	ET103328	ACTGTGATGCACTAGAAATTTMTAGCTTTAGTCTAATGTATAAATTGACAAAACGATATT[A/C]GAATCCCAGGTGAAAAGAACCCTCTCATACCAWTTWYTTAAATTAGGAATGATCATACCT	BOT	[T/G]	0.748	1	ACTTCGTCAGTAACGGACAGGGTTCTTTTCACCTGGGATTCT	GAGTCGAGGTCATATCGTAGGGTTCTTTTCACCTGGGATTCG	TCGTTTTGTCAATTTATACATTAGAATCGTCGTACAAAGGTTTCTAGGGGTCTGCCTATAGTGAGTC	ATCGTCGTACAAAGGTTTCTAGGG	BOT	[T/G]	0	C1
CiC2824-01	ET103336	TTTTTTGAGTGAATAATGATGACTAAAATGGAGGTAACAGGTTCAATTCTCTTAGTGAGT[A/G]TAAAAAATCTGCCTTTAATTGTCTCTCSGGTCATCAGACTGGTGASCCCGACTGATCCCG	TOP	[A/G]	0.79	1	ACTTCGTCAGTAACGGACGGTAACAGGTTCAATTCTCTTAGTGAGTA	GAGTCGAGGTCATATCGTGGTAACAGGTTCAATTCTCTTAGTGAGTG	AAAAAATCTGCCTTTAATTGTCTAATGCGGGAGTTTATCTACCCCTCGTCTGCCTATAGTGAGTC	AATGCGGGAGTTTATCTACCCCTC	TOP	[A/G]	0	C2	1
CiC2824-04	ET103336	CTGGTGASCCCGACTGATCCCGCAATTTAGAGCCCAGCCGGTTCAGATCAGTGGACCGAC[A/G]GTCCGAGCCGGGGCGGGAGTTATCATTAAAAAAATGATGATTAAAATGGAGAAGTATAAG	TOP	[A/G]	0.674	1	ACTTCGTCAGTAACGGACGCGGTTCAGATCAGTGGACCGACA	GAGTCGAGGTCATATCGTGCGGTTCAGATCAGTGGACCGACG	CGGGAGTTATCATTAAAAAAATGCCTCGGACTGAAGGATACGGTCGTCTGCCTATAGTGAGTC	CCTCGGACTGAAGGATACGGTC	TOP	[A/G]	0	C3	1
CiC2833-04	ET103388	GCAAGGAATTCAATGGTATGCCGAATAAAGTCTATTGCAGAAATTTAATGCGAATAAGTA[A/G]CAAGATTGCCGAGGCAACCTTCCAAAAGACAAGTATCCCAACACAACAAAAGGATGATGC	BOT	[T/C]	0.982	1	ACTTCGTCAGTAACGGACAAGGTTGCCTCGGCAATCTTGT	GAGTCGAGGTCATATCGTAAGGTTGCCTCGGCAATCTTGC	ACTTATTCGCATTAAATTTCTGCGACGAGGCCAAACTCCAGTTGTGTCTGCCTATAGTGAGTC	GACGAGGCCAAACTCCAGTTGT	BOT	[T/C]	0	C8
CiC2840-01	ET103429	TTTATTTATTTACTTATGTATTTGTTTTGTAAATTTTTAATATTTCAGATCCGCACAYAT[A/G]GCGAAAAGAGCGTTGTACGGTTCGTTGAGGCTCACGAGTTCATTGACTGTGGACATATCC	BOT	[T/C]	0.77	1	ACTTCGTCAGTAACGGACAACCGTACAACGCTCTTTTCGCT	GAGTCGAGGTCATATCGTAACCGTACAACGCTCTTTTCGCC	GTGCGGATCTGAAATATTAAAAGACAGCAACTTGGGCTCCGGTTGTCTGCCTATAGTGAGTC	GACAGCAACTTGGGCTCCGGTT	BOT	[T/C]	0	C2	1
CiC2840-05	ET103429	TGTTCCTTTGTCTAACTGCCGTTCCGTGATTGCAATWTTGAAAGCTTCTCTCTTGGAAAA[A/G]AGTCAAAAGACCTTGGAGCCACTGKGGTTGATTCCCKGCCTGAAAACACGATTGAATACA	BOT	[T/C]	0.935	1	ACTTCGTCAGTAACGGACCAGTGGCTCCAAGGTCTTTTGACTT	GAGTCGAGGTCATATCGTCAGTGGCTCCAAGGTCTTTTGACTC	TTTCCAAGAGAGAAGCTTTCATTCACTATGACCGAGAACAGCGGGTCTGCCTATAGTGAGTC	TTCACTATGACCGAGAACAGCGG	BOT	[T/C]	0	C7
CiC2856-05	ET103488	TGTTCTTTGTTTCACGATTTTATGATATTTTCCGAAATTGATCTTGGTAATTTGATTTAA[C/G]TGYATRGTWGTGTGTGTTATTTTGAATTTGGTTATTGATGCTTGCTAAAGATCTAATGTA	TOP	[C/G]	0.606	1	ACTTCGTCAGTAACGGACGCCGAAATTGATCTTGGTAATTTGATTTAAC	GAGTCGAGGTCATATCGTGCCGAAATTGATCTTGGTAATTTGATTTAAG	GTGTGTGTTATTTTGAATTTGGTGACCTCGTACCCTCAATCGGGGGTCTGCCTATAGTGAGTC	GACCTCGTACCCTCAATCGGGG	TOP	[C/G]	0	C1
CiC2868-05	ET103535	TTTCTGTAAACAATTCAATTATGACCCCTTTAAAACTTCTTATCCCAAAGATTGTAATGG[A/C]GAGTGTTCTACTAAACCTCGCAGGAAACATTACAAATCAAAAACTTTTAGGAAACCCTTT	BOT	[T/G]	0.931	1	ACTTCGTCAGTAACGGACGTCCTGCGAGGTTTAGTAGAACACTCT	GAGTCGAGGTCATATCGTGTCCTGCGAGGTTTAGTAGAACACTCG	CATTACAATCTTTGGGATAAGAATTGTAAGTGTACTGGAACGACCGGGTCTGCCTATAGTGAGTC	TTGTAAGTGTACTGGAACGACCGG	BOT	[T/G]	0	C6	1
CiC2899-04	ET103726	TTTCAGTTAATTTTATTTCTTRAAAAATGTAAGGCTTATAAATATTTTGTCTTCAAAATT[A/G]TTTAAAATATTGATTTGTTGCATGTTCAAWTGAAKTATTTTTTAAGAWGTTARAWATAAA	BOT	[T/C]	0.749	1	ACTTCGTCAGTAACGGACGTGAACATGCAACAAATCAATATTTTAAAT	GAGTCGAGGTCATATCGTGTGAACATGCAACAAATCAATATTTTAAAC	ATTTTGAAGACAAAATATTTATAAGCCTTAGGCGCGAGTGTCAGACCAGTCTGCCTATAGTGAGTC	CTTAGGCGCGAGTGTCAGACCA	BOT	[T/C]	0	C1
CiC2900-04	ET103742	TAAATCTCAATTGACTTGTGATATCTGGAGAAACACCATATCCCAGTCAGCTAACTTTCT[A/C]AAYTCTGGATTAAGTATTAAAGGAGTTATAAAGAAACAWCTCAAGTACAATGTCTTCTAA	TOP	[A/C]	0.658	1	ACTTCGTCAGTAACGGACCACCATATCCCAGTCAGCTAACTTTCTA	GAGTCGAGGTCATATCGTCACCATATCCCAGTCAGCTAACTTTCTC	TCTGGATTAAGTATTAAAGGAGTTTCCTAGAGATGTTGCGGAATTACCGTCTGCCTATAGTGAGTC	TCCTAGAGATGTTGCGGAATTACC	TOP	[A/C]	0	C2	1
CiC2900-06	ET103742	ACCGACAATAGTCTGTATTCACGTGTTCCAGAAAAGGTAGGATCCATGTCCTGGAAAAAG[A/C]AAATGCAACAATTGTTTAGTTTTAGCCAACCWTATGCAATGCTGTAAAGATTAAAATGAA	TOP	[A/C]	0.957	1	ACTTCGTCAGTAACGGACGGTAGGATCCATGTCCTGGAAAAAGA	GAGTCGAGGTCATATCGTGGTAGGATCCATGTCCTGGAAAAAGC	AATGCAACAATTGTTTAGTTTTAGGTATCAGGCATTTGTCGTTAGGGCGTCTGCCTATAGTGAGTC	GTATCAGGCATTTGTCGTTAGGGC	TOP	[A/C]	0	C2	1
CiC2903-01	ET103759	GCATCCAGGAGACTTTATTTTCTCAATTTCCTCTTCATCTTTGAACTTGAACATAGCACT[A/C]GATGAAATGTTGGACCCTCGGCTTTCAACTCCATCGCGCAATGTTCAAGARAAATTGATA	BOT	[T/G]	0.988	1	ACTTCGTCAGTAACGGACCCGAGGGTCCAACATTTCATCT	GAGTCGAGGTCATATCGTCCGAGGGTCCAACATTTCATCG	GTGCTATGTTCAAGTTCAAAGATTGCTGCTACACCCTGTACCGATGTCTGCCTATAGTGAGTC	TGCTGCTACACCCTGTACCGAT	BOT	[T/G]	0	C8
CiC2903-05	ET103759	GTTCAAGARAAATTGATAWCATTCGTGGAAGTTGCCATTTCATGCTTAGATGAGAGTCCT[A/G]AATCTAGACCAACGATGCAGAAAGTGTCTCAATTGTTGAAGATCTAGTCAATTGAAGATT	BOT	[T/C]	0.935	1	ACTTCGTCAGTAACGGACCACTTTCTGCATCGTTGGTCTAGATTT	GAGTCGAGGTCATATCGTCACTTTCTGCATCGTTGGTCTAGATTC	GGACTCTCATCTAAGCATGAAATTCATCCATTAGAGGACGCCTTGGGTCTGCCTATAGTGAGTC	TCATCCATTAGAGGACGCCTTGG	BOT	[T/C]	0	C1
CiC2920-01	ET103860	TAAAACTRAAGTTAAGTATGAAAAGAATTTTGTCCTTACATTGCAGTTGAAGTGTTACTT[A/G]CCTCTTGACCTTGACTTCTCTAGATCTTTTTAAATTAAGGATTTCTCTACTCTTGATATT	TOP	[A/G]	0.844	1	ACTTCGTCAGTAACGGACTCCTTACATTGCAGTTGAAGTGTTACTTA	GAGTCGAGGTCATATCGTTCCTTACATTGCAGTTGAAGTGTTACTTG	CTCTTGACCTTGACTTCTCTAGATGATACTGGCCTACCACTCGTGCGTCTGCCTATAGTGAGTC	GATACTGGCCTACCACTCGTGC	TOP	[A/G]	0	C8
CiC2920-04	ET103860	CAGAGATTAGGCGGCAGAGCCGACCATAACATAATTAAGTATCATAGCTTAGGCGGCAGA[A/G]CCGACCATAACATAATTAAGTATCATAGATTAGGCGRCAGAGCCGACAATAACGGAATTA	TOP	[A/G]	0.875	1	ACTTCGTCAGTAACGGACGTAAGTATCATAGCTTAGGCGGCAGAA	GAGTCGAGGTCATATCGTGTAAGTATCATAGCTTAGGCGGCAGAG	CGACCATAACATAATTAAGTATCATATCACCTTAACGTGGAGGATGAGAGTCTGCCTATAGTGAGTC	ATCACCTTAACGTGGAGGATGAGA	TOP	[A/G]	0	C8
CiC2931-01	ET103961	TTCTGMATATRCAACAGCATGCTGTAGCTGAATATCACTTTCCCTCAGCTGCCTCTCAAG[A/G]GATTCCACCTTCTCAGAGGTAGCTCTGCTACCTTTAAGATCCTCATTAAGTTCTATATTC	BOT	[T/C]	0.665	1	ACTTCGTCAGTAACGGACGAGCTACCTCTGAGAAGGTGGAATCT	GAGTCGAGGTCATATCGTGAGCTACCTCTGAGAAGGTGGAATCC	CAGCTGAGGGAAAGTGATATTCTGCGGATAACAAGACGGTAGTGGTCTGCCTATAGTGAGTC	CTGCGGATAACAAGACGGTAGTG	BOT	[T/C]	0	C2	1
CiC2931-05	ET103961	AGCTTGATGCAAAGATGCCTCCAAGCATTCAAGTCTGTCCCTCAAAAAGCTTATTTCCTC[A/G]GTTAGTCCTGCATTTGCTTCGGATAATATGATTAACTTCTCCTCTGCACTATCCGCCCGA	BOT	[T/C]	0.949	1	ACTTCGTCAGTAACGGACTCCGAAGCAAATGCAGGACTAACT	GAGTCGAGGTCATATCGTTCCGAAGCAAATGCAGGACTAACC	AGGAAATAAGCTTTTTGAGGGATATCACGGGCAACCTCGTCACGTCTGCCTATAGTGAGTC	ATATCACGGGCAACCTCGTCAC	BOT	[T/C]	0	C2	1
CiC2934-05	ET104005	GGATGTTTTGACTTCTCGTCGACAAATAATACTAATCTTGTCTAGTACCGCCTTGGTTTC[A/G]CCGGCCCTCTARTAYAAGGTTATTATTATTTGGCACGATAAGCCCTTAGCACCATATTGA	TOP	[A/G]	0.639	1	ACTTCGTCAGTAACGGACTCTTGTCTAGTACCGCCTTGGTTTCA	GAGTCGAGGTCATATCGTTCTTGTCTAGTACCGCCTTGGTTTCG	AAGGTTATTATTATTTGGCACGAAAGCCGAGTATTGGGGTAGTCCGTCTGCCTATAGTGAGTC	AAGCCGAGTATTGGGGTAGTCC	TOP	[A/G]	0	C8
CiC2938-01	ET104017	CGCCGAAATTGGCTGTCTGTGATTGACGGAAAATTTGTGCCTGTTGTATCCTGGGAAACA[A/G]TTACCAGCAAACCTAAAGCATTTCAGTAGGTGGTAAATCTATTTTAAGGAYACTATTCTG	TOP	[A/G]	0.945	1	ACTTCGTCAGTAACGGACTGCCTGTTGTATCCTGGGAAACAA	GAGTCGAGGTCATATCGTTGCCTGTTGTATCCTGGGAAACAG	TACCAGCAAACCTAAAGCATTCCGGTGATCTTGAGCGATATACTTGTCTGCCTATAGTGAGTC	CCGGTGATCTTGAGCGATATACTT	TOP	[A/G]	0	C8
CiC2938-02	ET104017	AAATAGCAGGGAAAAGAAAACCGAAACAGAAAAATTAATCTGAGGCCTGCACAGAATAGT[A/G]TCCTTAAAATAGATTTACCACCTACTGAAATGCTTTAGGTTTGCTGGTAAYTGTTTCCCA	TOP	[A/G]	0.899	1	ACTTCGTCAGTAACGGACGAATCTGAGGCCTGCACAGAATAGTA	GAGTCGAGGTCATATCGTGAATCTGAGGCCTGCACAGAATAGTG	CCTTAAAATAGATTTACCACCTACTCAGTCGATTGAAGCTGCGGTTCGTCTGCCTATAGTGAGTC	CAGTCGATTGAAGCTGCGGTTC	TOP	[A/G]	0	C3
CiC2945-01	ET076174	AAACCTAACTGCATAGTTAGAGATTGTGTGTTAGGTAAAGGGATAAAAAAAAGGTTAAAT[A/G]AAAGCACAAACAACCCCATCATGTTTGTTTTCTCGGAAATTAGCAAGAATTTTCCCGGAA	BOT	[T/C]	0.989	1	ACTTCGTCAGTAACGGACCATGATGGGGTTGTTTGTGCTTTT	GAGTCGAGGTCATATCGTCATGATGGGGTTGTTTGTGCTTTC	TTTAACCTTTTTTTTATCCCTTTACTTGAGTGCGGACAATCCAGCGTCTGCCTATAGTGAGTC	ACTTGAGTGCGGACAATCCAGC	BOT	[T/C]	0	C2	1
CiC2945-10	ET076174	AGATATGCCAAAACTATGTGGATCAAGACCAWCCAGCCAACCAAAAACAAACCCTTTTTT[A/G]AAAAAAATATTATAATAGACAACTAACATGGAACTAACTCCATACACATAATTTTATATG	TOP	[A/G]	0.628	1	ACTTCGTCAGTAACGGACCCAACCAAAAACAAACCCTTTTTTA	GAGTCGAGGTCATATCGTCCAACCAAAAACAAACCCTTTTTTG	GACAACTAACATGGAACTAACTCCAAAGCCGATCTTCGCCCAGTCTGTCTGCCTATAGTGAGTC	AAAGCCGATCTTCGCCCAGTCT	TOP	[A/G]	0	C4	1
CiC2952-01	ET104117	CCACTGTCACATGCTTGCAGCACTGCAGTTCCTCTATTCATCATCATCAGCTCCTCTATT[A/C]GTTTGATTCACCACACACTTGCGTATTTGCRGTTTTATAATTAAATTATTTACAGTCATC	BOT	[T/G]	0.98	1	ACTTCGTCAGTAACGGACCGCAAGTGTGTGGTGAATCAAACT	GAGTCGAGGTCATATCGTCGCAAGTGTGTGGTGAATCAAACG	ATAGAGGAGCTGATGATGATGAGGACAGTACCTACGTTGGCAAAGGTCTGCCTATAGTGAGTC	GGACAGTACCTACGTTGGCAAAG	BOT	[T/G]	0	C8
CiC2952-03	ET104117	CCATGGCATTTCTCAAGGCTTTATCAGATCATTTCATTTGATAGCATCATTGAAAAGAAA[A/C]AAAAAACATGATGATATGAGTCTTGAAATTAATTAAGTATTAAATATGCAACTAAAGCGA	TOP	[A/C]	0.869	1	ACTTCGTCAGTAACGGACGTCATTTGATAGCATCATTGAAAAGAAAA	GAGTCGAGGTCATATCGTGTCATTTGATAGCATCATTGAAAAGAAAC	AAAAACATGATGATATGAGTCTTGATCCAAAGGTGACCGCCTTACACGTCTGCCTATAGTGAGTC	ATCCAAAGGTGACCGCCTTACAC	TOP	[A/C]	0	C8
CiC2962-02	ET104186	TTGGTTTGCAATACATTAACTACTGGAAACAGCATGCTGAAACAGATGTTGGTCTAGATG[A/G]AAGAAGCAAAGAAATAAACAAARTTGAACAAGACTTTCTATAGAGTTGTGCTCTTCATTA	TOP	[A/G]	0.759	1	ACTTCGTCAGTAACGGACTGCTGAAACAGATGTTGGTCTAGATGA	GAGTCGAGGTCATATCGTTGCTGAAACAGATGTTGGTCTAGATGG	AGAAGCAAAGAAATAAACAAACGTCCTATGTTCCGCACTAGATGGTCTGCCTATAGTGAGTC	CGTCCTATGTTCCGCACTAGATG	TOP	[A/G]	0	C8
CiC2974-01	ET104266	GGTATTCGAAAGCTTGATCTTTCGCGGAATAATTTGTCTGGCCAAATTCCATTATTCCTC[A/G]AGGCTCTTTCGTTGGAATATCTTAACCTATCCTTCAACAATTTCGAGGGGAAAGTACCAA	TOP	[A/G]	0.922	1	ACTTCGTCAGTAACGGACTCTGGCCAAATTCCATTATTCCTCA	GAGTCGAGGTCATATCGTTCTGGCCAAATTCCATTATTCCTCG	GGCTCTTTCGTTGGAATATCTTCCATTCGGTAGACGCCAATCACGTCTGCCTATAGTGAGTC	TCCATTCGGTAGACGCCAATCAC	TOP	[A/G]	0	C2	1
CiC2985-01	ET104310	TTCAGAAATGGATTCACTGGGCTCCTCCACCATGGCCTTTCTTGTGCTTAAATACGGATG[A/G]TGCAAGGAAAGGAAATGGAGAGRCGAGTGCAGGTGGGCTGCTGCGGGACTGTCATGGTAA	BOT	[T/C]	0.967	1	ACTTCGTCAGTAACGGACCTCTCCATTTCCTTTCCTTGCAT	GAGTCGAGGTCATATCGTCTCTCCATTTCCTTTCCTTGCAC	ATCCGTATTTAAGCACAAGAAAGACTAGCCCTCGCATAGCTTGCGGTCTGCCTATAGTGAGTC	ACTAGCCCTCGCATAGCTTGCG	BOT	[T/C]	0	C2	1
CiC2994-01	ET104371	AAAAACCATGAATTCTATACAAGCCTTCCAGTCCACCAGTCCAAAACTTAACATCGCAGC[A/G]GCTACAGAAATTATTTTGTTTTACACAACTTTCAGCTACCTCTGTCACACAAAATGGACA	TOP	[A/G]	0.896	1	ACTTCGTCAGTAACGGACGCAGTCCAAAACTTAACATCGCAGCA	GAGTCGAGGTCATATCGTGCAGTCCAAAACTTAACATCGCAGCG	CTACAGAAATTATTTTGTTTTACACATCGACGGGAATTACACGTTGGAGGTCTGCCTATAGTGAGTC	TCGACGGGAATTACACGTTGGAG	TOP	[A/G]	0	C2	1
CiC2996-04	ET104378	AAGCTTTATGGTTYTTGTTTGCAYWACAAGTGCATGTTTTTGATCTATGAGTACATGGAG[A/C]GGGGAAGCTTGTTCTGTGTGTTACGCAATGAYGTTGAAGCTGTTGAGYTGGATTGGACTA	BOT	[T/G]	0.967	1	ACTTCGTCAGTAACGGACGAACACACAGAACAAGCTTCCCCT	GAGTCGAGGTCATATCGTGAACACACAGAACAAGCTTCCCCG	TCCATGTACTCATAGATCAAAAACTATTCCCGGTGTATAGGCCGATACGTCTGCCTATAGTGAGTC	TATTCCCGGTGTATAGGCCGATAC	BOT	[T/G]	0	C7
CiC3005-01	ET104424	GGATTTGTTGAGTGGAGAAGTGAAAAAGCAGGGTTACATAGCAGCACCAATGGTGGCTGT[A/C]ACTTTATCACAGTATTTGCTTCAAGTTTTTTCCATGATGATGGTTGGTCATCTTGGTCAA	TOP	[A/C]	0.968	1	ACTTCGTCAGTAACGGACGATAGCAGCACCAATGGTGGCTGTA	GAGTCGAGGTCATATCGTGATAGCAGCACCAATGGTGGCTGTC	CTTTATCACAGTATTTGCTTCAAGCGCAGTCAACGACGTATTCCGAGTCTGCCTATAGTGAGTC	CGCAGTCAACGACGTATTCCGA	TOP	[A/C]	0	C2	1
CiC3056-02	ET075329	TTTGTAATTTTAATAAGCAAAACAGACACTTGTTGTCTGCTTTTGATTGAGATTGATGAG[A/G]GGCACTTATAGAAAAGCACTTTTCAGTATTCTGCATGTCGCGACTCATAAACTAAAAAAT	TOP	[A/G]	0.912	1	ACTTCGTCAGTAACGGACTCTGCTTTTGATTGAGATTGATGAGA	GAGTCGAGGTCATATCGTTCTGCTTTTGATTGAGATTGATGAGG	GCACTTATAGAAAAGCACTTTTCCGCAGACTGGAGGACTCGGTATGTCTGCCTATAGTGAGTC	CGCAGACTGGAGGACTCGGTAT	TOP	[A/G]	0	C2	1
CiC3056-07	ET075329	AACAAATAAATAAATAAATAAAAGTGGGTTTCATCATTACGCTCACTAAGGTCACATCAA[A/G]AAAATAATTTCGAATCTAAGATATCAAAATTGCGTAACTTTTGATAATTCAATGAGGCTG	TOP	[A/G]	0.855	1	ACTTCGTCAGTAACGGACGCATTACGCTCACTAAGGTCACATCAAA	GAGTCGAGGTCATATCGTGCATTACGCTCACTAAGGTCACATCAAG	AAATAATTTCGAATCTAAGATATCAATCCAGTAGCGACTAGCCCGTCAGTCTGCCTATAGTGAGTC	TCCAGTAGCGACTAGCCCGTCA	TOP	[A/G]	0	C4	1
CiC3064-02	ET075359	GATGAAATGTRAGGTRTGCKTGTAATCTTACTTGGTTGAATTGACGTAACCAAGTAAAGA[A/C]TCACCATCATTGAAGCTGATAGCTGAAGCAGGAAGGACATGAGGATCAGCCGTACGGTCA	BOT	[T/G]	0.97	1	ACTTCGTCAGTAACGGACGCAGCTATCAGCTTCAATGATGGTGAT	GAGTCGAGGTCATATCGTGCAGCTATCAGCTTCAATGATGGTGAG	CTTTACTTGGTTACGTCAATTCAAAAGGGTGCCTGAGGTCGTAATACGTCTGCCTATAGTGAGTC	AAAGGGTGCCTGAGGTCGTAATAC	BOT	[T/G]	0	C7
CiC3064-07	ET075359	CTTGAGAATCTCTGGGGTAATGTGGTTTGGCCCTTTCGATGAAAAAGCAGCCATAAATGG[A/G]GMTGGCTTTGCTCCAAATTCAGTGGTCGGACGTGTAATGAAACCAACAGGATGCCTGTTA	TOP	[A/G]	0.654	1	ACTTCGTCAGTAACGGACGCGATGAAAAAGCAGCCATAAATGGA	GAGTCGAGGTCATATCGTGCGATGAAAAAGCAGCCATAAATGGG	GCTTTGCTCCAAATTCAGTGACTAGCCGTTGGTCCTGTTGAATAGTCTGCCTATAGTGAGTC	ACTAGCCGTTGGTCCTGTTGAATA	TOP	[A/G]	0	C4	1
CiC3071-01	ET075395	GCAACTTTAACACATTGAGCTTGTAAATACTCTAAAATTCTCTATACATTTCCAGCACAT[A/G]TAAATTCTAGATAGTTTGTAGATTTCTCTAAAATCTCTAGAGCTTGGCAAGCCTCCCCTA	TOP	[A/G]	0.623	1	ACTTCGTCAGTAACGGACGAAAATTCTCTATACATTTCCAGCACATA	GAGTCGAGGTCATATCGTGAAAATTCTCTATACATTTCCAGCACATG	AAATTCTAGATAGTTTGTAGATTTCTCCTGTGAGTAGTGTGCCGCAGTAGTCTGCCTATAGTGAGTC	CTGTGAGTAGTGTGCCGCAGTA	TOP	[A/G]	0	C8
CiC3074-02	ET075402	CACAAATGGGGCATATCCTGCTAAAAAAGTCATCTTTTGTTTAACCACAAAAACAATTCA[C/G]CCATTAAGTTCTTTACCCTCTACTTACTTTTTTCTTTTGCTTTAAGAGCTTTTCATTATG	TOP	[C/G]	0.77	1	ACTTCGTCAGTAACGGACGTTTTGTTTAACCACAAAAACAATTCAC	GAGTCGAGGTCATATCGTGTTTTGTTTAACCACAAAAACAATTCAG	CATTAAGTTCTTTACCCTCTACTTGTGCTCTGAGACGGCAAAGATTCGTCTGCCTATAGTGAGTC	GTGCTCTGAGACGGCAAAGATTC	TOP	[C/G]	0	C2	1
CiC3087-02	ET075446	CGGAACCGGACCCGGATTAATCCGGGTTATTAAAATTCATTCCGGATCYGGATTTTTTTA[A/T]ACTCCGGTACGGGTTCAACCCGGYCCGGATTATCCGGGTTTGTCCGGGTCCGGGTTATTT	BOT	[T/A]	0.688	1	ACTTCGTCAGTAACGGACGGGGTTGAACCCGTACCGGAGTT	GAGTCGAGGTCATATCGTGGGGTTGAACCCGTACCGGAGTA	GATCCGGAATGAATTTTAATAACACAGTCGGTTAAGGGACTTCCCGTCTGCCTATAGTGAGTC	ACAGTCGGTTAAGGGACTTCCC	BOT	[T/A]	0	C1
CiC3087-04	ET075446	TTTTGCTTCCGACACCATTACTTCATCTCAGTCCCTCAGCGATGGCAGGACCTTAGTTTC[A/G]AAAGATGGAAGCTTTGAGCTTGGTTTCTTCAGTCCTGGTAGTTCCAAGAATCGTTACGTG	TOP	[A/G]	0.91	1	ACTTCGTCAGTAACGGACGAGCGATGGCAGGACCTTAGTTTCA	GAGTCGAGGTCATATCGTGAGCGATGGCAGGACCTTAGTTTCG	AAGATGGAAGCTTTGAGCTTGCGCATCTCCATCGACCGAGTAGTCTGCCTATAGTGAGTC	GCGCATCTCCATCGACCGAGTA	TOP	[A/G]	0	C8
CiC3095-01	ET075467	TGCTAGCTTTCCGTTGGTAAGAAATACAGGAAAATGTGTGTCTTTAACTCTCTCTGTTTA[A/C]AATTTCTACAATTTTTTTTTTGGGTTTAAAATTATRATTTTTTGGTACARAGAGGTTTTT	BOT	[T/G]	0.76	1	ACTTCGTCAGTAACGGACGAAACCCAAAAAAAAAATTGTAGAAATTT	GAGTCGAGGTCATATCGTGAAACCCAAAAAAAAAATTGTAGAAATTG	AAACAGAGAGAGTTAAAGACACACAATCGGAGATGGGCCTGTCAAGCGTCTGCCTATAGTGAGTC	ATCGGAGATGGGCCTGTCAAGC	BOT	[T/G]	0	C1
CiC3095-03	ET075467	TCTCTGTTTAMAATTTCTACAATTTTTTTTTTGGGTTTAAAATTATRATTTTTTGGTACA[A/G]AGAGGTTTTTCCATGGGCAAAGTTCATATCGTAATGCCTGGGAATGAAATTCCAAAGTGG	BOT	[T/C]	0.667	1	ACTTCGTCAGTAACGGACACTTTGCCCATGGAAAAACCTCTT	GAGTCGAGGTCATATCGTACTTTGCCCATGGAAAAACCTCTC	ATAATTTTAAACCCAAAAAAAAAACAGTGCCGTTAGACCTACCGAAGTCTGCCTATAGTGAGTC	CAGTGCCGTTAGACCTACCGAA	BOT	[T/C]	0	C1
CiC3096-02	ET075468	ATGCCAGAAGAGCATCGTGGATGATGATGATTCTATTGGCTGTCAGAGAGAGCGTATGTA[A/T]TAGTGCCGTGATGGGTTGGCGAAGGTGCATGCAAGCTTCAAAAATCTGGAGATGTGTAGG	BOT	[T/A]	0.906	1	ACTTCGTCAGTAACGGACGGCCAACCCATCACGGCACTAT	GAGTCGAGGTCATATCGTGGCCAACCCATCACGGCACTAA	ACATACGCTCTCTCTGACAGCCGGAACTGTTGTTTGGCGGAACGTCTGCCTATAGTGAGTC	CGGAACTGTTGTTTGGCGGAAC	BOT	[T/A]	0	C2	1
CiC3153-01	ET075645	GTAGAATAAATTATGAATGCTGAAGGAGTGGAGGATCCTGATGATTGACGATATCGTGGC[A/G]TGACGTTTTGGATTGGAAGCTTGGAGCCTTGGAATCTACATGGATTTGTAGTGTTTTTTA	BOT	[T/C]	0.697	1	ACTTCGTCAGTAACGGACGCAAGCTTCCAATCCAAAACGTCAT	GAGTCGAGGTCATATCGTGCAAGCTTCCAATCCAAAACGTCAC	TATCGTCAATCATCAGGATCCGAGCTTCTCATCACGTATATGGGGGTCTGCCTATAGTGAGTC	GAGCTTCTCATCACGTATATGGGG	BOT	[T/C]	0	C8
CiC3177-04	ET075722	AGGGAGAGAGCCGCCAGTGGAGTGAAAACGCAAGGCAGAAGAGGGGAGAAAAGGACGAGT[A/G]CAGCAGTTCGRCTTCATGGCTGATTTTATTTCTTGTGTTGCTCTCAATTCAAGTATGTCT	TOP	[A/G]	0.693	1	ACTTCGTCAGTAACGGACGAGAAGAGGGGAGAAAAGGACGAGTA	GAGTCGAGGTCATATCGTGAGAAGAGGGGAGAAAAGGACGAGTG	CTTCATGGCTGATTTTATTTCTTTAGGATTGCGCCAGTCTTACATGAGTCTGCCTATAGTGAGTC	TAGGATTGCGCCAGTCTTACATGA	TOP	[A/G]	0	C8
CiC3187-04	ET075763	ATTATAGRAATATACAACCACAAWATGGTGGGAAAAAAGTGAGAGTCAACCAAAAAGTTG[A/G]AATTTGTAAACCATAATTTGATAAACTTCAAAGGAATTTTAGATGAAAAATGGACTTGAA	TOP	[A/G]	0.794	1	ACTTCGTCAGTAACGGACAAAAAGTGAGAGTCAACCAAAAAGTTGA	GAGTCGAGGTCATATCGTAAAAAGTGAGAGTCAACCAAAAAGTTGG	ATTTGTAAACCATAATTTGATAAACTGCTACAAGTTGAAACTGTCGGAGTGTCTGCCTATAGTGAGTC	GCTACAAGTTGAAACTGTCGGAGT	TOP	[A/G]	0	C1
CiC3187-08	ET075763	RAATTTCCAAAAATTTGGTAAATTCTAATTGCAAGTAGGAATATAAAACCAAAAAGTTRT[A/G]GGAGGAACAACTGCACCCAAAATTGGTAAAAACTCACCAAGAATTTGAGTACTTTTAACT	BOT	[T/C]	0.754	1	ACTTCGTCAGTAACGGACTTTTGGGTGCAGTTGTTCCTCCT	GAGTCGAGGTCATATCGTTTTTGGGTGCAGTTGTTCCTCCC	TTTTGGTTTTATATTCCTACTTGCTACCTGAAAGCCCGGTATCAACGGTCTGCCTATAGTGAGTC	TACCTGAAAGCCCGGTATCAACG	BOT	[T/C]	0	C8
CiC3189-03	ET114005	TGAAACTTCAGTGCAGAGATCAGAGTTCAGTTCAGACATGTCCCTGGAAACCTGTACAAG[C/G]GGAATTTTGGAACTGACTTAGACAAGRCTACAAATRAGCTTGTGCTCCGACTCCATCCTG	TOP	[C/G]	0.982	1	ACTTCGTCAGTAACGGACCATGTCCCTGGAAACCTGTACAAGC	GAGTCGAGGTCATATCGTCATGTCCCTGGAAACCTGTACAAGG	GAATTTTGGAACTGACTTAGACACTGGACTTCAACGAACGAGCATCGTCTGCCTATAGTGAGTC	CTGGACTTCAACGAACGAGCATC	TOP	[C/G]	0	C8
CiC3189-10	ET114005	AATGATTAACTTAAAACAATAGCAAGGAGTGTAGCATTTCCATAACCCACCATGGGATTT[A/G]ATTCTTCTTTGGTGGTGATGGTGGTGTGTGGCTATACCTTAAAATAGGATCTCTAGCAAT	TOP	[A/G]	0.846	1	ACTTCGTCAGTAACGGACGTCCATAACCCACCATGGGATTTA	GAGTCGAGGTCATATCGTGTCCATAACCCACCATGGGATTTG	TTCTTCTTTGGTGGTGATGGTCCGGAGATGACTGGTTCCGACGGTCTGCCTATAGTGAGTC	CCGGAGATGACTGGTTCCGACG	TOP	[A/G]	0	C2	1
CiC3202-03	ET075824	GCTGGGATTAATTCACAATCAATTCTTCTTTTAGGATTAAAAAATTTTAGGTTCTTTCTK[A/T]GTGTCGTATTCTTCCTATTCGGCCATTGACCATGCTTTTGTCTATACTATCAAAAGGAGC	BOT	[T/A]	0.919	1	ACTTCGTCAGTAACGGACGGGCCGAATAGGAAGAATACGACACT	GAGTCGAGGTCATATCGTGGGCCGAATAGGAAGAATACGACACA	AGAAAGAACCTAAAATTTTTTAATCCCCAATACCCTGCATTCGAGCGTGTCTGCCTATAGTGAGTC	CCAATACCCTGCATTCGAGCGT	BOT	[T/A]	0	C2	1
CiC3205-01	ET075833	TCTCACTGACCTTCGTGGGAAAGCTAAGTGCCCCTATTTAGTAAGGCGCCCTCTCTTTAC[A/G]CGAATTGGGTATTCCCCCGAATAAGTCCTCACAACAAAGGTTAGGTGCTTGAGATCATAA	BOT	[T/C]	0.892	1	ACTTCGTCAGTAACGGACGTATTCGGGGGAATACCCAATTCGT	GAGTCGAGGTCATATCGTGTATTCGGGGGAATACCCAATTCGC	TAAAGAGAGGGCGCCTTACTACGAGATGGCGAAAAATCGTGTACTGTCTGCCTATAGTGAGTC	CGAGATGGCGAAAAATCGTGTACT	BOT	[T/C]	0	C8
CiC3205-02	ET075833	TAAGTCCTCACAACAAAGGTTAGGTGCTTGAGATCATAACTGCTTACAGCAGCGCTCCTG[A/G]CGCGAGACTCTTTCGCCTAGAATGAATTCGGTAAGGAAAGGAAGGGTAGAGCCTCATGGT	TOP	[A/G]	0.803	1	ACTTCGTCAGTAACGGACCTGCTTACAGCAGCGCTCCTGA	GAGTCGAGGTCATATCGTCTGCTTACAGCAGCGCTCCTGG	GCGAGACTCTTTCGCCTAGGCCATATACTCTCCAGTGCGTGGTCTGCCTATAGTGAGTC	GCCATATACTCTCCAGTGCGTG	TOP	[A/G]	0	C8
CiC3225-01	ET075927	GATTCCAGATATTTGCGTGCTAAATTTTAGATGCATGAAGAATGAAATTGTTCTCTAACT[A/G]TTCAATTTCATTTGTTGTTATTAACATGATCATTATATTTTTTAAAAACTAGTGTTTCAC	TOP	[A/G]	0.801	1	ACTTCGTCAGTAACGGACTGCATGAAGAATGAAATTGTTCTCTAACTA	GAGTCGAGGTCATATCGTTGCATGAAGAATGAAATTGTTCTCTAACTG	TCAATTTCATTTGTTGTTATTAACATTCAAGCGGGGCTGTCAACACAGTCTGCCTATAGTGAGTC	TTCAAGCGGGGCTGTCAACACA	TOP	[A/G]	0	C3
CiC3234-02	ET075975	CATAAGAACCTTTTGAGATTCTAAAACAAACCCYTCTGATAATCCCAAAAGGAGTTGATC[A/G]TCATCAAACTCTAGTCCTGGCAAGAGCAAAATGGAAAGAAACACCACCAGCACAGGTAAT	BOT	[T/C]	0.949	1	ACTTCGTCAGTAACGGACGTCTTGCCAGGACTAGAGTTTGATGAT	GAGTCGAGGTCATATCGTGTCTTGCCAGGACTAGAGTTTGATGAC	ATCAACTCCTTTTGGGATTATCATCGGGTTGAGAGAACTTGGCCGTCTGCCTATAGTGAGTC	ATCGGGTTGAGAGAACTTGGCC	BOT	[T/C]	0	C2	1
CiC3234-08	ET075975	TCTTTAATCAATTACATTTGAGCCTTGGTGGCCTTAATATCTTCACCAGAAGAATTACCA[A/C]ACTCTTAATCAATGTTAATAACCTTAGGATGCCTCTTCTTCTCTTCAGMAAGCTTTGGCA	TOP	[A/C]	0.696	1	ACTTCGTCAGTAACGGACCCTTAATATCTTCACCAGAAGAATTACCAA	GAGTCGAGGTCATATCGTCCTTAATATCTTCACCAGAAGAATTACCAC	CTCTTAATCAATGTTAATAACCTTAGGTCAGTCAGACTTAACCGGCGGAGTCTGCCTATAGTGAGTC	TCAGTCAGACTTAACCGGCGGA	TOP	[A/C]	0	C8
CiC3248-01	ET076086	ACAGCTTTCATCAGCATCAGAACCTCCCTCAAATTCAATAACAGCAGAAAGAGCAAATCC[A/G]ATGAAGTTTTTGTTACAGCAATGCTGTGGCATTTGAATASTTACTGAAGATCCTAAAGAT	TOP	[A/G]	0.931	1	ACTTCGTCAGTAACGGACGTCAATAACAGCAGAAAGAGCAAATCCA	GAGTCGAGGTCATATCGTGTCAATAACAGCAGAAAGAGCAAATCCG	TGAAGTTTTTGTTACAGCAATGCGTAAGCTCGACTGTAGACGATGGTCTGCCTATAGTGAGTC	CGTAAGCTCGACTGTAGACGATG	TOP	[A/G]	0	C2	1
CiC3248-06	ET076086	TATGCCCAAACACTTCTTTCATTGAGTTTCAGGCAATTATCAAATTTTAACATCCCTGGT[A/G]CTGTCAAGCTCACACTTCCGTGGGCCTGGTCGGATAGTTTTTCCACTAAGGATGCATGAA	BOT	[T/C]	0.976	1	ACTTCGTCAGTAACGGACGCACGGAAGTGTGAGCTTGACAGT	GAGTCGAGGTCATATCGTGCACGGAAGTGTGAGCTTGACAGC	CCAGGGATGTTAAAATTTGATAGAAGAGACATCCTATCGCGCTACGTCTGCCTATAGTGAGTC	GAAGAGACATCCTATCGCGCTAC	BOT	[T/C]	0	C2	1
CiC3258-02	ET080108	AATCCAAAATCTAATATTTTTATTATATGATGTCTTCACAGTTGGTGATGAATACATCTA[A/G]ATCCGATCCTTTTGTTCGGCACGCTGACAAATTTATTTGTTCTGTATTGCCCGAATCACC	BOT	[T/C]	0.981	1	ACTTCGTCAGTAACGGACTGCCGAACAAAAGGATCGGATT	GAGTCGAGGTCATATCGTTGCCGAACAAAAGGATCGGATC	AGATGTATTCATCACCAACTGTGGTAAATCCATGAGCGTTGAACAGGGTCTGCCTATAGTGAGTC	GTAAATCCATGAGCGTTGAACAGG	BOT	[T/C]	0	C2	1
CiC3258-03	ET080108	TAACTTTCAATTTTTTWAAAAAAAATTATCTAAAATCTCTACGCGTCTAACTCAGTTTGA[A/G]CTACAGAATGTTACCTGAAGAGTATGTGACAAGCTTGGTTGGTGATTCGGGCAATACAGA	TOP	[A/G]	0.883	1	ACTTCGTCAGTAACGGACTCTCTACGCGTCTAACTCAGTTTGAA	GAGTCGAGGTCATATCGTTCTCTACGCGTCTAACTCAGTTTGAG	TACAGAATGTTACCTGAAGAGTATGCAGGACTCATTTCGGAGAGGTACGTCTGCCTATAGTGAGTC	CAGGACTCATTTCGGAGAGGTAC	TOP	[A/G]	0	C2	1
CiC3261-01	ET076206	TTGAGTGAAGCAAGTTCAAAAACTTCAAGAATCAAAAAGAGAAGAATGAAGCAATTATCT[A/G]CTTTGAGTGCAAGAAGTCAGGCTATATCAAATCAGAATGTCCTCTTCTCAACAAACACAA	BOT	[T/C]	0.955	1	ACTTCGTCAGTAACGGACGAGCCTGACTTCTTGCACTCAAAGT	GAGTCGAGGTCATATCGTGAGCCTGACTTCTTGCACTCAAAGC	GATAATTGCTTCATTCTTCTCTTTATTCTAAGGACTCAAATCGCGGTTGTCTGCCTATAGTGAGTC	ATTCTAAGGACTCAAATCGCGGTT	BOT	[T/C]	0	C2	1
CiC3261-02	ET076206	TGGATGAAGAACAATCACAAGAGGTGTCAAACTTGGCACTTATGGCAATTGAAGATGAAT[A/C]TTTTGATGAAGTTGATGTGGTAAATGATCTTCCTTTTGATGAACTGTTTGAGGCTTTTAA	TOP	[A/C]	0.938	1	ACTTCGTCAGTAACGGACGGGCACTTATGGCAATTGAAGATGAATA	GAGTCGAGGTCATATCGTGGGCACTTATGGCAATTGAAGATGAATC	TTTGATGAAGTTGATGTGGTAATGCCAAGAGAGTTAGCCCGGTAGTCTGCCTATAGTGAGTC	TGCCAAGAGAGTTAGCCCGGTA	TOP	[A/C]	0	C2	1
CiC3275-02	ET076356	TGCAACAGAAAGCCTCCGGTCATGAGTGAGATGTTTAATGAGGACATCTGCATACTCATT[C/G]ACAGTCATGATAACAACCTTCACCTGGTCTTGCAGCCACTCTAATACCACGTCCTTCTTA	BOT	[G/C]	0.908	1	ACTTCGTCAGTAACGGACGCAGGTGAAGGTTGTTATCATGACTGTG	GAGTCGAGGTCATATCGTGCAGGTGAAGGTTGTTATCATGACTGTC	ATGAGTATGCAGATGTCCTCATAATCCTTAGCACGCAGGGATCGGTCTGCCTATAGTGAGTC	AATCCTTAGCACGCAGGGATCG	BOT	[G/C]	0	C3	1
CiC3276-02	ET076358	AATTACAAGTAACCGTGCTAACAAACTGTTAACTGAATAACAAATTCATAACAAACTTGC[A/T]GCCCAGACTGCCAGATCACCAGTTTAGTTATCTAACAAACTTAACGAACTGAAGCATATA	BOT	[T/A]	0.931	1	ACTTCGTCAGTAACGGACGGGTGATCTGGCAGTCTGGGCT	GAGTCGAGGTCATATCGTGGGTGATCTGGCAGTCTGGGCA	CAAGTTTGTTATGAATTTGTTATTCACGCTAAGGTATCACGATGGCCGTCTGCCTATAGTGAGTC	ACGCTAAGGTATCACGATGGCC	BOT	[T/A]	0	C2	1
CiC3282-01	ET076400	AGTTGGCAGGCAGGTCAAGGAAAATAATCTGTTTGAGAAGGTCATTTCTTCACGTGTTTC[A/C]CAAACACCGCAAAYAAAAAATATACAAGGAGAAATCGCAGAGAAGATAGGCTTAGAATTG	TOP	[A/C]	0.628	1	ACTTCGTCAGTAACGGACGGAGAAGGTCATTTCTTCACGTGTTTCA	GAGTCGAGGTCATATCGTGGAGAAGGTCATTTCTTCACGTGTTTCC	AAAAATATACAAGGAGAAATCGCGCCACCGTGGTAGAGTGTCAAAGTCTGCCTATAGTGAGTC	GCCACCGTGGTAGAGTGTCAAA	TOP	[A/C]	0	C1
CiC3282-04	ET076400	CTTACATAATTGTCTCCAATAAATACCAATAGGTATACGAACGCAAACATGACTCTGTTC[A/G]GCCAATTCTAAGCCTATCTTCTCTGCGATTTCTCCTTGTATATTTTTTRTTTGCGGTGTT	TOP	[A/G]	0.993	1	ACTTCGTCAGTAACGGACCGAACGCAAACATGACTCTGTTCA	GAGTCGAGGTCATATCGTCGAACGCAAACATGACTCTGTTCG	CCAATTCTAAGCCTATCTTCTCTCCCGTCCACTTTGGTCAAGAGTGTCTGCCTATAGTGAGTC	CCCGTCCACTTTGGTCAAGAGT	TOP	[A/G]	0	C6	1
CiC3285-03	ET076422	TATTTCTAAAATATGATGGTTTTAATTAAAAGTATTTTATTAGGTCAGAGTTTATGAAAA[C/G]AAGAAAAAATAGAAGATAAAGTTCATGGGTGCTAAACTACTAAATARGAATAAAGAAAGA	BOT	[G/C]	0.699	1	ACTTCGTCAGTAACGGACCCCATGAACTTTATCTTCTATTTTTTCTTG	GAGTCGAGGTCATATCGTCCCATGAACTTTATCTTCTATTTTTTCTTC	TTTCATAAACTCTGACCTAATAAAAGCAACGATCCTACAGTATCCGCGTCTGCCTATAGTGAGTC	GCAACGATCCTACAGTATCCGC	BOT	[G/C]	0	C8
CiC3285-04	ET076422	AATACTTTTAATTAAAACCATCATATTTTAGAAATAGATTTTTTCATCGACAATAATCCT[A/G]CTATTGATTCTTTGGTCTATGTAGTAGTCTGATTTAAAATCCTTGAATAAAGATTCATGG	TOP	[A/G]	0.675	1	ACTTCGTCAGTAACGGACGAGATTTTTTCATCGACAATAATCCTA	GAGTCGAGGTCATATCGTGAGATTTTTTCATCGACAATAATCCTG	TATTGATTCTTTGGTCTATGTAGTAGTCTGCAATCCACGATGGACATCCGTCTGCCTATAGTGAGTC	TCTGCAATCCACGATGGACATCC	TOP	[A/G]	0	C8
CiC3289-08	ET076463	TATTCTTTTGCTTWTTTATTTATTTATTTTTAAGGTTTCAATTACTCCAGAGGTGACGTC[A/G]AAAAAAATCAACAGACAAATTATTTCTCAGCTGATTAATTTATATCGGCTGACTMACTTG	TOP	[A/G]	0.919	1	ACTTCGTCAGTAACGGACTTTCAATTACTCCAGAGGTGACGTCA	GAGTCGAGGTCATATCGTTTTCAATTACTCCAGAGGTGACGTCG	AAAAAATCAACAGACAAATTATTTCTCTACCTACAGTTCGATAGCCCGGTCTGCCTATAGTGAGTC	TCTACCTACAGTTCGATAGCCCG	TOP	[A/G]	0	C2
CiC3289-11	ET076463	CAGACAAATTATTTCTCAGCTGATTAATTTATATCGGCTGACTMACTTGGGTGRACGAAT[A/G]CCTGCCTATGATGGTATGAAGAGCATTTACACGGCAGGGCCGCTGCCTTTTGAATCGAAG	BOT	[T/C]	0.63	1	ACTTCGTCAGTAACGGACGGCTCTTCATACCATCATAGGCAGGT	GAGTCGAGGTCATATCGTGGCTCTTCATACCATCATAGGCAGGC	AGTCAGCCGATATAAATTAATCAGACAAACGTCTTGCAGCATGGCTATGTCTGCCTATAGTGAGTC	ACAAACGTCTTGCAGCATGGCTAT	BOT	[T/C]	0	C1
CiC3294-02	ET076523	TACTTCAAAGATTTTTTCTCACAAGATCTCCTGCAGTAGTGAATTTTTTTCTCACARGAT[A/G]CTTGTTTTGCAGAGGGGTGAAAGTTTTGAAGAMATAGAAGAAGAAAGAAAGAGTAGTAGC	BOT	[T/C]	0.764	1	ACTTCGTCAGTAACGGACCTTTCACCCCTCTGCAAAACAAGT	GAGTCGAGGTCATATCGTCTTTCACCCCTCTGCAAAACAAGC	GTGAGAAAAAAATTCACTACTGCTACTCCGTATCGCACGCAAGACGTCTGCCTATAGTGAGTC	TACTCCGTATCGCACGCAAGAC	BOT	[T/C]	0	C8
CiC3294-05	ET076523	GTTTTGAAGAMATAGAAGAAGAAAGAAAGAGTAGTAGCCATGATCGATTTCCTCTGCGCA[A/G]GAGCTTGGGATTTGAGAGTAAGCATGACTCTGAGAAGATCTCTGATTGTGATCAATTGGG	TOP	[A/G]	0.952	1	ACTTCGTCAGTAACGGACGATGATCGATTTCCTCTGCGCAA	GAGTCGAGGTCATATCGTGATGATCGATTTCCTCTGCGCAG	AGCTTGGGATTTGAGAGTAAGCACATGAATTACTTGGCGCTCAGAGTCTGCCTATAGTGAGTC	CACATGAATTACTTGGCGCTCAGA	TOP	[A/G]	0	C8
CiC3302-04	ET076581	AGTACTCTGCTTCCATTCTGATAATCTGGAAGAGCTTCTCGAAGATCATTCCATATCATA[A/T]CGTGATAGATATCATCAAGGACARTCATATACTTCTTATTTGTCAGGTAATCACGAAGAA	TOP	[A/T]	0.762	1	ACTTCGTCAGTAACGGACGCTTCTCGAAGATCATTCCATATCATAA	GAGTCGAGGTCATATCGTGCTTCTCGAAGATCATTCCATATCATAT	GTGATAGATATCATCAAGGACAATACGCACGTTTTGAGGGTAGCGGTCTGCCTATAGTGAGTC	ATACGCACGTTTTGAGGGTAGCG	TOP	[A/T]	0	C3	1
CiC3309-02	ET076635	TGAACAGTAACACGRWTTGACCCGGCTTTGAACAGTAACGCGGTTTGGTTGAAAATAATC[A/C]TGTGTAATGCATGTACCGTACGCGCAAGYTTTGGTCCACTAATATGCTGCCACGTCACCA	TOP	[A/C]	0.937	1	ACTTCGTCAGTAACGGACGAACGCGGTTTGGTTGAAAATAATCA	GAGTCGAGGTCATATCGTGAACGCGGTTTGGTTGAAAATAATCC	GTGTAATGCATGTACCGTACGGAGATAGGCAATCATACGCGCTACGTCTGCCTATAGTGAGTC	GAGATAGGCAATCATACGCGCTAC	TOP	[A/C]	0	C8
CiC3309-18	ET076635	CCAAGGCGGTATCTAGACAAGATTATTATTATTTGTCTACGAAAAGTCAAATCATCCACA[A/C]AAATTAGAGGGGAAAAGAAAATAAATTTACCAAATAAAGCCCATGACACATGTTGAGACT	TOP	[A/C]	0.923	1	ACTTCGTCAGTAACGGACTCTACGAAAAGTCAAATCATCCACAA	GAGTCGAGGTCATATCGTTCTACGAAAAGTCAAATCATCCACAC	AATTAGAGGGGAAAAGAAAATAAAATCCACAGCCGGGACTTTCGGTGTCTGCCTATAGTGAGTC	ATCCACAGCCGGGACTTTCGGT	TOP	[A/C]	0	C8
CiC3310-01	ET076639	ATTTTAAAGGGAGGTTATTGGGAAGTTAAAATTGGCAGTTGTGGGAAAAGGGTAATAGCA[A/G]TTATAAAATCTCTTTTAAAGCAAATTCAAATCAAGTTTCAAATTTTAGGAGTACTTAATT	TOP	[A/G]	0.884	1	ACTTCGTCAGTAACGGACCAGTTGTGGGAAAAGGGTAATAGCAA	GAGTCGAGGTCATATCGTCAGTTGTGGGAAAAGGGTAATAGCAG	TATAAAATCTCTTTTAAAGCAAATTCCGTTTGAAGCAGTCCACGTCGCGTCTGCCTATAGTGAGTC	CGTTTGAAGCAGTCCACGTCGC	TOP	[A/G]	0	C8
CiC3310-10	ET076639	TTAGGGTTCTCTTATCCACAGATGTTTAGGAAATAATGAAGTAAAAGATATCTGGATGCG[A/G]AAACATGGCACAATCAAGTCTTGTCTCCAAATAACAAGGTCCCGGATGTCTGACTGCRGG	BOT	[T/C]	0.962	1	ACTTCGTCAGTAACGGACGACAAGACTTGATTGTGCCATGTTTT	GAGTCGAGGTCATATCGTGACAAGACTTGATTGTGCCATGTTTC	GCATCCAGATATCTTTTACTTCATATCAGGAAGCACGCATTTACACCGTCTGCCTATAGTGAGTC	TATCAGGAAGCACGCATTTACACC	BOT	[T/C]	0	C8
CiC3315-01	ET076686	TGCTTTAGTGGTCGTGGTGGAGACTTTCAGTAGTACTAATGTGGAGAATTCTCTTGAGGT[A/G]GTGGTGGTAGAGATTAATGGACTCATTTGCATTAGTATTGAGGGTTTGATGGTGGTGGTG	BOT	[T/C]	0.854	1	ACTTCGTCAGTAACGGACTGAGTCCATTAATCTCTACCACCACT	GAGTCGAGGTCATATCGTTGAGTCCATTAATCTCTACCACCACC	CCTCAAGAGAATTCTCCACATTACGTAAATGACTCGATCCAACTTGCGTCTGCCTATAGTGAGTC	CGTAAATGACTCGATCCAACTTGC	BOT	[T/C]	0	C2
CiC3323-03	ET076743	TTTTAATTAATACGTTGCAGTCAGTGCCACTATATCTCTCWGAAATGGCACCACCAAAAY[A/G]CAGAGGAGCATTCAACATTGGCTTCCAAGTATGTCTTGCCATTGGTGTTCTATCCGCTAA	BOT	[T/C]	0.734	1	ACTTCGTCAGTAACGGACAGCCAATGTTGAATGCTCCTCTGT	GAGTCGAGGTCATATCGTAGCCAATGTTGAATGCTCCTCTGC	TTTTGGTGGTGCCATTTCCAGTGATTACTCACCGGACGATACGTCTGCCTATAGTGAGTC	CAGTGATTACTCACCGGACGATAC	BOT	[T/C]	0	C8
CiC3328-01	ET076765	TTTCTCACTACTAGAAAAATAGTCTTTACTGACACTTGGTTTGTGACACTTTATTAAAAA[A/G]TATCAGTATTTTTATACATATGGGCCATTTTCCGTGTTTAACACATAAGTATCACAAATT	TOP	[A/G]	0.769	1	ACTTCGTCAGTAACGGACCACTTGGTTTGTGACACTTTATTAAAAAA	GAGTCGAGGTCATATCGTCACTTGGTTTGTGACACTTTATTAAAAAG	ATCAGTATTTTTATACATATGGGCCGGCATTTCGTGTACCTACCACCGTCTGCCTATAGTGAGTC	GGCATTTCGTGTACCTACCACC	TOP	[A/G]	0	C8
CiC3334-01	ET076817	TTCCATGTCTGGGATCTTCGACAACGTTGAATCAACCGGAGAACACCTCTGTGGCATCTG[A/G]AGAACTTCTTCACCAGATTCTTCAGATGCCTGAAAGACACAACTGAAATATGAGTTAGCT	TOP	[A/G]	0.976	1	ACTTCGTCAGTAACGGACGGGAGAACACCTCTGTGGCATCTGA	GAGTCGAGGTCATATCGTGGGAGAACACCTCTGTGGCATCTGG	GAACTTCTTCACCAGATTCTTCCTCGTTCGATGAACAAAGGGGTTAGTCTGCCTATAGTGAGTC	CTCGTTCGATGAACAAAGGGGTTA	TOP	[A/G]	0	C2	1
CiC3334-03	ET076817	TTCAACGTTGTCGAAGATCCCAGACATGGAAAATACTTTTTCTGGGCTCCTGGAAAGGCT[A/G]GTCCGGTCCTTGTCAGATTCATCATATGAAGTACGGCTTTCCACATTGAAATGGCTGCTG	TOP	[A/G]	0.769	1	ACTTCGTCAGTAACGGACGTTCTGGGCTCCTGGAAAGGCTA	GAGTCGAGGTCATATCGTGTTCTGGGCTCCTGGAAAGGCTG	TCCGGTCCTTGTCAGATTCTTCGTCGGACCGTCCAACTTGAGTCTGCCTATAGTGAGTC	TTCGTCGGACCGTCCAACTTGA	TOP	[A/G]	0	C2	1
CiC3337-02	ET076833	TTTATATTTACTATATATTATTAAYTTTTGTTTCATAATTACAGTTTTTTTTTCACAGCA[A/G]CTGTAGCTTAAAAGCTACAGCACCTCAATCTCAAACGCACCCTAGAACAACCCCATCTCT	TOP	[A/G]	0.68	1	ACTTCGTCAGTAACGGACGTCATAATTACAGTTTTTTTTTCACAGCAA	GAGTCGAGGTCATATCGTGTCATAATTACAGTTTTTTTTTCACAGCAG	TGTAGCTTAAAAGCTACAGCACCAAACTTACATGCCTGACGATGGGGTCTGCCTATAGTGAGTC	CAAACTTACATGCCTGACGATGGG	TOP	[A/G]	0	C1
CiC3337-04	ET076833	AAGACCCAAGCACCCAACAAAAGAGATTGAGCTCATCATTAATAGCTTATTCAGCAAATT[A/C]AGGGTGCGTTTGGGATTGAGGTTGGGCAGCTGTAGCTTAAAAGTTACAGCACTAAAGTGT	BOT	[T/G]	0.962	1	ACTTCGTCAGTAACGGACGCTCAATCCCAAACGCACCCTT	GAGTCGAGGTCATATCGTGCTCAATCCCAAACGCACCCTG	ATTTGCTGAATAAGCTATTAATGACCGAAGCGAGTGTTTAGGTGTATCGTCTGCCTATAGTGAGTC	CCGAAGCGAGTGTTTAGGTGTATC	BOT	[T/G]	0	C1
CiC3349-01	ET076913	TTGTGTCAATATTTACAAAGGAAGGGGGAAAAAAAACTAATATATTAAATAACGCGGCAT[A/C]AAAAACGTCCTCCTAAACAAAATATGTATCTATTTTGTAAAATGAGTTAATAATTGTTAT	BOT	[T/G]	0.824	1	ACTTCGTCAGTAACGGACCATATTTTGTTTAGGAGGACGTTTTTT	GAGTCGAGGTCATATCGTCATATTTTGTTTAGGAGGACGTTTTTG	TGCCGCGTTATTTAATATATTAGTTACCGAAGGGTGGACAGCGTTGTCTGCCTATAGTGAGTC	TTACCGAAGGGTGGACAGCGTT	BOT	[T/G]	0	C1
CiC3350-06	ET076916	GCCGCGGTGGGTATTTTAGTTGCCCTTGGTAGGTTTAGTTGTCAGACCAAATCCAAATGG[A/G]AAGAGAGGATCATAATGTGGATCTCCAASRTTCATTGGMAGCTGATCAACWGTCTTGAAC	TOP	[A/G]	0.977	1	ACTTCGTCAGTAACGGACGAGTTGTCAGACCAAATCCAAATGGA	GAGTCGAGGTCATATCGTGAGTTGTCAGACCAAATCCAAATGGG	AGAGAGGATCATAATGTGGATCTATGGTTTGCCGCCAATAGAGGCGTCTGCCTATAGTGAGTC	ATGGTTTGCCGCCAATAGAGGC	TOP	[A/G]	0	C8
CiC3352-01	ET076930	GTGTGTGTGTGTTCTAATTTATATGATTCTATATATTAAATTTTTCACTCTTTTTTTTTT[A/G]GAGTCCTCCAATGTTCACTCCAGTTACAGTTTAACGGAAACAAGTTTCTTTCTTCCGTAT	BOT	[T/C]	0.903	1	ACTTCGTCAGTAACGGACACTGGAGTGAACATTGGAGGACTCT	GAGTCGAGGTCATATCGTACTGGAGTGAACATTGGAGGACTCC	AAAAAAAAAGAGTGAAAAATTTAATGGGACATGCCGCTCCTGTAATGTCTGCCTATAGTGAGTC	TGGGACATGCCGCTCCTGTAAT	BOT	[T/C]	0	C2	1
CiC3352-02	ET076930	TCTTGCAACCCTCTAATATGTTCCGAGAACGGATCAAAGTTTCCCTTGGAAGCAGTGGAA[A/G]CGGCAGAAAGAAAAGGATTTTAAGCAACGACAAACCAAAAACAGCTCTATTGAAAATCAT	TOP	[A/G]	0.979	1	ACTTCGTCAGTAACGGACGTTTCCCTTGGAAGCAGTGGAAA	GAGTCGAGGTCATATCGTGTTTCCCTTGGAAGCAGTGGAAG	GGCAGAAAGAAAAGGATTTTAAATTATATCACCCTGGTCCGTCTGGGTCTGCCTATAGTGAGTC	ATTATATCACCCTGGTCCGTCTGG	TOP	[A/G]	0	C3	1
CiC3361-04	ET076974	AATTATTTATTAGTATCTTGCGTTTGTTTCGTTACATCAATATCATTTAATAGCTTACTT[A/C]AATCCCCTTTAATTCAAAAAATGAGATTACATTAAAAACTGATTGGGTTGCCCAAGGAGT	BOT	[T/G]	0.725	1	ACTTCGTCAGTAACGGACTCTCATTTTTTGAATTAAAGGGGATTT	GAGTCGAGGTCATATCGTTCTCATTTTTTGAATTAAAGGGGATTG	AGTAAGCTATTAAATGATATTGATGTCCGATGTATTACGCCGAGAAGCGTCTGCCTATAGTGAGTC	CCGATGTATTACGCCGAGAAGC	BOT	[T/G]	0	C3
CiC3367-02	ET077052	GAGACTGTAGAGAGATGTGAGGGAAGCAATTTGTGCTTTTTTCTTTTAAATAAGACGAAA[A/G]GGAGAACTTCAATTGCTTTGAAAACGATGGAGGCATATGCTATGGATAATCCTCAAAAGA	BOT	[T/C]	0.916	1	ACTTCGTCAGTAACGGACGCGTTTTCAAAGCAATTGAAGTTCTCCT	GAGTCGAGGTCATATCGTGCGTTTTCAAAGCAATTGAAGTTCTCCC	TTCGTCTTATTTAAAAGAAAAAAGCTCAAAGCGGTATTTTACGTGACGGGTCTGCCTATAGTGAGTC	TCAAAGCGGTATTTTACGTGACGG	BOT	[T/C]	0	C8
CiC3367-06	ET077052	GCRTCTTTTCTTCTTATTTTATACTGTACTAGAATTTGTGCTGTCTCGATTTTATCTTGC[A/C]TGTGAGTTACTGTATTTTTCGCAATTGTAGAACTTTATTTAGCAGCATAATTATTAGTTA	TOP	[A/C]	0.962	1	ACTTCGTCAGTAACGGACGTTGTGCTGTCTCGATTTTATCTTGCA	GAGTCGAGGTCATATCGTGTTGTGCTGTCTCGATTTTATCTTGCC	GTGAGTTACTGTATTTTTCGCAAGCATCGGAATCTCCCAGTCAGAGTCTGCCTATAGTGAGTC	GCATCGGAATCTCCCAGTCAGA	TOP	[A/C]	0	C4
CiC3388-01	ET077204	TCTGTCCTTATATTTTCGCAGAAAGCAAGGATTTGTCCAACTTGCATGAATCACTCAATT[A/C]TTTTCTTCAAAAATCAGCCAAACCCAAGTCAAATTTTCCAACCATATAGTGAAATCCCAA	BOT	[T/G]	0.926	1	ACTTCGTCAGTAACGGACGGGGTTTGGCTGATTTTTGAAGAAAAT	GAGTCGAGGTCATATCGTGGGGTTTGGCTGATTTTTGAAGAAAAG	ATTGAGTGATTCATGCAAGTTATGAATAGGGCGTCTGTCCTACGGTCTGCCTATAGTGAGTC	ATGAATAGGGCGTCTGTCCTACG	BOT	[T/G]	0	C1
CiC3388-06	ET077204	TTTARTGATATGATTCCTGCTTTGAYGTTTATTGAAGCATGCTGATGTGTTTTAAATTTG[A/G]TGACTCGTAGTAACATGCGTACTATGATGACTCCTGCTTTGATGTTTATTGAAGGATGCT	TOP	[A/G]	0.902	1	ACTTCGTCAGTAACGGACAAGCATGCTGATGTGTTTTAAATTTGA	GAGTCGAGGTCATATCGTAAGCATGCTGATGTGTTTTAAATTTGG	GACTCGTAGTAACATGCGTACTATTCCGAGGACCTTACTTTAGCAGAAGTCTGCCTATAGTGAGTC	TCCGAGGACCTTACTTTAGCAGAA	TOP	[A/G]	0	C5
CiC3390-02	ET077211	ATTCTCTTTAAGGCCAGTGCTACGTTACGTTAATYGTAAYGTACGCCACACACAACAACA[A/G]TAGCGGGTCCCACCATGGATATTATTGCTGTGTGTGGATGTACGTTACGATTAACGTAAC	BOT	[T/C]	0.837	1	ACTTCGTCAGTAACGGACATATCCATGGTGGGACCCGCTAT	GAGTCGAGGTCATATCGTATATCCATGGTGGGACCCGCTAC	GTTGTTGTGTGTGGCGTACCTCAATCTTTGCGAGACACGTCGGTCTGCCTATAGTGAGTC	CTCAATCTTTGCGAGACACGTCG	BOT	[T/C]	0	C1
CiC3394-01	ET077225	CTTTGCCGACCAATTCCTGAATGAGAGCTACATTTGCGATATTTGGAAGGTGGGATTGAG[A/G]TTTAACAAAAACAAAAATGGGATCATCACAAGGGAAGAAATTATGAAAAAGGTGGATCAA	TOP	[A/G]	0.822	1	ACTTCGTCAGTAACGGACATATTTGGAAGGTGGGATTGAGA	GAGTCGAGGTCATATCGTATATTTGGAAGGTGGGATTGAGG	TTAACAAAAACAAAAATGGGATCGAGACATTACACGGCAGCTAATCGTCTGCCTATAGTGAGTC	CGAGACATTACACGGCAGCTAATC	TOP	[A/G]	0	C2	1
CiC3395-01	ET077246	TCTCACATACGGCGAATATCCAAGAACAATGCAAGAAAATGTTGGGGACAGACTTCCAAA[A/G]TTTACACCAGAAGAAGTTTTGATGGTGCAGGGTTCATTTGATTATCTGGGTGTGAACCAA	TOP	[A/G]	0.991	1	ACTTCGTCAGTAACGGACAATGTTGGGGACAGACTTCCAAAA	GAGTCGAGGTCATATCGTAATGTTGGGGACAGACTTCCAAAG	TTACACCAGAAGAAGTTTTGATGGTCCCTTGACCAGACCCGAATTGTCTGCCTATAGTGAGTC	GTCCCTTGACCAGACCCGAATT	TOP	[A/G]	0	C2
CiC3401-01	ET077271	AAGTTTAACAAATCAACTTTTCGTTTTGGCATTTGCATAGAGAATTCAAATGTATTGGTG[A/C]AATTAATTGTAAAATACCAAATATCTGATTCGGTTGTTTGGTAACCTACTATGATATGAG	TOP	[A/C]	0.754	1	ACTTCGTCAGTAACGGACGTGCATAGAGAATTCAAATGTATTGGTGA	GAGTCGAGGTCATATCGTGTGCATAGAGAATTCAAATGTATTGGTGC	ATTAATTGTAAAATACCAAATATCTGAGCGAACCGTAGTTTGGAGCCTGGTCTGCCTATAGTGAGTC	GCGAACCGTAGTTTGGAGCCTG	TOP	[A/C]	0	C2	1
CiC3407-01	ET077333	AGAAACAGAGTAAACATTTTTTTTTTCGGTCCTTGACCTTGCAGAGCTTGCTTACACAAT[C/G]AAGATCACAGAGAAATGCGAYGTGTACAGTTTTGGAGTGTTAGTGTTGGAAGTGATCAAA	TOP	[C/G]	0.824	1	ACTTCGTCAGTAACGGACCCTTGCAGAGCTTGCTTACACAATC	GAGTCGAGGTCATATCGTCCTTGCAGAGCTTGCTTACACAATG	AGATCACAGAGAAATGCGAATCCGACTAATACGGGCAGCTTTCGTCTGCCTATAGTGAGTC	ATCCGACTAATACGGGCAGCTTTC	TOP	[C/G]	0	C8
CiC3409-05	ET077344	TCTCTATATCCTGTTAGACTTTATCTAGTTATCGTTAAGTTGTTCCAACTTATTTTTCCA[C/G]CACTTTGTGGTTCAATATTTCTGCTCTTTTTATTGAATTTCAAATTTTGGGTAAATATGT	BOT	[G/C]	0.911	1	ACTTCGTCAGTAACGGACGAGCAGAAATATTGAACCACAAAGTGG	GAGTCGAGGTCATATCGTGAGCAGAAATATTGAACCACAAAGTGC	GGAAAAATAAGTTGGAACAACTTATCGTATGGCAGTGGAACCCCAGTCTGCCTATAGTGAGTC	ATCGTATGGCAGTGGAACCCCA	BOT	[G/C]	0	C5
CiC3409-12	ET077344	ATTCACGAAAAATACTTAAATTCAATGAAAAGAGTAGAAATATAGAAAAAAAAAATGGTG[A/G]AAACAAGAGTTGAGGAGCATAACCTAAAAGTTCGAAGAACTTAAGAAGAATATGATAAAG	BOT	[T/C]	0.773	1	ACTTCGTCAGTAACGGACGAGGTTATGCTCCTCAACTCTTGTTTT	GAGTCGAGGTCATATCGTGAGGTTATGCTCCTCAACTCTTGTTTC	ACCATTTTTTTTTTCTATATTTCTACCGCGCTAACTGGGTTGGAAGCCGTCTGCCTATAGTGAGTC	CGCGCTAACTGGGTTGGAAGCC	BOT	[T/C]	0	C1
CiC3426-03	ET077454	CAAGCTTAGAGTTAGGTCGTCTGACTCCTGCRAATTTCCCTTCTTGTTCATATATGACTA[A/T]TGATTGCAGATCACGAGCAAGCATTGATCTAAAATTWAACAAGATGGAAGAACAAACTAM	BOT	[T/A]	0.988	1	ACTTCGTCAGTAACGGACGGCTTGCTCGTGATCTGCAATCAT	GAGTCGAGGTCATATCGTGGCTTGCTCGTGATCTGCAATCAA	AGTCATATATGAACAAGAAGGGAACCAACTTTGGCATTACATCGAGGCGTCTGCCTATAGTGAGTC	CCAACTTTGGCATTACATCGAGGC	BOT	[T/A]	0	C7
CiC3426-04	ET077454	CCCTTCTTGTTCATATATGACTAWTGATTGCAGATCACGAGCAAGCATTGATCTAAAATT[A/T]AACAAGATGGAAGAACAAACTAMGCGCTYACTGAACTTCAAAATTWTAGAGGAARGAAAA	TOP	[A/T]	0.776	1	ACTTCGTCAGTAACGGACGCACGAGCAAGCATTGATCTAAAATTA	GAGTCGAGGTCATATCGTGCACGAGCAAGCATTGATCTAAAATTT	ACAAGATGGAAGAACAAACTAACGCGGATTGACTGTCCAGAAGGTCTGCCTATAGTGAGTC	ACGCGGATTGACTGTCCAGAAG	TOP	[A/T]	0	C5
CiC3431-03	ET077493	CTCAGATGCGCTCTCTGTATTCAAGGATATAATGAGGGAAAATAAGAAGCATATACCTTC[A/G]AATAAGTGAGACATCAAATATTCTTTAAGTTAAATCTAWAGTTTCAGTACCTCCAGGGTC	TOP	[A/G]	0.742	1	ACTTCGTCAGTAACGGACTGAGGGAAAATAAGAAGCATATACCTTCA	GAGTCGAGGTCATATCGTTGAGGGAAAATAAGAAGCATATACCTTCG	ATAAGTGAGACATCAAATATTCTTTGATCAGCCAGACCGAGTTTGCTGTCTGCCTATAGTGAGTC	GATCAGCCAGACCGAGTTTGCT	TOP	[A/G]	0	C2
CiC3431-06	ET077493	AATAAGTGAGACATCAAATATTCTTTAAGTTAAATCTAWAGTTTCAGTACCTCCAGGGTC[A/G]AATACAACTTTGGAATGATGAGACTTGTTGGAATGAGCTTTTGGGAGTYGGGCCACRTTC	BOT	[T/C]	0.763	1	ACTTCGTCAGTAACGGACCAAGTCTCATCATTCCAAAGTTGTATTT	GAGTCGAGGTCATATCGTCAAGTCTCATCATTCCAAAGTTGTATTC	ACCCTGGAGGTACTGAAACTCGTGTCTAACATATCGTAGCGCGGTCTGCCTATAGTGAGTC	CGTGTCTAACATATCGTAGCGCG	BOT	[T/C]	0	C2
CiC3437-02	ET077521	CATTTATTTTTAAGCACATATAAGCATAAGCTTACGGTTTGTAATTGAGCTAGAATCGAA[A/G]YAATCAATATTTCCCGTTCTATCTGTACTAATGCATTCTCTACCGGCCGCTGCATAACAA	TOP	[A/G]	0.936	1	ACTTCGTCAGTAACGGACCGGTTTGTAATTGAGCTAGAATCGAAA	GAGTCGAGGTCATATCGTCGGTTTGTAATTGAGCTAGAATCGAAG	AATCAATATTTCCCGTTCTATCTGCAACGCTTTGAATGGGCTCTCGTCTGCCTATAGTGAGTC	GCAACGCTTTGAATGGGCTCTC	TOP	[A/G]	0	C2	1
CiC3437-07	ET077521	ATACATAGGAGCCATGGTAATTAACATAAACATTTGAYYGATTTCCTCCACTCAAACATG[A/G]AACTCTTATAAAAGCCTGATCAATGAGATCCCTCGAGCAATTCACGAAATAGGCGTACAG	BOT	[T/C]	0.719	1	ACTTCGTCAGTAACGGACTCTCATTGATCAGGCTTTTATAAGAGTTT	GAGTCGAGGTCATATCGTTCTCATTGATCAGGCTTTTATAAGAGTTC	ATGTTTGAGTGGAGGAAATCTGCCACAAAGCCTTACGGTCGAGTCTGCCTATAGTGAGTC	TGCCACAAAGCCTTACGGTCGA	BOT	[T/C]	0	C2	1
CiC3440-07	ET077539	TTTTTATTTTTATTTTTATTCTTATTTTTGCCTCTTGAATCCATCGGTATTCCTGGCTAT[A/G]AAAGAGAAGTTCAACTTCTAGCCGAATTAACTATATTAACTGCCATTCCAAATATGTTGA	TOP	[A/G]	0.869	1	ACTTCGTCAGTAACGGACGGAATCCATCGGTATTCCTGGCTATA	GAGTCGAGGTCATATCGTGGAATCCATCGGTATTCCTGGCTATG	AAGAGAAGTTCAACTTCTAGCCACCGGGTCATGGCTCTACGGTAGTCTGCCTATAGTGAGTC	ACCGGGTCATGGCTCTACGGTA	TOP	[A/G]	0	C3	1
CiC3440-08	ET077539	CTCCATCAGAGAGCCCCTCGGCCTTGAAAATTGTTCATGCAGGTGGGTTTGTTGAGTGCT[A/G]TTACATGGCAATACCTGCTGTTATAATTTTGGAGAAGTACCCTTCCTGCAAACTAGGTAG	TOP	[A/G]	0.928	1	ACTTCGTCAGTAACGGACGGCAGGTGGGTTTGTTGAGTGCTA	GAGTCGAGGTCATATCGTGGCAGGTGGGTTTGTTGAGTGCTG	TACATGGCAATACCTGCTGTTACGCTGTGCCGAAGAGAGTATCCGTCTGCCTATAGTGAGTC	CGCTGTGCCGAAGAGAGTATCC	TOP	[A/G]	0	C2	1
CiC3445-13	ET077569	AGTCCCAATCATGTATATTTGATTGTAAATATCAGTGTAATACCTCTGCTACAATAAGCA[A/G]TTGTTGTAAATATCTGTGTAATGCAGTAATCTGATGATTAATCAGTMTYAAAAAAAAAAA	TOP	[A/G]	0.804	1	ACTTCGTCAGTAACGGACGCAGTGTAATACCTCTGCTACAATAAGCAA	GAGTCGAGGTCATATCGTGCAGTGTAATACCTCTGCTACAATAAGCAG	TGTTGTAAATATCTGTGTAATGCATGAGTTACACGGATCACATCAGGAGTCTGCCTATAGTGAGTC	TGAGTTACACGGATCACATCAGGA	TOP	[A/G]	0	C6	1
CiC3448-06	ET077592	TATCTTSCACCASCATAATTTTTTTTTAACCTTGTTTCCTAGTGTTCATTATATTGATAT[A/G]TCTGAGATTTCTGTTTTTTCAATAGAAGTGCCACTTCTCGTGGGCGGAGAAGCGGTGTTT	BOT	[T/C]	0.659	1	ACTTCGTCAGTAACGGACCTTCTATTGAAAAAACAGAAATCTCAGAT	GAGTCGAGGTCATATCGTCTTCTATTGAAAAAACAGAAATCTCAGAC	TATCAATATAATGAACACTAGGAAACAGCCAGTAAGACCCGAGCCCTTTGTCTGCCTATAGTGAGTC	GCCAGTAAGACCCGAGCCCTTT	BOT	[T/C]	0	C3	1
CiC3448-07	ET077592	ACGAGCTGAAAGAAGAAAGGAGGTCATCTATGTGTATTCAGTTGCTTTCCCACTTTTGTT[A/G]TAAACTTTAYGGTGAATGCAAAATTAACTGTGCTATGGTATTGATCACCAGTTCTTTTCA	TOP	[A/G]	0.678	1	ACTTCGTCAGTAACGGACTTCAGTTGCTTTCCCACTTTTGTTA	GAGTCGAGGTCATATCGTTTCAGTTGCTTTCCCACTTTTGTTG	GGTGAATGCAAAATTAACTGTGAATATGTCCTAGCGCGATGACCAGGTCTGCCTATAGTGAGTC	AATATGTCCTAGCGCGATGACCAG	TOP	[A/G]	0	C2	1
CiC3451-01	ET077603	TATGTTTTTACACATTTACCCTTATATACTGATGTTATACGTATTTTTATACTAACGGCA[A/G]GGGAGGTATATGTAATTACATTGATACATTCCATCTAAGTGTTAATACACCAAACYTCAG	BOT	[T/C]	0.605	1	ACTTCGTCAGTAACGGACTGTATCAATGTAATTACATATACCTCCCT	GAGTCGAGGTCATATCGTTGTATCAATGTAATTACATATACCTCCCC	GCCGTTAGTATAAAAATACGTATAAGGAACGGCTCGTGTTTACTACCGTCTGCCTATAGTGAGTC	GGAACGGCTCGTGTTTACTACC	BOT	[T/C]	0	C1
CiC3452-03	ET077604	AGTTAATAAGCTTGTTGTTTGCTAAGGTCACTGAGAGTAATGTGACACCYTAKTGACTAA[A/C]ATTAGTCATGGACTCGGAAGAGATCGTGTACCGGCCGTTGCTACTTGGACTGGACTCACA	BOT	[T/G]	0.671	1	ACTTCGTCAGTAACGGACCGATCTCTTCCGAGTCCATGACTAATT	GAGTCGAGGTCATATCGTCGATCTCTTCCGAGTCCATGACTAATG	GGTGTCACATTACTCTCAGTGACCAGGCTATACCGCTGATTGCACGTCTGCCTATAGTGAGTC	CAGGCTATACCGCTGATTGCAC	BOT	[T/G]	0	C3
CiC3457-01	ET077634	GATATGGTTTGTCAACTTTTTCATAACATTCATTGAGAGCATCGTGTTAAACCTTTCCTC[A/G]GAATGCTTTGCATATTCAGAAATTTGGAAGCCTATATCTGCTCCACATGACTTAACAAAC	TOP	[A/G]	0.944	1	ACTTCGTCAGTAACGGACGAGCATCGTGTTAAACCTTTCCTCA	GAGTCGAGGTCATATCGTGAGCATCGTGTTAAACCTTTCCTCG	AATGCTTTGCATATTCAGAAATGTAGGTCCCGGACGTAATCACCGTCTGCCTATAGTGAGTC	GTAGGTCCCGGACGTAATCACC	TOP	[A/G]	0	C2	1
CiC3459-02	ET077645	TATTTATTTATTACAATTAAATAAACACATATGCTTTTAAAGAGCATATTTTCTCAACAA[A/G]TAGATGGTTGACGGCGAGAAGAGATGCGAGACGACCCTTCAAATATTTAATTATTACAAA	BOT	[T/C]	0.991	1	ACTTCGTCAGTAACGGACGTCTTCTCGCCGTCAACCATCTAT	GAGTCGAGGTCATATCGTGTCTTCTCGCCGTCAACCATCTAC	TGTTGAGAAAATATGCTCTTTAAACCGTTACGCACCTTTATCCGTAGGTCTGCCTATAGTGAGTC	CCGTTACGCACCTTTATCCGTAG	BOT	[T/C]	0	C1
CiC3459-03	ET077645	ATGCTGACAATTGGACGTTACGTTCCCTGTAGAGAAACCACAAAATTCAATGGGAAACGT[A/G]CACATGATTTGGTAGCTCACATCTTTAATTAGAGGTGGGCATGAGTTGGGTTAATCATAC	TOP	[A/G]	0.973	1	ACTTCGTCAGTAACGGACCCACAAAATTCAATGGGAAACGTA	GAGTCGAGGTCATATCGTCCACAAAATTCAATGGGAAACGTG	ACATGATTTGGTAGCTCACATCGAAGGCCGGTGAATGCTCTACTGTCTGCCTATAGTGAGTC	GAAGGCCGGTGAATGCTCTACT	TOP	[A/G]	0	C2	1
CiC3468-02	ET077753	TTCTAAGATAAAATGAAATTCACATAAAGTTAAAGGCTATCACTTACGGAATGAACTYCC[A/G]ATGAAACCACAAATTTGGTTTGTGTACTACCCAATTTTTAATTAGTATACAYTATTTATG	BOT	[T/C]	0.735	1	ACTTCGTCAGTAACGGACGACACAAACCAAATTTGTGGTTTCATT	GAGTCGAGGTCATATCGTGACACAAACCAAATTTGTGGTTTCATC	AGTTCATTCCGTAAGTGATAGCGCATGACCGGCATAGTAAGCATCGTCTGCCTATAGTGAGTC	GCATGACCGGCATAGTAAGCATC	BOT	[T/C]	0	C6	1
CiC3470-04	ET077769	CAAACCGACATTTCGGTTATTTTTACAAACGGTATATTCGGTTTTTTAAAAAAATAAAAA[C/G]CGAACCGAATTAGAAAAAACCGTCGGTTYGGTTCGRTTTTTTTAACACTACKGTTTTTTT	BOT	[G/C]	0.971	1	ACTTCGTCAGTAACGGACGGACGGTTTTTTCTAATTCGGTTCGG	GAGTCGAGGTCATATCGTGGACGGTTTTTTCTAATTCGGTTCGC	TTTTATTTTTTTAAAAAACCGAATTGTGTACTAATCGGGACAGGTCAAGTCTGCCTATAGTGAGTC	TGTGTACTAATCGGGACAGGTCAA	BOT	[G/C]	0	C8
CiC3472-01	ET077783	TCGTAAACCTTTCTTTTTCATTTAACCCCATTACAACCCTTTTAAGACCCTTAGATTTTT[A/G]CATTTTATTCATGTTTTGTGGATTGAGATGTGATATATAAGCAAGCTTATGGTAATAGCA	BOT	[T/C]	0.869	1	ACTTCGTCAGTAACGGACGTCAATCCACAAAACATGAATAAAATGT	GAGTCGAGGTCATATCGTGTCAATCCACAAAACATGAATAAAATGC	AAAATCTAAGGGTCTTAAAAGGGTCCAGAACGCGCAGATGGCTATGTCTGCCTATAGTGAGTC	TCCAGAACGCGCAGATGGCTAT	BOT	[T/C]	0	C8
CiC3472-03	ET077783	AAGAAAAAGAGATCAAAACGAGAAGAATRAACTCATTGAATGAACTTATGATATCAAAAT[A/G]CTTATTTCTACTCAAGTCACCAAGAATGTAAACATTTTTTTTCKWTTTTTKSTTTTYTTT	BOT	[T/C]	0.725	1	ACTTCGTCAGTAACGGACCATTCTTGGTGACTTGAGTAGAAATAAGT	GAGTCGAGGTCATATCGTCATTCTTGGTGACTTGAGTAGAAATAAGC	TTTTGATATCATAAGTTCATTCAAACCTAGTATCGAGCCGTGCTGAGTCTGCCTATAGTGAGTC	ACCTAGTATCGAGCCGTGCTGA	BOT	[T/C]	0	C8
CiC3474-02	ET077830	TGATTTGTGTGATTCACTTGGAGAAATGGGAATATATGTTTCTAAAAGATGTCGAATTTC[A/G]GCCGAAGGAAAGAAGAGAGCAATAAGAATTGCCAGATTATTGAAGCTGAAAAATCCYACA	BOT	[T/C]	0.993	1	ACTTCGTCAGTAACGGACTTGCTCTCTTCTTTCCTTCGGCT	GAGTCGAGGTCATATCGTTTGCTCTCTTCTTTCCTTCGGCC	AAATTCGACATCTTTTAGAAACATGCTGATGACCGAGGCCAAGCTGTCTGCCTATAGTGAGTC	TGCTGATGACCGAGGCCAAGCT	BOT	[T/C]	0	C2
CiC3474-04	ET077830	CCATTTCTCCAAGTGAATCACACAAATCAARTTCATCTGATTCATTTTTCTCTGCCAACT[A/C]TTCCTATAATTTTTCAGCTTATTGAATAATTATTTCTTAGTCTTGACTTCCTTTCCCTAT	BOT	[T/G]	0.622	1	ACTTCGTCAGTAACGGACTTCAATAAGCTGAAAAATTATAGGAAT	GAGTCGAGGTCATATCGTTTCAATAAGCTGAAAAATTATAGGAAG	GTTGGCAGAGAAAAATGAATCCCTTAAACGGCAGATGTACGAGAGGTCTGCCTATAGTGAGTC	CCTTAAACGGCAGATGTACGAGAG	BOT	[T/G]	0	C8
CiC3475-03	ET077839	TGATTTATTTAATTTAKAATAAATATAAATAAAAGAGTAGTTGAAAATAAGGGTAATATT[A/G]TAAACTTATGCTATTAGGGAAGTTTTTGACCATTATAAAAACAATATGAAGGTAAATGGT	BOT	[T/C]	0.619	1	ACTTCGTCAGTAACGGACTCAAAAACTTCCCTAATAGCATAAGTTTAT	GAGTCGAGGTCATATCGTTCAAAAACTTCCCTAATAGCATAAGTTTAC	ATATTACCCTTATTTTCAACTACTCTTCAAGGTGGTGAAACGGCTCTCGTCTGCCTATAGTGAGTC	TCAAGGTGGTGAAACGGCTCTC	BOT	[T/C]	0	C8
CiC3476-01	ET077865	CAACATAGGATACGGAGTTTGGTGGTTGCAGATCCCAAAGTGGATGTGATTTACAGCTTT[A/G]TATCAAACCTCTTAAGTGAAATTTCACAMRCAGAARTCTTTTAAGATGTGTGAACAAGAA	TOP	[A/G]	0.93	1	ACTTCGTCAGTAACGGACGCCAAAGTGGATGTGATTTACAGCTTTA	GAGTCGAGGTCATATCGTGCCAAAGTGGATGTGATTTACAGCTTTG	ATCAAACCTCTTAAGTGAAATTTCATCTGCGCCATAGTAAAGTTGGGGGTCTGCCTATAGTGAGTC	ATCTGCGCCATAGTAAAGTTGGGG	TOP	[A/G]	0	C1
CiC3476-07	ET077865	TATTTAAGCGTGTTTGTTTGGCAGTTGTACTTTCTCTCATCAATTTTCATTATACGTCAT[A/G]AGTACCTCAATAAGAAAGTTCTTGTTCACACATCTTAAAAGAYTTCTGYKTGTGAAATTT	TOP	[A/G]	0.749	1	ACTTCGTCAGTAACGGACGTCTCTCATCAATTTTCATTATACGTCATA	GAGTCGAGGTCATATCGTGTCTCTCATCAATTTTCATTATACGTCATG	GTACCTCAATAAGAAAGTTCTTGTTATTCTCAGTAGCGGTGGTGCAATAGTCTGCCTATAGTGAGTC	ATTCTCAGTAGCGGTGGTGCAATA	TOP	[A/G]	0	C5
CiC3487-05	ET077959	YCGCCYRTTGYGGGTAATTTTACCCGTTGCGGGCGGGTTTAGTATTATAAATTAAAACCC[A/G]CACATGGATGCCGATGGGTTTGGTATTAACCTTATATCCGRTGAATACCCGCATGGATAT	BOT	[T/C]	0.905	1	ACTTCGTCAGTAACGGACAACCCATCGGCATCCATGTGT	GAGTCGAGGTCATATCGTAACCCATCGGCATCCATGTGC	GGTTTTAATTTATAATACTAAACCCGATCGGCTAGGCGGATAATGCTGGTCTGCCTATAGTGAGTC	ATCGGCTAGGCGGATAATGCTG	BOT	[T/C]	0	C8
CiC3487-08	ET077959	GTATTATAAATTAAAACCCRCACATGGATGCCGATGGGTTTGGTATTAACCTTATATCCG[A/G]TGAATACCCGCATGGATATCCACCAAACCCGCAATATTTTTTCCAAATATTTTTAATTTA	TOP	[A/G]	0.77	1	ACTTCGTCAGTAACGGACTGGGTTTGGTATTAACCTTATATCCGA	GAGTCGAGGTCATATCGTTGGGTTTGGTATTAACCTTATATCCGG	GAATACCCGCATGGATATCATCTGGATTCTACCGTGAACATGCGTCTGCCTATAGTGAGTC	ATCTGGATTCTACCGTGAACATGC	TOP	[A/G]	0	C1
CiC3490-01	ET077996	TGAATTTAAATAATAGAGAAAGGGAGAAATCTGATTGTGTTTTGAGAATCATGTGTTGCA[A/G]GCAGCTTTTGTCTGAGACACCATTTATTTTCACCTCAACTCAAAAGTAAAAGGCTGATGA	TOP	[A/G]	0.885	1	ACTTCGTCAGTAACGGACGTGTGTTTTGAGAATCATGTGTTGCAA	GAGTCGAGGTCATATCGTGTGTGTTTTGAGAATCATGTGTTGCAG	CAGCTTTTGTCTGAGACACCATCACGTCGAATGGTGGGGTCTGTCTGCCTATAGTGAGTC	ATCACGTCGAATGGTGGGGTCT	TOP	[A/G]	0	C2	1
CiC3492-10	ET078010	TTGTATGGTGRGAAACACATTGGYCACTTCTGAATCATGTTGCATATTTGTTAACTCAAA[A/G]AAACAGTACACTTTTGTATCAATCAAACTCACTTTGTTAATATTCTTCATCATTATGGTT	TOP	[A/G]	0.79	1	ACTTCGTCAGTAACGGACTCATGTTGCATATTTGTTAACTCAAAA	GAGTCGAGGTCATATCGTTCATGTTGCATATTTGTTAACTCAAAG	AACAGTACACTTTTGTATCAATCAATACGGGTAGACATGATGGCGTCGTCTGCCTATAGTGAGTC	TACGGGTAGACATGATGGCGTC	TOP	[A/G]	0	C2
CiC3492-12	ET078010	GTTTTAACATTTTTTTTTAACTTCAACAATTAATAAAAGGTTAATACAAGAGAAAGTGMT[A/T]CATTTTGGTTGACTCCTTCTACATTTGCTAAGCCATTAACCATAATGATGAAGAATATTA	BOT	[T/A]	0.674	1	ACTTCGTCAGTAACGGACCAAATGTAGAAGGAGTCAACCAAAATGT	GAGTCGAGGTCATATCGTCAAATGTAGAAGGAGTCAACCAAAATGA	CACTTTCTCTTGTATTAACCTTTTGACAATCCCATCGTAATGGTCCCGTCTGCCTATAGTGAGTC	GACAATCCCATCGTAATGGTCCC	BOT	[T/A]	0	C2
CiC3493-01	ET078011	TCTTTATTAAAATAGCATCAATGGACATAATTAAATAAAGGAAATCGGATTATTATGATG[A/G]YTGGATTAGTTAGCTAGATTAGTGTTATTTTGTCTAATTATCATGGATTAAATTCAATCA	TOP	[A/G]	0.691	1	ACTTCGTCAGTAACGGACGAAATAAAGGAAATCGGATTATTATGATGA	GAGTCGAGGTCATATCGTGAAATAAAGGAAATCGGATTATTATGATGG	TGGATTAGTTAGCTAGATTAGTGTTCGTTGCTCGGTAAGGGGACTACGTCTGCCTATAGTGAGTC	CGTTGCTCGGTAAGGGGACTAC	TOP	[A/G]	0	C8
CiC3494-02	ET078014	GTTCCCGCCACTCATCCTCATCCTGCCAKAGTTTTTAGTTGGTCCTCTCACAGTGGAACT[A/G]CTCTTTAGAACATCATTTTCATCCTCTAAATTAAGAAACTCATCATGAACCTCSTCATCC	TOP	[A/G]	0.96	1	ACTTCGTCAGTAACGGACGAGTTGGTCCTCTCACAGTGGAACTA	GAGTCGAGGTCATATCGTGAGTTGGTCCTCTCACAGTGGAACTG	TCTTTAGAACATCATTTTCATCCATCGGAGACCAACCGTAGTCGTGTCTGCCTATAGTGAGTC	ATCGGAGACCAACCGTAGTCGT	TOP	[A/G]	0	C1
CiC3494-03	ET078014	GGAAAGTATTGATTACTCGGGTAATGAAGAGGTTCCTGATGAAGATAATTCAAGGGATGA[C/G]GAGGTTCATGATGAGTTTCTTAATTTAGAGGATGAAAATGATGTTCTAAAGAGYAGTTCC	TOP	[C/G]	0.931	1	ACTTCGTCAGTAACGGACGCCTGATGAAGATAATTCAAGGGATGAC	GAGTCGAGGTCATATCGTGCCTGATGAAGATAATTCAAGGGATGAG	AGGTTCATGATGAGTTTCTTAATTATAAGACCTCCCTAAGTCGCGCGTCTGCCTATAGTGAGTC	ATAAGACCTCCCTAAGTCGCGC	TOP	[C/G]	0	C5
CiC3503-01	ET078137	GAGACATCTTCCATTTTCTAGCCCAGAGGGATTAAATGAACTCAAGAACATGGCCGGGCG[A/G]TTTGAAGAAAAGATATATACTTCTGCCACAAGTCAGGTAATTCCAGTTTGAGGCTTTTTT	TOP	[A/G]	0.819	1	ACTTCGTCAGTAACGGACGCAAGAACATGGCCGGGCGA	GAGTCGAGGTCATATCGTGCAAGAACATGGCCGGGCGG	TTGAAGAAAAGATATATACTTCTGCCATTAGCAAGCGCCTCATGTATCGGGTCTGCCTATAGTGAGTC	ATTAGCAAGCGCCTCATGTATCGG	TOP	[A/G]	0	C2
CiC3503-02	ET078137	TTCTGCCACAAGTCAGGTAATTCCAGTTTGAGGCTTTTTTTGTTTGACTTGTATGTAAAT[A/G]CTCTTTTCTTATATATGTGCTTCAATGCAGGGCTGTTCCTATGTGTTTCTTTTCCTTTTA	BOT	[T/C]	0.768	1	ACTTCGTCAGTAACGGACGTGCATTGAAGCACATATATAAGAAAAGAGT	GAGTCGAGGTCATATCGTGTGCATTGAAGCACATATATAAGAAAAGAGC	TTTACATACAAGTCAAACAAAAAAAGAATGAGGCGGCCATGTTCTGCGTCTGCCTATAGTGAGTC	GAATGAGGCGGCCATGTTCTGC	BOT	[T/C]	0	C2
CiC3508-04	ET078166	TAGGATAGAAAACCAATTCCARAAGTCAACCATAGTTGTTTCTCCTGTTACAACAAAATC[A/G]GATTCTGACAAAAAGCTTAAGGAGCCTATTTTYAAACCTTTTCAGGTTTCAAAAACTAGT	BOT	[T/C]	0.94	1	ACTTCGTCAGTAACGGACGGCTCCTTAAGCTTTTTGTCAGAATCT	GAGTCGAGGTCATATCGTGGCTCCTTAAGCTTTTTGTCAGAATCC	ATTTTGTTGTAACAGGAGAAACAATTACGGAACCGACCATGCCATGGTCTGCCTATAGTGAGTC	ATTACGGAACCGACCATGCCATG	BOT	[T/C]	0	C2
CiC3508-05	ET078166	CTGTAATGCTAACCTAAATACGATAGGAAAACAGTTGACTAGGATAGAAAACCAATTCCA[A/G]AAGTCAACCATAGTTGTTTCTCCTGTTACAACAAAATCRGATTCTGACAAAAAGCTTAAG	TOP	[A/G]	0.878	1	ACTTCGTCAGTAACGGACTTGACTAGGATAGAAAACCAATTCCAA	GAGTCGAGGTCATATCGTTTGACTAGGATAGAAAACCAATTCCAG	AGTCAACCATAGTTGTTTCTCCTGGATCTCTCATGGACGCAGTTGGTCTGCCTATAGTGAGTC	GGATCTCTCATGGACGCAGTTG	TOP	[A/G]	0	C8
CiC3518-01	ET078206	GAAAGAAAAGTTATAAATGATAACCAATACAGGTATAAGGTTTTACGCTATAGGCAATCC[A/G]CAGACAACCAGTCTTGTAATACAACTGTTAGGTGTTTATAGATCTACACTCTTTCCTTTT	TOP	[A/G]	0.866	1	ACTTCGTCAGTAACGGACTAAGGTTTTACGCTATAGGCAATCCA	GAGTCGAGGTCATATCGTTAAGGTTTTACGCTATAGGCAATCCG	AGACAACCAGTCTTGTAATACAACGTTACCCGACGCACCTTGAGGCGTCTGCCTATAGTGAGTC	GTTACCCGACGCACCTTGAGGC	TOP	[A/G]	0	C3
CiC3518-03	ET078206	ATGCCTGAATCCTTATTTTGCGCGTTATGCAAGAGAAAATTGTGAGAACTTATGCAAATG[A/C]AAACAATTCAAAATAATTATAAGGAACAGTTGTGAAAGAAAAGTTATAAATGATAACCAA	TOP	[A/C]	0.759	1	ACTTCGTCAGTAACGGACGAGAAAATTGTGAGAACTTATGCAAATGA	GAGTCGAGGTCATATCGTGAGAAAATTGTGAGAACTTATGCAAATGC	AACAATTCAAAATAATTATAAGGAATAGGTGTTCGGGTTGCCCAGAAGTCTGCCTATAGTGAGTC	TAGGTGTTCGGGTTGCCCAGAA	TOP	[A/C]	0	C2	1
CiC3519-01	ET078212	GCAATAGGATTATTAGATATTTAAATTTCCAGGTTAGGGCTTAGACTGAGCAAGACTGAT[A/G]TTTTGTTTAGGGCATATACTTCATTATTAGCGAGATCTAGCTTCCAGCTAACTTTTATGA	TOP	[A/G]	0.949	1	ACTTCGTCAGTAACGGACGGGCTTAGACTGAGCAAGACTGATA	GAGTCGAGGTCATATCGTGGGCTTAGACTGAGCAAGACTGATG	TTTGTTTAGGGCATATACTTCATTAGCCTAGCCCGTGAGATCCCTTGTCTGCCTATAGTGAGTC	AGCCTAGCCCGTGAGATCCCTT	TOP	[A/G]	0	C2	1
CiC3519-04	ET078212	TATTATTATTAGGATTTCTCTATGATGATGGTGATGATTATTATTATTATTTGTTTTTGC[A/G]CCATGGTAATGCACATCACTTTGTTCACATTTATCTTTGTGTATAGGCTGTATGGAAATG	BOT	[T/C]	0.756	1	ACTTCGTCAGTAACGGACACAAAGTGATGTGCATTACCATGGT	GAGTCGAGGTCATATCGTACAAAGTGATGTGCATTACCATGGC	CAAAAACAAATAATAATAATAATCATCAAGATCGGTTGTTTTCCCGGTAACGTCTGCCTATAGTGAGTC	AAGATCGGTTGTTTTCCCGGTAAC	BOT	[T/C]	0	C2	1
CiC3532-01	ET078273	CTGTCGTGTGCCAAGAGGTTAAAATATGGAGCAAAAACAAGCAGTGTGCAGTCTCAAGGA[A/T]GCTTGCAAATAGAACACTTCTTTGGAAGGGTCGGTCACTAATTGAATGTAAGAACATGTT	TOP	[A/T]	0.997	1	ACTTCGTCAGTAACGGACCAAGCAGTGTGCAGTCTCAAGGAA	GAGTCGAGGTCATATCGTCAAGCAGTGTGCAGTCTCAAGGAT	CTTGCAAATAGAACACTTCTTTGTCGAGTCTACATGATCGGCACTCGTCTGCCTATAGTGAGTC	TCGAGTCTACATGATCGGCACTC	TOP	[A/T]	0	C2	1
CiC3532-02	ET078273	TTCTTAAAACCATGCAGAATCTAAGAACAGCACACTGATAGGAATAACTACTATCAAACT[A/G]ATAAGAAATACGGCTCATAGTGCAAAGAAATTGAACGGGGAAATGAATCTTTGAACCCAC	BOT	[T/C]	0.754	1	ACTTCGTCAGTAACGGACGTTTGCACTATGAGCCGTATTTCTTATT	GAGTCGAGGTCATATCGTGTTTGCACTATGAGCCGTATTTCTTATC	GTTTGATAGTAGTTATTCCTATCAGTGAACTACGCGCTCTGACGTACCAGTCTGCCTATAGTGAGTC	AACTACGCGCTCTGACGTACCA	BOT	[T/C]	0	C2	1
CiC3536-01	ET078291	ATAAGTTATAATTTGATAATTATTTTAGTTTAAAAAAGTGTGTTCTAAAAGGAAATTAGT[A/G]GATTTAAATAACCCAATTCTTAGAGTTGAGCTATTAGCATCCCTAAAAAAATCTTATGAA	BOT	[T/C]	0.678	1	ACTTCGTCAGTAACGGACGTCAACTCTAAGAATTGGGTTATTTAAATCT	GAGTCGAGGTCATATCGTGTCAACTCTAAGAATTGGGTTATTTAAATCC	CTAATTTCCTTTTAGAACACACTTTATCAACCTCTTCGGCCAAGTCAGGTCTGCCTATAGTGAGTC	ATCAACCTCTTCGGCCAAGTCAG	BOT	[T/C]	0	C2	1
CiC3541-06	ET078329	CCACTTGGACGKTAATAGAGTCAGTRAGATGTGCTGTTTGTTTGCTGAGATTTTTTTTTT[A/T]AAATTACAGAGAAAATAGTTTGAGGTCATATTTTAGCTGAATTTTTTWTTTTTTWTTTWT	TOP	[A/T]	0.834	1	ACTTCGTCAGTAACGGACGTGTTTGTTTGCTGAGATTTTTTTTTTA	GAGTCGAGGTCATATCGTGTGTTTGTTTGCTGAGATTTTTTTTTTT	AATTACAGAGAAAATAGTTTGAGGTAACCGGGCGATATAGGGTCCTGGTCTGCCTATAGTGAGTC	AACCGGGCGATATAGGGTCCTG	TOP	[A/T]	0	C1
CiC3541-14	ET078329	TGTGGGAACGAGTGAATTTTCTTTTCTTTTTTTTTTTGTTTGAAAGGGCGWTTTGTTTGT[A/G]ATTTTGCTTGAAGTTCGCGTTGAATTGCTTGATAATTAGTGAAGGTACTACCACTTGGAC	BOT	[T/C]	0.682	1	ACTTCGTCAGTAACGGACGTCAACGCGAACTTCAAGCAAAATT	GAGTCGAGGTCATATCGTGTCAACGCGAACTTCAAGCAAAATC	CCTTTCAAACAAAAAAAAAAAGATGCACCTGAAGCGAACTGTCTGGTCTGCCTATAGTGAGTC	TGCACCTGAAGCGAACTGTCTG	BOT	[T/C]	0	C4	1
CiC3546-04	ET078389	AGACACCTTTAGAGACAAAAGACCATCAAGATGTGAAACAAAATCTCCACTGCCAGATGG[A/G]CCAAAAGCCTCCCAGAACCGAAGAGTCTCATCCGCAGCAGCTGAYACCACAGTTAGGCCA	BOT	[T/C]	0.854	1	ACTTCGTCAGTAACGGACGCGGTTCTGGGAGGCTTTTGGT	GAGTCGAGGTCATATCGTGCGGTTCTGGGAGGCTTTTGGC	CATCTGGCAGTGGAGATTTTGACGTGTATCCTAGCAAATGGAGCGTCTGCCTATAGTGAGTC	GACGTGTATCCTAGCAAATGGAGC	BOT	[T/C]	0	C2	1
CiC3546-06	ET078389	GTATTTTGTTTTTCACAATGAACAGAATAGGAGTAATTCTTTTCTTCCCTAGTAWTTTTT[A/G]CAACCGTAACTTTTGTACACCGTAACAAGGGTGTTGACTGTACACTCACCCAGGTGAATA	BOT	[T/C]	0.681	1	ACTTCGTCAGTAACGGACGTGTTACGGTGTACAAAAGTTACGGTTGT	GAGTCGAGGTCATATCGTGTGTTACGGTGTACAAAAGTTACGGTTGC	ACTAGGGAAGAAAAGAATTACTCCAACCGACGCATTCCAGTGGTAGGTCTGCCTATAGTGAGTC	AACCGACGCATTCCAGTGGTAG	BOT	[T/C]	0	C3	1
CiC3563-01	ET078499	CGGTTTTTTCTTCTTCTTCTTTTCTTACACCGTTGCCAGACATCTTCTTCATCTTCTTAC[A/C]CCGCAGCCAAACATCTTCTTCTTCTTTTCTTCTTCTCTTCTTTTTCTTCTTCTTCTTATT	BOT	[T/G]	0.984	1	ACTTCGTCAGTAACGGACAGAAGAAGATGTTTGGCTGCGGT	GAGTCGAGGTCATATCGTAGAAGAAGATGTTTGGCTGCGGG	TAAGAAGATGAAGAAGATGTCTGGTGAAGAGTTTGCATTCGTAGGCACGTCTGCCTATAGTGAGTC	TGAAGAGTTTGCATTCGTAGGCAC	BOT	[T/G]	0	C6
CiC3567-02	ET078568	GTATTTGAGAGTTAGTTACTCTACCCGCGTGATGTAGTTAAATTCTGCTGGGTATTAAGA[A/G]GTTTTCCTCCACTTTGCTCATGCGATTATGATCTCAGTGAGTATTGAGAGTTATTTCTCC	BOT	[T/C]	0.988	1	ACTTCGTCAGTAACGGACGGCATGAGCAAAGTGGAGGAAAACT	GAGTCGAGGTCATATCGTGGCATGAGCAAAGTGGAGGAAAACC	CTTAATACCCAGCAGAATTTAACTAGAATCCAGGTGCCGGTGTTGTGTCTGCCTATAGTGAGTC	AGAATCCAGGTGCCGGTGTTGT	BOT	[T/C]	0	C3	1
CiC3567-04	ET078568	TACATACTTACACTACAAATATATACATAAAAACATAAGGAACATAAACGAGCTCGAACT[A/G]TAAGTCATTTAGCAATGCATCTTGTGGCCCAACCTCAATTGATTAKAAACTGATCTGCAT	TOP	[A/G]	0.905	1	ACTTCGTCAGTAACGGACTAAGGAACATAAACGAGCTCGAACTA	GAGTCGAGGTCATATCGTTAAGGAACATAAACGAGCTCGAACTG	AAGTCATTTAGCAATGCATCTTTTCGCGGCGATCCCATAGAGAAGTCTGCCTATAGTGAGTC	TTCGCGGCGATCCCATAGAGAA	TOP	[A/G]	0	C3	1
CiC3568-04	ET078574	ATGCTAATTAAAGCARGAAGTCACCAAAGTGATATCTCTTGTGTAGATTAGTTTATTTGR[A/G]GTGTTAGATGTTTGTGTTTGTGTAATTCCTGCGGRTGTTAATCGACCCAAAGGAAGGTTA	BOT	[T/C]	0.674	1	ACTTCGTCAGTAACGGACGGAATTACACAAACACAAACATCTAACACT	GAGTCGAGGTCATATCGTGGAATTACACAAACACAAACATCTAACACC	CAAATAAACTAATCTACACAAGAGATGACGGAATCCCTGTACGACGTGTCTGCCTATAGTGAGTC	TGACGGAATCCCTGTACGACGT	BOT	[T/C]	0	C7
CiC3568-06	ET078574	GTTTGTGTAATTCCTGCGGRTGTTAATCGACCCAAAGGAAGGTTAATATTTGGCCTAATT[A/G]CACACACACTTGTGATGGTAAATTTGTGACAATTATTAAGATAACTTAATGTGAGTAATG	BOT	[T/C]	0.911	1	ACTTCGTCAGTAACGGACCAAATTTACCATCACAAGTGTGTGTGT	GAGTCGAGGTCATATCGTCAAATTTACCATCACAAGTGTGTGTGC	ATTAGGCCAAATATTAACCTTCCGTATGGGTAGTCACACAACGCTGGTCTGCCTATAGTGAGTC	GTATGGGTAGTCACACAACGCTG	BOT	[T/C]	0	C1
CiC3573-01	ET078601	AAAGCACCAGATACTGCTGATCGTGAAAAAGGGAGATATACCCTTATTAGAGATCCGGAG[A/G]ACTTCCAATTTGGGATTTATGACAAACCCCTCCCGTGCTTTGGCTGTGGGGTTGGGTGGT	BOT	[T/C]	0.923	1	ACTTCGTCAGTAACGGACTTTGTCATAAATCCCAAATTGGAAGTT	GAGTCGAGGTCATATCGTTTTGTCATAAATCCCAAATTGGAAGTC	TCCGGATCTCTAATAAGGGTATACATCGCAGGGATTGATGCAGGTGTCTGCCTATAGTGAGTC	CATCGCAGGGATTGATGCAGGT	BOT	[T/C]	0	C3	1
CiC3573-05	ET078601	TCATCGATTTAGAATAGTGGATTCTTATTATACWTTTCTTGCACCCATTCCTGTGATGTA[A/G]CACTGGCATCTTCAATGGCGTAGTTATTTATATACTTTATTGTTATTGCAGGCAATGGCA	BOT	[T/C]	0.766	1	ACTTCGTCAGTAACGGACGTACGCCATTGAAGATGCCAGTGT	GAGTCGAGGTCATATCGTGTACGCCATTGAAGATGCCAGTGC	ACATCACAGGAATGGGTGGTCATCCCGCATTGGTCAACGGGTCTGCCTATAGTGAGTC	GTCATCCCGCATTGGTCAACGG	BOT	[T/C]	0	C2	1
CiC3575-04	ET078622	AAGCCAGCTRTTCCTCAAGTTCCAGGGATAAATACTTGAGGAAAGAAGAATATAAAATGA[A/T]TCAGAAAACCTGCCGATAGCCAGGACAGACACAATGAAGTCGAGCGAGCCGTGGTTTTTA	BOT	[T/A]	0.959	1	ACTTCGTCAGTAACGGACGTGGCTATCGGCAGGTTTTCTGAT	GAGTCGAGGTCATATCGTGTGGCTATCGGCAGGTTTTCTGAA	CATTTTATATTCTTCTTTCCTCAAGAGAATTAGGGCGTGTCCAGGTTCGTCTGCCTATAGTGAGTC	AGAATTAGGGCGTGTCCAGGTTC	BOT	[T/A]	0	C2
CiC3575-09	ET078622	CAAGACTACMGCGRCAATGGAGACTGCATTTTGAAGTGCACACCTTGCTACCCGACAAGG[A/G]TCARCCACTCCRGCACTCAGGAGATCTTCATATCTTCCTGTCATTGCATTGTACCCAAAT	TOP	[A/G]	0.689	1	ACTTCGTCAGTAACGGACCACACCTTGCTACCCGACAAGGA	GAGTCGAGGTCATATCGTCACACCTTGCTACCCGACAAGGG	GCACTCAGGAGATCTTCATATCTCGCCACATTCGGTGGAACATACGTCTGCCTATAGTGAGTC	CGCCACATTCGGTGGAACATAC	TOP	[A/G]	0	C5
CiC3576-01	ET078623	ATGGAGTTCCTGCTTTTACTGTACCTCAGCCTGAAGAGGCAATGCGTGTACTTGAAGAGA[A/C]TGCTTCCAAGTTGGATGTAGGTTGCATTTTCTTTCATGAATGAGTTTGTTTTCGTGCACA	TOP	[A/C]	0.9	1	ACTTCGTCAGTAACGGACGGCAATGCGTGTACTTGAAGAGAA	GAGTCGAGGTCATATCGTGGCAATGCGTGTACTTGAAGAGAC	GCTTCCAAGTTGGATGTAGGTATTCGACACCGAGAGCATGTGGGTCTGCCTATAGTGAGTC	ATTCGACACCGAGAGCATGTGG	TOP	[A/C]	0	C2
CiC3579-06	ET078666	CACKGTTATACTCAAAGTGTGGATATCCGCTCGAAATTTGGTGGACATAAAAATAAAATG[A/G]GATAGAATTCGATGTTCAGTTGGATTTGTGATGATCASCGAAYCAAYGGTGARATTTGTT	BOT	[T/C]	0.867	1	ACTTCGTCAGTAACGGACCAAATCCAACTGAACATCGAATTCTATCT	GAGTCGAGGTCATATCGTCAAATCCAACTGAACATCGAATTCTATCC	ATTTTATTTTTATGTCCACCAAATTCCTCACTAAGCACGACGACTGGTCTGCCTATAGTGAGTC	TCCTCACTAAGCACGACGACTG	BOT	[T/C]	0	C2
CiC3579-09	ET078666	CGAAGAAACAGCCTAGAGACCTACAAAGGGGTGTCAAAAGCGCAGAGAGGCAGATGCTAG[A/G]GATGACAAATGAGGAGCAGAACACACCGTTGCACGAGGCAGTGCGACTTCGGAGCGTCGA	TOP	[A/G]	0.944	1	ACTTCGTCAGTAACGGACAGCGCAGAGAGGCAGATGCTAGA	GAGTCGAGGTCATATCGTAGCGCAGAGAGGCAGATGCTAGG	ATGACAAATGAGGAGCAGAACCCGGGTTACCTCAAAGTCCGCGGTCTGCCTATAGTGAGTC	CCGGGTTACCTCAAAGTCCGCG	TOP	[A/G]	0	C1
CiC3614-16	ET078864	ATAATTCAGGATGAATTGTGGTTGCCCAAAAACTTTCTGATGCACAAAATCCTACAAMGA[A/G]GCGAGTGCAGAGCATACTCGTTAAAAGAKATTGAAGTGAACTATTATGAGAAYWTGTTRT	BOT	[T/C]	0.752	1	ACTTCGTCAGTAACGGACGAACGAGTATGCTCTGCACTCGCT	GAGTCGAGGTCATATCGTGAACGAGTATGCTCTGCACTCGCC	TTGTAGGATTTTGTGCATCAGCCATTGGCTGTATCGACACGGAGTCTGCCTATAGTGAGTC	CCATTGGCTGTATCGACACGGA	BOT	[T/C]	0	C8
CiC3621-01	ET078897	TAGTTCTTTTGGCATGTAGATCTCCAAGTTGTCATGAAAGAGAACATGTTATGATCAGTG[A/G]GGTCCACAAGTTTGCACGCGGGCATTGGCTTGGTATAAATGCAAGGTGTGTGGTGGAAAA	BOT	[T/C]	0.933	1	ACTTCGTCAGTAACGGACGCGCGTGCAAACTTGTGGACCT	GAGTCGAGGTCATATCGTGCGCGTGCAAACTTGTGGACCC	ACTGATCATAACATGTTCTCTTTCGTCTAACAGCGCAGTGAGGATCGTCTGCCTATAGTGAGTC	GTCTAACAGCGCAGTGAGGATC	BOT	[T/C]	0	C1
CiC3639-02	ET078980	ATAATTAAGAATTTTAATCCCATTTATTTCYTCCATATATTTCATCTAAAACTCTATAAA[A/G]GCCACATTTTTTTTAAAATTATTATCCATTAATATCTTTWTCCAATAAAAAAAATTACAT	BOT	[T/C]	0.605	1	ACTTCGTCAGTAACGGACTGGATAATAATTTTAAAAAAAATGTGGCT	GAGTCGAGGTCATATCGTTGGATAATAATTTTAAAAAAAATGTGGCC	TTATAGAGTTTTAGATGAAATATATGGTGGCGTGAGCGTAGCAATTCGTGTCTGCCTATAGTGAGTC	TGGCGTGAGCGTAGCAATTCGT	BOT	[T/C]	0	C1
CiC3639-09	ET078980	TTGTTTTTTTTTCTWAAGTGAAAAGTAGGGTAGAGAAAGTAGTTTTTTCACCAAAGYAAT[A/G]AAGGTTTCATGTAATTTTTTTTATTGGAWAAAGATATTAATGGATAATAATTTTAAAAAA	BOT	[T/C]	0.606	1	ACTTCGTCAGTAACGGACTCCAATAAAAAAAATTACATGAAACCTTT	GAGTCGAGGTCATATCGTTCCAATAAAAAAAATTACATGAAACCTTC	CTTTGGTGAAAAAACTACTTTCTCAGACCTTCGGCTCTTATGCCCAGTCTGCCTATAGTGAGTC	AGACCTTCGGCTCTTATGCCCA	BOT	[T/C]	0	C8
CiC3648-01	ET079018	ACATCATGCATAARATACCCAAATGTAGTTGCTAGGAGTTTTGAACTAAAACCTAGTGTG[A/C]TAAATTGTCTCCCAACATTCTATGGCCTAGGAAATGAGGACCCATATAATCATTTGAATG	BOT	[T/G]	0.907	1	ACTTCGTCAGTAACGGACGCCATAGAATGTTGGGAGACAATTTAT	GAGTCGAGGTCATATCGTGCCATAGAATGTTGGGAGACAATTTAG	ACACTAGGTTTTAGTTCAAAACTCCATCTTCACCCGGCTCCGATGAAGTCTGCCTATAGTGAGTC	ATCTTCACCCGGCTCCGATGAA	BOT	[T/G]	0	C8
CiC3648-04	ET079018	TYTTATGCATGATGTGCTCAAATTAGCTAAAGGACTRAAGTAGTCCTTAAATGGCCTCTC[A/C]TGTGGTTGCAAATCCATTTTATTTTTAACTTGTTTGTGTGCGAAGTGTTTTCTCAAGTTC	BOT	[T/G]	0.929	1	ACTTCGTCAGTAACGGACAAAATAAAATGGATTTGCAACCACAT	GAGTCGAGGTCATATCGTAAAATAAAATGGATTTGCAACCACAG	AGAGGCCATTTAAGGACTACTTCAGCTATGTCACGCTTCCCAGAGTCTGCCTATAGTGAGTC	CAGCTATGTCACGCTTCCCAGA	BOT	[T/G]	0	C8
CiC3650-01	ET079045	TGAACTACACCCACATTAGCATTGTTGCTGATTTTGTCTTGGGGATACCTGGCTATGGTT[A/G]AATTTACAGAAGAATCCGAAACAAGTATTAGAGATACGTACGATACTCATCAGAACAACT	TOP	[A/G]	0.984	1	ACTTCGTCAGTAACGGACGCTTGGGGATACCTGGCTATGGTTA	GAGTCGAGGTCATATCGTGCTTGGGGATACCTGGCTATGGTTG	ATTTACAGAAGAATCCGAAACACTACGGAAGCTCGCAGGTGTTGGTCTGCCTATAGTGAGTC	CTACGGAAGCTCGCAGGTGTTG	TOP	[A/G]	0	C3
CiC3653-01	ET079073	TGATTTTGGTCTACATCTGCTGTTGAATCCTACTGCTGGGCAAGAAATGCTCGAAGCCTC[A/G]GCATCTCAGGGTTATAAAGCTCCTGAACTTATCAAAATGAAGGATGCTAGTGAAGAGACT	TOP	[A/G]	0.959	1	ACTTCGTCAGTAACGGACGGCAAGAAATGCTCGAAGCCTCA	GAGTCGAGGTCATATCGTGGCAAGAAATGCTCGAAGCCTCG	CATCTCAGGGTTATAAAGCTCCATCAAATGCGGTCTCTAGTTACGGGTCTGCCTATAGTGAGTC	ATCAAATGCGGTCTCTAGTTACGG	TOP	[A/G]	0	C2	1
CiC3653-02	ET079073	CCCAGCAGTAGGATTCAACAGCAGATGTAGACCAAAATCAGAGACGTATGGTTGGTAATT[C/G]CGATCCAATAATATGTTCTTTGACTTGAGGTTTCCATGAATTATAGGCCTGTGGAATCCT	BOT	[G/C]	0.844	1	ACTTCGTCAGTAACGGACGTCAAGTCAAAGAACATATTATTGGATCGG	GAGTCGAGGTCATATCGTGTCAAGTCAAAGAACATATTATTGGATCGC	ATTACCAACCATACGTCTCTGATTCTTGCGAGATCAGGGTACTCCGTCTGCCTATAGTGAGTC	TCTTGCGAGATCAGGGTACTCC	BOT	[G/C]	0	C2	1
CiC3664-01	ET079178	GTTCTTCAGAGGGATTGTGAAAAGGCCAAATCAACTGAGATGATCGGGTTTTCTAGATCA[C/G]CCATCTCTGTCCTCAACGGTGCTGAACCGTCAATTACTGAGACACCAAACTCTGACCTGA	TOP	[C/G]	0.812	1	ACTTCGTCAGTAACGGACGTGAGATGATCGGGTTTTCTAGATCAC	GAGTCGAGGTCATATCGTGTGAGATGATCGGGTTTTCTAGATCAG	CATCTCTGTCCTCAACGGTAGTTGCAGGGCTTTCGAGATGCGTCTGCCTATAGTGAGTC	AGTTGCAGGGCTTTCGAGATGC	TOP	[C/G]	0	C1
CiC3664-08	ET079178	GGATAAACATATGCCCAGKGAATTAAYGAAAAMATCCAAGTCCTTGCATGATTCTGAATT[C/G]CTTATGTTGCTTCCAATTTTTGTAACATAAATATCAACTMTCTGATTACTGTCATGTTCA	TOP	[C/G]	0.966	1	ACTTCGTCAGTAACGGACGCCAAGTCCTTGCATGATTCTGAATTC	GAGTCGAGGTCATATCGTGCCAAGTCCTTGCATGATTCTGAATTG	TTATGTTGCTTCCAATTTTTGTATACTCCGAGTGTTGGATGGACCGTCTGCCTATAGTGAGTC	TACTCCGAGTGTTGGATGGACC	TOP	[C/G]	0	C2
CiC3667-03	ET079186	TACATTTGTCACCACTATTATTTTCCTTTAATTTTTTTAAAGATCTTTATTTCAATTGCA[A/G]TAAAAAAAATTTCTTGTTACACGTACATTGTCACCACTATTATTTTTTCTTTAATTTTTT	TOP	[A/G]	0.735	1	ACTTCGTCAGTAACGGACGTTTTTTAAAGATCTTTATTTCAATTGCAA	GAGTCGAGGTCATATCGTGTTTTTTAAAGATCTTTATTTCAATTGCAG	AAAAAAAATTTCTTGTTACACGTACTGAGTCATTAGCGCGATTTCTAGTCTGCCTATAGTGAGTC	ACTGAGTCATTAGCGCGATTTCTA	TOP	[A/G]	0	C8
CiC3667-12	ET079186	TTGACATTTTTGCACCACGCCCCCAATTCCGTTATTTTCTCAGTTAAGTTTAACGGCTCC[A/G]TTTAACTTTTGATTGAATGACAAAAATGCCCCTCTATGTAAAAAAAYAAAATTTTTAGCT	TOP	[A/G]	0.893	1	ACTTCGTCAGTAACGGACTTTTCTCAGTTAAGTTTAACGGCTCCA	GAGTCGAGGTCATATCGTTTTTCTCAGTTAAGTTTAACGGCTCCG	TTAACTTTTGATTGAATGACAAACTTGGAAATGCGCGAGGAGTTTCGTCTGCCTATAGTGAGTC	CTTGGAAATGCGCGAGGAGTTTC	TOP	[A/G]	0	C6	1
CiC3674-01	ET079224	TTGAACTATCGCTCAGGATCATGTTTTGTTGACATTTCTAGCTCTGATGATAGCAGTTGC[A/G]CACTCTGGAGAATGCTACCTTGTGACTCTGAGAGTTATAGGGGTGATGTGGACTGGGAAG	BOT	[T/C]	0.96	1	ACTTCGTCAGTAACGGACTCACAAGGTAGCATTCTCCAGAGTGT	GAGTCGAGGTCATATCGTTCACAAGGTAGCATTCTCCAGAGTGC	CAACTGCTATCATCAGAGCTAGAGCATCCGTCCACAAGTTAGGTGGTCTGCCTATAGTGAGTC	GCATCCGTCCACAAGTTAGGTG	BOT	[T/C]	0	C2	1
CiC3674-02	ET079224	TGGTTTCTTGACAAACTCTGGAACCCCATCAATAAAAGCAACAGCACAGTCATTCTTCTT[A/G]TTCACAAGATAAAAGGTATCTTTAACCAACTGATTTTGAGCTTCCCAGTCCACATCACCC	TOP	[A/G]	0.883	1	ACTTCGTCAGTAACGGACAAGCAACAGCACAGTCATTCTTCTTA	GAGTCGAGGTCATATCGTAAGCAACAGCACAGTCATTCTTCTTG	TCACAAGATAAAAGGTATCTTTAACCATGGTAGAGGTGACTCCCGTCAGTCTGCCTATAGTGAGTC	ATGGTAGAGGTGACTCCCGTCA	TOP	[A/G]	0	C2	1
CiC3694-01	ET079338	ATCCAAAGGCTTTTCCTAGGCGCAAAGTACGCGAGCTTTTTGCAGGCCTGAATTCTCTTT[C/G]CATGGGGTCCMGTATTGTTTACAAAGGAAATGCTTGTAATGATTTGATTCCAGTTTGGCT	TOP	[C/G]	0.697	1	ACTTCGTCAGTAACGGACGTTTTTGCAGGCCTGAATTCTCTTTC	GAGTCGAGGTCATATCGTGTTTTTGCAGGCCTGAATTCTCTTTG	GTATTGTTTACAAAGGAAATGCTTCAGCGTTATGAGACCGATGGGCGTCTGCCTATAGTGAGTC	CAGCGTTATGAGACCGATGGGC	TOP	[C/G]	0	C8
CiC3694-07	ET079338	AGCCTGAAAATCCAGCTTCAGTCAGCAGCAAGATACAGAAATGAACAAAAACAGATATAT[A/G]TCATGCGCTCGAGTAGTTTTCATATCAAAGGTCAGTASAGATGGTATCAATTYATTCCTC	BOT	[T/C]	0.936	1	ACTTCGTCAGTAACGGACTGAAAACTACTCGAGCGCATGAT	GAGTCGAGGTCATATCGTTGAAAACTACTCGAGCGCATGAC	TATATCTGTTTTTGTTCATTTCTGTCATGGGTAGTGCTATCGACGGCGTCTGCCTATAGTGAGTC	CATGGGTAGTGCTATCGACGGC	BOT	[T/C]	0	C8
CiC3712-01	ET079481	ACAGCAAATGTCAGAGATGCACCTATGAAGTTATAAATGAAAGTGCACAATCACAAGAAA[A/C]TATCAGCAAGAGTMGGCCTCCAATTCCTAATATTTAGAATGATATTGACAATCGTGACAA	TOP	[A/C]	0.623	1	ACTTCGTCAGTAACGGACGAAATGAAAGTGCACAATCACAAGAAAA	GAGTCGAGGTCATATCGTGAAATGAAAGTGCACAATCACAAGAAAC	GCCTCCAATTCCTAATATTTAGACCTCTATATCGGGGAATGTAGCACGTCTGCCTATAGTGAGTC	CCTCTATATCGGGGAATGTAGCAC	TOP	[A/C]	0	C2	1
CiC3712-04	ET079481	CAATCCCCAGCATTTTAATATTGCTGTTATCCATGATCACTTTTCTTTTGCAACGTTAAA[A/C]TTCCTGGAAAGTTCTCATCTAGTAAACATTGTAATGATATGATTTAAAAATCAAGTGACA	TOP	[A/C]	0.907	1	ACTTCGTCAGTAACGGACTGATCACTTTTCTTTTGCAACGTTAAAA	GAGTCGAGGTCATATCGTTGATCACTTTTCTTTTGCAACGTTAAAC	TCCTGGAAAGTTCTCATCTAGTATCAACCATGTCGAGCCTTCTGGGTCTGCCTATAGTGAGTC	TCAACCATGTCGAGCCTTCTGG	TOP	[A/C]	0	C2	1
CiC3731-04	ET079603	GCAACTCGATTTCGTGGAAGAGCAGCAGCTTGGTGGCAACAAACTAAGCTCACAAGGATT[A/T]GRCAAGGCAAAAAGAAGATTGATTCTTGGGAAAAGTTCAAGAAGCACTTGCGTGGAGCAT	TOP	[A/T]	0.735	1	ACTTCGTCAGTAACGGACGGGCAACAAACTAAGCTCACAAGGATTA	GAGTCGAGGTCATATCGTGGGCAACAAACTAAGCTCACAAGGATTT	AAGGCAAAAAGAAGATTGATTCGCGGAACGGAGTGCCAATGTTAGTCTGCCTATAGTGAGTC	GCGGAACGGAGTGCCAATGTTA	TOP	[A/T]	0	C8
CiC3731-10	ET079603	CGTAGGCACAGAGGAAAGYGAAGACTATYAGGAGGAAGAAACTGAAGAGTTCGCTGTAGA[A/G]CCAACTTTTGATAGTAGTGGTAGCGCTCAATCTGTTGAAGAACATGGTGATAGCGGACAT	BOT	[T/C]	0.922	1	ACTTCGTCAGTAACGGACGCGCTACCACTACTATCAAAAGTTGGT	GAGTCGAGGTCATATCGTGCGCTACCACTACTATCAAAAGTTGGC	CTACAGCGAACTCTTCAGTTTCCACCGAATCCGTGGTCGGAGTTGTCTGCCTATAGTGAGTC	CACCGAATCCGTGGTCGGAGTT	BOT	[T/C]	0	C7
CiC3733-01	ET079616	TGACAATAATCCATTAAGTACTTTTTAGTAATTTGTTACAATCTAATTCATTCCGATTCC[A/G]ATTCTAAGACAAAGTAAACACATTAATGATGCGTTTATTTGTCAGTAATCAGAATGAGCT	TOP	[A/G]	0.776	1	ACTTCGTCAGTAACGGACGTGTTACAATCTAATTCATTCCGATTCCA	GAGTCGAGGTCATATCGTGTGTTACAATCTAATTCATTCCGATTCCG	TTCTAAGACAAAGTAAACACATTAATGCAACTGAGTCAGGTATGGCGACGTCTGCCTATAGTGAGTC	CAACTGAGTCAGGTATGGCGAC	TOP	[A/G]	0	C8
CiC3736-01	ET079631	CCGATTATCATAACTTTTCTTAAACTCTTGAAAAAATGAGCGAGAAGCTAAGATGCCAAA[A/C]TAYTCTTCACCTACTGTCTCCATCTCTTCATCTTCTTCTGCACTAAGATAACCTTGAGCC	TOP	[A/C]	0.776	1	ACTTCGTCAGTAACGGACGGAGCGAGAAGCTAAGATGCCAAAA	GAGTCGAGGTCATATCGTGGAGCGAGAAGCTAAGATGCCAAAC	TCTTCACCTACTGTCTCCATCTGTAACGCTGACACCTGCTTCGGGTCTGCCTATAGTGAGTC	GTAACGCTGACACCTGCTTCGG	TOP	[A/C]	0	C1
CiC3736-09	ET079631	CAATTCTTTSCCCAATTTGTTCTAATTTTTCACGTTCCTCGATGGACCGATCAAAAAATG[A/C]TATCTTGTTAAACAACAACCAACATTCCTCTTCAGCTAACTCCTTAACGGAGATAATATC	TOP	[A/C]	0.994	1	ACTTCGTCAGTAACGGACGCTCGATGGACCGATCAAAAAATGA	GAGTCGAGGTCATATCGTGCTCGATGGACCGATCAAAAAATGC	ATCTTGTTAAACAACAACCAACAAAGCGCGTGAGGGATCATCTCAGTCTGCCTATAGTGAGTC	AAGCGCGTGAGGGATCATCTCA	TOP	[A/C]	0	C2
CiC3738-13	ET079641	TTTTTTTTTTTTGGAAGTTGCAAGGTGGATTTCACCTATTTTTATTCTTTTGAAACAACA[A/T]CTTTTGAAACAACAACTTTTGTTTTTGTTTTTTTTTTATTTGGCATAACTTCACTGAACA	BOT	[T/A]	0.82	1	ACTTCGTCAGTAACGGACCAAAAACAAAAGTTGTTGTTTCAAAAGT	GAGTCGAGGTCATATCGTCAAAAACAAAAGTTGTTGTTTCAAAAGA	GTTGTTTCAAAAGAATAAAAATAGGGTCTCGCGTGATAGGAGGACTCGTCTGCCTATAGTGAGTC	GTCTCGCGTGATAGGAGGACTC	BOT	[T/A]	0	C1
CiC3739-01	ET079646	TGGTGTCCAAGTTTGGTCATGGTACGCGCTGGTGTTGATGAAAGAATAAGATGTAGCCTA[A/T]CATTGCTTGGATTGGAGGCTTCAGGTTATCATTTGTCGTGAACAATTGGAGAAATGTGTC	BOT	[T/A]	0.992	1	ACTTCGTCAGTAACGGACGGAAGCCTCCAATCCAAGCAATGT	GAGTCGAGGTCATATCGTGGAAGCCTCCAATCCAAGCAATGA	AGGCTACATCTTATTCTTTCATCATAGGATCGACACCTGTGGCAACGTCTGCCTATAGTGAGTC	TAGGATCGACACCTGTGGCAAC	BOT	[T/A]	0	C2	1
CiC3739-02	ET079646	AACGAACGRCAATGGATMATCTTCCAGCAGCCGCCGGTTCTACGGATGCAGACATTAGAC[A/G]TCTGGTGTGAAAGCGTTATAATTTTTTGCTGCAGGAATTGTTTGTACCTGTTTGACGGTT	TOP	[A/G]	0.932	1	ACTTCGTCAGTAACGGACGCGGTTCTACGGATGCAGACATTAGACA	GAGTCGAGGTCATATCGTGCGGTTCTACGGATGCAGACATTAGACG	CTGGTGTGAAAGCGTTATAATTCTGTCTGCATGGTATGAACGATGAGTCTGCCTATAGTGAGTC	CTGTCTGCATGGTATGAACGATGA	TOP	[A/G]	0	C2	1
CiC3740-01	ET079647	TAAATTATTCTTTCCGATCTAAGTTTATTTTTGTGGAAAATCAACTGCAACAATTAATGC[A/C]TATTGCTTTTTCAATTTTCAAAAATCTAACTTAGATTACCTCAATAAGTCTGATATTCAA	TOP	[A/C]	0.93	1	ACTTCGTCAGTAACGGACGGGAAAATCAACTGCAACAATTAATGCA	GAGTCGAGGTCATATCGTGGGAAAATCAACTGCAACAATTAATGCC	ATTGCTTTTTCAATTTTCAAAAGCTCCCTTACGCAACGGTCAGTGTCTGCCTATAGTGAGTC	GCTCCCTTACGCAACGGTCAGT	TOP	[A/C]	0	C3	1
CiC3740-02	ET079647	CACTCAATTTTTATGTTAGGTTTTAGTATGAATTAGCTCCAAGCTTCTATAAAATTTTAT[C/G]GTGTTACATGCCCATTTGAATATCAGACTTATTGAGGTAATCTAAGTTAGATTTTTGAAA	BOT	[G/C]	0.744	1	ACTTCGTCAGTAACGGACATATTCAAATGGGCATGTAACACG	GAGTCGAGGTCATATCGTATATTCAAATGGGCATGTAACACC	TAAAATTTTATAGAAGCTTGGAGCCTTCATCACGCCGGGTTAAAGCGTCTGCCTATAGTGAGTC	CTTCATCACGCCGGGTTAAAGC	BOT	[G/C]	0	C3	1
CiC3742-04	ET079662	AAACTTGAATAAAGAGAAACCAAGTTTTGAAGTAACGAAGAAAGGTGAAATTACCCTTTT[A/G]TCTAACAATGAAGCCAGCTGCTATAAGTTAAAGTTAGAAGCAGCCTCGGCTACGGGTCGC	BOT	[T/C]	0.925	1	ACTTCGTCAGTAACGGACGAGCAGCTGGCTTCATTGTTAGAT	GAGTCGAGGTCATATCGTGAGCAGCTGGCTTCATTGTTAGAC	AAAGGGTAATTTCACCTTTCTTCTCACCGTAGCAAGCGGACATTAGGTCTGCCTATAGTGAGTC	TCACCGTAGCAAGCGGACATTAG	BOT	[T/C]	0	C3	1
CiC3750-08	ET079698	GTTTTMTCATGAAATCTTTTGGGGACAATGTCCTCTCTTAAGCAATTTAAATCGGCACCA[A/G]TGTCAAAAAGGGCAATGGCGTCAATTGCAAAATCATCAGAAAAAATCAAAGTGATTTTAA	BOT	[T/C]	0.849	1	ACTTCGTCAGTAACGGACACGCCATTGCCCTTTTTGACAT	GAGTCGAGGTCATATCGTACGCCATTGCCCTTTTTGACAC	GGTGCCGATTTAAATTGCTTAGGATGACGACCGAATACCGTTGGTCTGCCTATAGTGAGTC	GGATGACGACCGAATACCGTTG	BOT	[T/C]	0	C8
CiC3750-11	ET079698	TGCTTTAAAAGATATACTATCATAATTGACAGTATAAGGAGTGATAAGATTTATAAAAGG[A/G]GTTCCTAAGATGACAGCATGGTGTATGTCATTTGTAAGAACAAAAGAAGTTTTAAATTCA	BOT	[T/C]	0.716	1	ACTTCGTCAGTAACGGACGACACCATGCTGTCATCTTAGGAACT	GAGTCGAGGTCATATCGTGACACCATGCTGTCATCTTAGGAACC	CTTTTATAAATCTTATCACTCCTTATAAGGGCCAGTCGCCTTTGTAACGTCTGCCTATAGTGAGTC	AAGGGCCAGTCGCCTTTGTAAC	BOT	[T/C]	0	C6	1
CiC3767-01	ET079797	CAATTAAGCAGTAWTTCRTTTCATCGGTTTAAAATCTCCACATTGTATTCTATGCAAAAA[A/C]AAGCCTGATCATCAGATCATAATGAATCTCTCCCACCAACTCGTAACAATTACAATAAAT	BOT	[T/G]	0.899	1	ACTTCGTCAGTAACGGACTTCATTATGATCTGATGATCAGGCTTT	GAGTCGAGGTCATATCGTTTCATTATGATCTGATGATCAGGCTTG	TTTTGCATAGAATACAATGTGGCCCATTTGGAATCGAGCAGCTCGTCTGCCTATAGTGAGTC	CCCATTTGGAATCGAGCAGCTC	BOT	[T/G]	0	C7
CiC3767-03	ET079797	GATGATCAGGCTTKTTTTTGCATAGAATACAATGTGGAGATTTTAAACCGATGAAAYGAA[A/T]TACTGCTTAATTGTGCTGCCTTTGCAGCTGTATTCCACTTAGAATTCATGTTTGCAAAAT	BOT	[T/A]	0.726	1	ACTTCGTCAGTAACGGACGGCAAAGGCAGCACAATTAAGCAGTAT	GAGTCGAGGTCATATCGTGGCAAAGGCAGCACAATTAAGCAGTAA	TTTCATCGGTTTAAAATCTCCTTGGTCCAGTAGCAGCTCCGCAGTCTGCCTATAGTGAGTC	TTGGTCCAGTAGCAGCTCCGCA	BOT	[T/A]	0	C8
CiC3770-06	ET079822	TTGTTTTTTTCATTTTTTTTAAGAAATCTCGGTGGAGGAGGAAACTTTGTTTAAATRAAA[A/T]AGAACGAAACTTGTGTGCTTCCAGTATTGCACTGACAAAACTTCAGTCAACATACAACGA	BOT	[T/A]	0.758	1	ACTTCGTCAGTAACGGACGTGGAAGCACACAAGTTTCGTTCTT	GAGTCGAGGTCATATCGTGTGGAAGCACACAAGTTTCGTTCTA	ATTTAAACAAAGTTTCCTCCTCCATCGTAGAGCGCGGACAATTCGGTCTGCCTATAGTGAGTC	ATCGTAGAGCGCGGACAATTCG	BOT	[T/A]	0	C5	1
CiC3773-01	ET079838	TCAAATTATGCAGCGGAATAAATATGTGTTGGATCACATCACTGGTCGAAAAGAAATTAC[A/G]AGCGGAAATCTTTCTCAAGCCACAATATATTTTCCTTTTACGGATTGTTCAAAGATCTTG	BOT	[T/C]	0.987	1	ACTTCGTCAGTAACGGACTGGCTTGAGAAAGATTTCCGCTT	GAGTCGAGGTCATATCGTTGGCTTGAGAAAGATTTCCGCTC	TAATTTCTTTTCGACCAGTGATAGAATGCTGCGAACCTATATCTGCGTCTGCCTATAGTGAGTC	AGAATGCTGCGAACCTATATCTGC	BOT	[T/C]	0	C1
CiC3779-01	ET079885	TAGAGTTATAAATATAAAGAATATTTTTGTAATGATTCTGCTGATGTGGCAGCTGAGTAA[A/G]CAAGGCTGTTATTGTTAGTTTGTAAGTTTGTAAGTTTGTTATAGAGCTGRGAAGTTAGTT	TOP	[A/G]	0.976	1	ACTTCGTCAGTAACGGACGTGCTGATGTGGCAGCTGAGTAAA	GAGTCGAGGTCATATCGTGTGCTGATGTGGCAGCTGAGTAAG	AAGGCTGTTATTGTTAGTTTGTAAGGTATCCGACCATGTTCTCCGAGTCTGCCTATAGTGAGTC	GGTATCCGACCATGTTCTCCGA	TOP	[A/G]	0	C8
CiC3779-03	ET079885	TGAGTACAGAAGTTGAGCTTATATATTAAGATCCAGAACCGTCTGCATTTGCTCACACAC[A/G]TGTTAAGAGTGAGCTGTGATTAACTAACTTCYCAGCTCTATAACAAACTTACAAACTTAC	TOP	[A/G]	0.955	1	ACTTCGTCAGTAACGGACCCGTCTGCATTTGCTCACACACA	GAGTCGAGGTCATATCGTCCGTCTGCATTTGCTCACACACG	GTTAAGAGTGAGCTGTGATTAACTTCGTCTTTCGGAGGCAAGCATGGTCTGCCTATAGTGAGTC	TCGTCTTTCGGAGGCAAGCATG	TOP	[A/G]	0	C7
CiC3780-06	ET079894	AGCCGGATTCGTGGTTTATGTTGTTGTTCATCTTCTTCCTCTCTCGTGAGTTTTCTGCAC[A/G]TGTTCTCTTCCTCTCTCTCAAAACCGWGAACCACCCTCTTCCATTTCCAATCAATTCCTC	TOP	[A/G]	0.987	1	ACTTCGTCAGTAACGGACGTCCTCTCTCGTGAGTTTTCTGCACA	GAGTCGAGGTCATATCGTGTCCTCTCTCGTGAGTTTTCTGCACG	GTTCTCTTCCTCTCTCTCAAAACAAGCCGCGTGAGTTCGTCCATGGTCTGCCTATAGTGAGTC	AAGCCGCGTGAGTTCGTCCATG	TOP	[A/G]	0	C2
CiC3783-01	ET079906	AGCCCMTTTCCTYCATCCACGCTTGGTTTCCCCTGACCCGTTTCCATTTGTTTCTGCACT[A/G]GCTGTTCTTGGTTTTCCAGTGTTACCGATGATGATTTCTGCCTTTCGATCTCGTGGTCAT	TOP	[A/G]	0.886	1	ACTTCGTCAGTAACGGACGCGTTTCCATTTGTTTCTGCACTA	GAGTCGAGGTCATATCGTGCGTTTCCATTTGTTTCTGCACTG	CTGTTCTTGGTTTTCCAGTGTATCTTCGGTCTGGGACCCACAGGTCTGCCTATAGTGAGTC	ATCTTCGGTCTGGGACCCACAG	TOP	[A/G]	0	C5
CiC3783-07	ET079906	CCCGCTACAGTGCTCATTTTCCCAGGCAGCAGCTCCCTGCCAGCTATCTCTGCACCTTTG[A/C]TGYAGTATGTACCCTTTTGCAAATCAGTTTCACCCATCTTCATTAATGAACCCAGAGCCG	TOP	[A/C]	0.773	1	ACTTCGTCAGTAACGGACGTGCCAGCTATCTCTGCACCTTTGA	GAGTCGAGGTCATATCGTGTGCCAGCTATCTCTGCACCTTTGC	AGTATGTACCCTTTTGCAAATCATGCCAGGTCGGAACTTGGTCTGTCTGCCTATAGTGAGTC	ATGCCAGGTCGGAACTTGGTCT	TOP	[A/C]	0	C2
CiC3789-01	ET079958	ATTCGATTCAGTGCCATTAAAGCTGGTTTTCACAGCAACTATGATTTTTTTTKTTTTTTT[A/T]ATAATAGCACCAACTCCTGCCCCTTGATTTATGATCAAAAACTCTCTTTTTTAAGCGTTT	BOT	[T/A]	0.738	1	ACTTCGTCAGTAACGGACGGGGCAGGAGTTGGTGCTATTATT	GAGTCGAGGTCATATCGTGGGGCAGGAGTTGGTGCTATTATA	AAAAAAAATCATAGTTGCTGTGAGTTCGCAGAAAGACCGACTCCTGTCTGCCTATAGTGAGTC	GTTCGCAGAAAGACCGACTCCT	BOT	[T/A]	0	C1
CiC3796-02	ET079992	CATAAACCAGACATGCATACACTAAATAAAAGGACATGCAAAATGAATCAGAAAATTAAA[A/G]CTACATGAAAGAAAAGTTTTGCAGAAAGAAGTAAAATAAACTAGCGGGTAAGGGTACTCC	TOP	[A/G]	0.846	1	ACTTCGTCAGTAACGGACGACATGCAAAATGAATCAGAAAATTAAAA	GAGTCGAGGTCATATCGTGACATGCAAAATGAATCAGAAAATTAAAG	TACATGAAAGAAAAGTTTTGCAGACTGCCAGTGCTGCGATCTACGGTCTGCCTATAGTGAGTC	ACTGCCAGTGCTGCGATCTACG	TOP	[A/G]	0	C8
CiC3801-02	ET080017	AATGCTGCAAATGCCATAGKCACCACAGAGATTGTAAGTGTCACACTGATCTCTTGGCAC[A/G]CTTATATACAGCTCCCAACTTTGAGTTGCTTTACTCCACACGAATCGTTGACGTAAAGAG	TOP	[A/G]	0.97	1	ACTTCGTCAGTAACGGACAGTGTCACACTGATCTCTTGGCACA	GAGTCGAGGTCATATCGTAGTGTCACACTGATCTCTTGGCACG	TTATATACAGCTCCCAACTTTGACGCTCTAGCCTGTACGGAAGTTGTCTGCCTATAGTGAGTC	CGCTCTAGCCTGTACGGAAGTT	TOP	[A/G]	0	C2	1
CiC3801-03	ET080017	GTTGGGAGCTGTATATAAGYGTGCCAAGAGATCAGTGTGACACTTACAATCTCTGTGGTG[A/C]CTATGGCATTTGCAGCATTAGCAAATCGCCTGTTTGCCAATGTTTAAAGGGTTTCAAACC	BOT	[T/G]	0.996	1	ACTTCGTCAGTAACGGACGTGCTAATGCTGCAAATGCCATAGT	GAGTCGAGGTCATATCGTGTGCTAATGCTGCAAATGCCATAGG	ACCACAGAGATTGTAAGTGTCACTGCACCGTAGACTGCTACAAGGGTCTGCCTATAGTGAGTC	TGCACCGTAGACTGCTACAAGG	BOT	[T/G]	0	C2	1
CiC3807-04	ET080054	GTTCATGCTGRATAAGAAAATCAAAATTGATAAATGACTTTTCCAAACTTCAAATGATAR[A/G]CCGAGACTGCAACGTGTAACACGCTAARGTATGATTTATGATARCTTTAAATGGGTAATG	BOT	[T/C]	0.975	1	ACTTCGTCAGTAACGGACGGTGTTACACGTTGCAGTCTCGGT	GAGTCGAGGTCATATCGTGGTGTTACACGTTGCAGTCTCGGC	TATCATTTGAAGTTTGGAAAAGTATGTCGTACTTTTGCCGTACCCAGGTCTGCCTATAGTGAGTC	ATGTCGTACTTTTGCCGTACCCAG	BOT	[T/C]	0	C2
CiC3807-06	ET080054	AAGTAGCATATACAGGCAATGAATCGACTACGTTCATGCTTGGGCATGAAGTTCATGCTG[A/G]ATAAGAAAATCAAAATTGATAAATGACTTTTCCAAACTTCAAATGATARRCCGAGACTGC	TOP	[A/G]	0.884	1	ACTTCGTCAGTAACGGACCTTGGGCATGAAGTTCATGCTGA	GAGTCGAGGTCATATCGTCTTGGGCATGAAGTTCATGCTGG	TAAGAAAATCAAAATTGATAAATGAGACACATTGCCGCCAGATGTCTGTCTGCCTATAGTGAGTC	GACACATTGCCGCCAGATGTCT	TOP	[A/G]	0	C4	1
CiC3808-01	ET080055	ATGCTTTGGCTTTGGAAAGTCCTGGGTTCGAAAATCAGTTTGGAACGAAATTTATATTTT[A/C]TTTTCTTTTACTGATACCTTAGTGTCACCAAGAAAAAGACTAATTGTCYTTTTCTTAAAC	BOT	[T/G]	0.739	1	ACTTCGTCAGTAACGGACGGGTGACACTAAGGTATCAGTAAAAGAAAAT	GAGTCGAGGTCATATCGTGGGTGACACTAAGGTATCAGTAAAAGAAAAG	AAATATAAATTTCGTTCCAAACTGATGTGCAGGTAATACGGAGGCCGTCTGCCTATAGTGAGTC	ATGTGCAGGTAATACGGAGGCC	BOT	[T/G]	0	C8
CiC3809-01	ET080057	TTTACAGAATGCTCTTGAGGTTTTTGTTTTTTTTTTTTTCCTTTTTCCCTGACTTCTATT[A/G]AGTTTGTTTCTTCACTTATTGTTGTGCATCGAACTGTTCAATTTTCATTATCTTTGATTT	BOT	[T/C]	0.853	1	ACTTCGTCAGTAACGGACTGCACAACAATAAGTGAAGAAACAAACTT	GAGTCGAGGTCATATCGTTGCACAACAATAAGTGAAGAAACAAACTC	ATAGAAGTCAGGGAAAAAGGAAACTGTTCTGCCCCGAACGTACAGTCTGCCTATAGTGAGTC	ACTGTTCTGCCCCGAACGTACA	BOT	[T/C]	0	C2	1
CiC3825-01	ET080129	ATTTAGAAGATCTGCTTCAACTAGATTTTCGGATAAAGAGTCATGCTCAAGTATTCCTTC[A/C]TTAGAAAGGAAATTCACAAAAGTCCCTTCWRTWATAAATCTTCCTTTYCAAAGTCAACCT	BOT	[T/G]	0.898	1	ACTTCGTCAGTAACGGACGGGACTTTTGTGAATTTCCTTTCTAAT	GAGTCGAGGTCATATCGTGGGACTTTTGTGAATTTCCTTTCTAAG	AAGGAATACTTGAGCATGACTCTCGTTGAGCCTCTACTACCGACAGTCTGCCTATAGTGAGTC	CGTTGAGCCTCTACTACCGACA	BOT	[T/G]	0	C8
CiC3825-06	ET080129	TAAAAGAGTTTTATCCAATTCAAATTCTTTTTCGATGACATTAATGACATTTTCTGTGAC[A/T]GCAGAAAATGTAGGGGATGTTGGAGGAGAAGGTTCCTTCTCTTTCTGACTTTGAATATGT	BOT	[T/A]	0.978	1	ACTTCGTCAGTAACGGACGCCAACATCCCCTACATTTTCTGCT	GAGTCGAGGTCATATCGTGCCAACATCCCCTACATTTTCTGCA	TCACAGAAAATGTCATTAATGTCACTTACCGGCAGTTCAGGCTCTGTCTGCCTATAGTGAGTC	ACTTACCGGCAGTTCAGGCTCT	BOT	[T/A]	0	C1
CiC3830-03	ET102101	GACCCTAAGAATCTCTTCTTGACGTTTAATTTGCTATAACAGCACAGGAAGCACTGTAAA[A/C]ATGCTACCCTGACAATAACCTTTGCTATACATAATAGGACAACACAATAACGAGCGTGCA	TOP	[A/C]	0.885	1	ACTTCGTCAGTAACGGACGAACAGCACAGGAAGCACTGTAAAA	GAGTCGAGGTCATATCGTGAACAGCACAGGAAGCACTGTAAAC	TGCTACCCTGACAATAACCTTAGCACCTCCACGTAGTATGGCCGTCTGCCTATAGTGAGTC	AGCACCTCCACGTAGTATGGCC	TOP	[A/C]	0	C2
CiC3863-02	ET080385	GCTTGCTTATTCTTTTCCTTGTTTAGTCTTTTCTATTGCTCCGCATCTTCAATGTCTTTT[C/G]CTATTCACCCCTTTGCATAGATTTTGAACTTTGAAACTCAACATTTCCTATTTCTTTGTA	TOP	[C/G]	0.949	1	ACTTCGTCAGTAACGGACGGCTCCGCATCTTCAATGTCTTTTC	GAGTCGAGGTCATATCGTGGCTCCGCATCTTCAATGTCTTTTG	TATTCACCCCTTTGCATAGATTCATCCCGGCTTGGGGAGTGTAAGTCTGCCTATAGTGAGTC	CATCCCGGCTTGGGGAGTGTAA	TOP	[C/G]	0	C7
CiC3873-02	ET080475	CTTGAATTGATAAGTTGTCTGGTGATTCGTCAGCCAATCAAGCGTTACCCATATATTTCA[A/T]CTTCCTTATTAACGATAAACTTGTATTTGTATCTTCTTCTTCTTTCAAGACTTCGACTCT	TOP	[A/T]	0.837	1	ACTTCGTCAGTAACGGACCCAATCAAGCGTTACCCATATATTTCAA	GAGTCGAGGTCATATCGTCCAATCAAGCGTTACCCATATATTTCAT	TTCCTTATTAACGATAAACTTGTATTGTTGCACAACGAGTCCGATCTTGGTCTGCCTATAGTGAGTC	GTTGCACAACGAGTCCGATCTTG	TOP	[A/T]	0	C2	1
CiC3873-03	ET080475	AGTTCAAGAATCAAGAAGCAAGACAAATACAAACTAATATTAACAAAATCATTCTTCAAG[A/G]TCAAGATTTACCTTGAATTGATAAGTTGTCTGGTGATTCGTCAGCCAATCAAGCGTTACC	BOT	[T/C]	0.679	1	ACTTCGTCAGTAACGGACCAACTTATCAATTCAAGGTAAATCTTGAT	GAGTCGAGGTCATATCGTCAACTTATCAATTCAAGGTAAATCTTGAC	TTGAAGAATGATTTTGTTAATATTAGTCGCTACACACTTACTCGTTAGGGGTCTGCCTATAGTGAGTC	TCGCTACACACTTACTCGTTAGGG	BOT	[T/C]	0	C2
CiC3877-01	ET080498	TGTCACTAATTACACAGGGTGGACCCTCTACAAGATAAGGTGGCCTCCCMTGTAAGCTTA[A/G]GATCCGACGAACTGCAGAGTTGCCATCTGAGTCAAGGTTACGATTACCATAAAGACAAAT	BOT	[T/C]	0.669	1	ACTTCGTCAGTAACGGACCAACTCTGCAGTTCGTCGGATCT	GAGTCGAGGTCATATCGTCAACTCTGCAGTTCGTCGGATCC	GAGGCCACCTTATCTTGTAGAGTAGATCCCTTACTAACGTGTGGGCGTCTGCCTATAGTGAGTC	TAGATCCCTTACTAACGTGTGGGC	BOT	[T/C]	0	C7
CiC3879-02	ET080517	ATTAATATAAAAAAAAAAAAAAAAAAGAGTCGTGGGTGTTTATAWACTTTAGCTKTTATA[A/T]ATGGTTTCAAGACTAAGAGAACCGCAACAGTAAGAGTATAAGAATCACTGTAATAAGTCT	BOT	[T/A]	0.622	1	ACTTCGTCAGTAACGGACGGCGGTTCTCTTAGTCTTGAAACCATT	GAGTCGAGGTCATATCGTGGCGGTTCTCTTAGTCTTGAAACCATA	TATAAACACCCACGACTCTTTTTTTAGGGCCTCGAAATCTACGGCGTCTGCCTATAGTGAGTC	TTTAGGGCCTCGAAATCTACGGC	BOT	[T/A]	0	C1
CiC3884-02	ET080537	ATTCCATTAAGGTGTTAAATTAATTTGTTGTGCGAATTGTATTGTATAATTTTTAAAAAC[A/C]CAATTCGCTCCCCTCTTGGGTTGCGTAACTTGCATTTCAGTTTTAGTGTAACTTCTTACC	BOT	[T/G]	0.848	1	ACTTCGTCAGTAACGGACACCCAAGAGGGGAGCGAATTGT	GAGTCGAGGTCATATCGTACCCAAGAGGGGAGCGAATTGG	TTTTTAAAAATTATACAATACAATTCGTGCGTAGAATAGCTGCTCATATCGGTCTGCCTATAGTGAGTC	TGCGTAGAATAGCTGCTCATATCG	BOT	[T/G]	0	C8
CiC3889-05	ET104565	TTTCAAACATTGAGGACAATGTTTCGTTCTGGTTGGGGGGAGGGAATAGTCGACAATTGT[A/G]GAATTTTGGTTAAGTTTTTACTAATTTTTGTTGTAGAAACTAACTGTTGCTAACTTTTYR	TOP	[A/G]	0.855	1	ACTTCGTCAGTAACGGACGGGGAGGGAATAGTCGACAATTGTA	GAGTCGAGGTCATATCGTGGGGAGGGAATAGTCGACAATTGTG	AATTTTGGTTAAGTTTTTACTAATTTACTCGTATGCTTGCATGGAGCCGTCTGCCTATAGTGAGTC	ACTCGTATGCTTGCATGGAGCC	TOP	[A/G]	0	C8
CiC3889-24	ET104565	TATGCATCATTTTCACATTTCTGCATGCATATTTTCCTTTCATGTTTAGAATAGGTTGGG[A/G]GGGTAGAATGTTGTTTAAAAAAAAAAATTTGTGTGATTTGTTTTAACATTGGGTGACATG	TOP	[A/G]	0.891	1	ACTTCGTCAGTAACGGACGTCCTTTCATGTTTAGAATAGGTTGGGA	GAGTCGAGGTCATATCGTGTCCTTTCATGTTTAGAATAGGTTGGGG	GGTAGAATGTTGTTTAAAAAAAAAATAGACGTGCGAGGGTCTGATCTGTCTGCCTATAGTGAGTC	TAGACGTGCGAGGGTCTGATCT	TOP	[A/G]	0	C8
CiC3890-02	ET104569	AGTTAGAAGAAACGAGATGAAGACACGTGGCTTGGAGGCTTATCAGAAGTCTGTTAAGYC[A/G]TTAATTAGCGCGGGAAGCTGCTGATCTTCGTCACTGAACACAGAGGAAGCTTGCTGGTGA	BOT	[T/C]	0.79	1	ACTTCGTCAGTAACGGACGAGCAGCTTCCCGCGCTAATTAAT	GAGTCGAGGTCATATCGTGAGCAGCTTCCCGCGCTAATTAAC	CTTAACAGACTTCTGATAAGCCTCCCTAGCCCATTGAGCGATCACTGTCTGCCTATAGTGAGTC	CCTAGCCCATTGAGCGATCACT	BOT	[T/C]	0	C1
CiC3910-08	ET104739	GAAATTAATGTTTGAATCATATCATCACCTATAAATGCATCTCCTCATTCTACAATAGAT[A/G]TCCGGTCAAAATGGTTCCTCGAAARCCTTTTAGAACTCTTTAAACAACTTAATATTTTCA	BOT	[T/C]	0.982	1	ACTTCGTCAGTAACGGACGCGAGGAACCATTTTGACCGGAT	GAGTCGAGGTCATATCGTGCGAGGAACCATTTTGACCGGAC	TCTATTGTAGAATGAGGAGATGCTATCCGGCAACTACACTGGACGGTCTGCCTATAGTGAGTC	TATCCGGCAACTACACTGGACG	BOT	[T/C]	0	C1
CiC3913-06	ET104760	TTTTTGATTTTTTATTTGRGAYTTTTGTGGGTTGTTGATTTTTTGACAGGAAAGTTGATT[A/C]TTTTGTCAAATAATTGCCCACCGTTGAGAAAATCAGAGATTGAGTACTATGCTATGCTTG	BOT	[T/G]	0.993	1	ACTTCGTCAGTAACGGACCGGTGGGCAATTATTTGACAAAAT	GAGTCGAGGTCATATCGTCGGTGGGCAATTATTTGACAAAAG	ATCAACTTTCCTGTCAAAAAATCCCACCTCAGTGCGGTTTAGGACGTCTGCCTATAGTGAGTC	CCACCTCAGTGCGGTTTAGGAC	BOT	[T/G]	0	C1
CiC3913-07	ET104760	GTGGGCAATTATTTGACAAAAKAATCAACTTTCCTGTCAAAAAATCAACAACCCACAAAA[A/G]TCYCAAATAAAAAATCAAAAACTTTATAATAGAAAACGAAACTTTCAGTTCCAAAACTCA	TOP	[A/G]	0.653	1	ACTTCGTCAGTAACGGACTCAAAAAATCAACAACCCACAAAAA	GAGTCGAGGTCATATCGTTCAAAAAATCAACAACCCACAAAAG	CAAATAAAAAATCAAAAACTTTATAACGAGCGTTTATGGTATGATGCCACGTCTGCCTATAGTGAGTC	CGAGCGTTTATGGTATGATGCCAC	TOP	[A/G]	0	C1
CiC3918-06	ET104786	CAAGTGCTTGGATGATTGAATCGCTAACTCTTCATGTGATAAAAAAAAAAAAAAAAAAAA[A/G]ATTGTTGAAAACTTCGATACTGCTAGGAAGCTTTTACCACCTTTATGTTTTGTTCTTTCA	BOT	[T/C]	0.852	1	ACTTCGTCAGTAACGGACGCCTAGCAGTATCGAAGTTTTCAACAATT	GAGTCGAGGTCATATCGTGCCTAGCAGTATCGAAGTTTTCAACAATC	TTTTTTTTTTTTTTTTTTTATCACATGATGTTAGAGCCCGAATCCACGGTCTGCCTATAGTGAGTC	TGATGTTAGAGCCCGAATCCACG	BOT	[T/C]	0	C3
CiC3918-10	ET104786	AACAAATTGCCGAAAAAAATTTAAATTAATAAGAAGAACTTGTTTATGTGTATAGTAAAA[A/G]GCTGAATGTTTTAATTCCTCTCCTCACATAACTTGTTCACTATGAACACCTAGAGATTTA	BOT	[T/C]	0.743	1	ACTTCGTCAGTAACGGACTGAGGAGAGGAATTAAAACATTCAGCT	GAGTCGAGGTCATATCGTTGAGGAGAGGAATTAAAACATTCAGCC	TTTACTATACACATAAACAAGTTCTTCAACGGGTAGGACTTGGAGCCATGTCTGCCTATAGTGAGTC	AACGGGTAGGACTTGGAGCCAT	BOT	[T/C]	0	C2	1
CiC3920-01	ET104789	CGGTAAATAAAAAGGAAGWTAAGGGGTTAAATGAAAWTTGACATCACAAAAGATAAAAAT[A/G]GGTAGTACCTTGCAACTGTTTCAAGGTACCTGGACCCAAAAGTATGATGGACTTGTGATA	BOT	[T/C]	0.852	1	ACTTCGTCAGTAACGGACCCTTGAAACAGTTGCAAGGTACTACCT	GAGTCGAGGTCATATCGTCCTTGAAACAGTTGCAAGGTACTACCC	TTTTTATCTTTTGTGATGTCAATTCACATCCGCTACAATGTTGAGGGTCTGCCTATAGTGAGTC	TTCACATCCGCTACAATGTTGAGG	BOT	[T/C]	0	C1
CiC3931-01	ET104845	TGACCAAGACAGTGTAAACTAGCTATAATTGGTAGCTCACAGTTATAATAGCTCCAAGTA[A/G]AGGTCTAAAAGTGTCTCTGAAGTTCCTCATAAAATCTGTATAAGCTTGGATTGGTGATCG	BOT	[T/C]	0.807	1	ACTTCGTCAGTAACGGACGGAGGAACTTCAGAGACACTTTTAGACCTT	GAGTCGAGGTCATATCGTGGAGGAACTTCAGAGACACTTTTAGACCTC	ACTTGGAGCTATTATAACTGTGAGTACCGGCGAGTGGTAAATGCCCGTCTGCCTATAGTGAGTC	TACCGGCGAGTGGTAAATGCCC	BOT	[T/C]	0	C2	1
CiC3931-04	ET104845	TCCAATGACAAGTTTTACTCTTAAATTAATGTGTTTTTGGATTTGGATGGCATGTTTAAT[A/C]TAGTTAACTTCTGTTTTGATTTGCTTTCTGTTTCATTGGTTGAGGCAGTATATGCTTGCT	TOP	[A/C]	0.971	1	ACTTCGTCAGTAACGGACGTTGGATTTGGATGGCATGTTTAATA	GAGTCGAGGTCATATCGTGTTGGATTTGGATGGCATGTTTAATC	AGTTAACTTCTGTTTTGATTTGCTGATTAACCGGGGCGAATCACTTGGTCTGCCTATAGTGAGTC	GATTAACCGGGGCGAATCACTTG	TOP	[A/C]	0	C2	1
CiC3946-01	ET104932	ACTTTATTTTATTTGCAATAAAATTATGGGGTAATTGTAATTGCCAAATAATGGGTTGTT[A/G]GAGTTAGAGATATTCCGAACTTTGTTTTTGCACAGAGATCTTTTTCTTTATATTTTWATT	TOP	[A/G]	0.925	1	ACTTCGTCAGTAACGGACGTGTAATTGCCAAATAATGGGTTGTTA	GAGTCGAGGTCATATCGTGTGTAATTGCCAAATAATGGGTTGTTG	AGTTAGAGATATTCCGAACTTTGTGTACCGCGCTCACTCGAAGATAGTCTGCCTATAGTGAGTC	GTACCGCGCTCACTCGAAGATA	TOP	[A/G]	0	C1
CiC3946-03	ET104932	GTTRGAGTTAGAGATATTCCGAACTTTGTTTTTGCACAGAGATCTTTTTCTTTATATTTT[A/T]ATTTTTCCTTTGGTTCTCTTTATTTTTTGAGCGGTTACGATTAGTTTTTTTTTTTAATTT	BOT	[T/A]	0.743	1	ACTTCGTCAGTAACGGACGCAAAAAATAAAGAGAACCAAAGGAAAAATT	GAGTCGAGGTCATATCGTGCAAAAAATAAAGAGAACCAAAGGAAAAATA	AAATATAAAGAAAAAGATCTCTGTGCCTGGTCTGAGATCGAAGCACGTGTCTGCCTATAGTGAGTC	CTGGTCTGAGATCGAAGCACGT	BOT	[T/A]	0	C2
CiC3948-03	ET104940	TAAGCTATTAAATTCTTATGCAGGAAGATTTTTCAGTAACTAATGGTACCGAGCTTCATT[A/G]ATCAAAACAGGCATAACTAGTTCAAACAACAATAAATTTGTTGGAAAAAGACTTTTATAG	TOP	[A/G]	0.866	1	ACTTCGTCAGTAACGGACGCAGTAACTAATGGTACCGAGCTTCATTA	GAGTCGAGGTCATATCGTGCAGTAACTAATGGTACCGAGCTTCATTG	TCAAAACAGGCATAACTAGTTCAAAGGAGTGGTGCATTGCCCGAAGTCTGCCTATAGTGAGTC	AAGGAGTGGTGCATTGCCCGAA	TOP	[A/G]	0	C2	1
CiC3948-04	ET104940	CTGCATAAGAATTTAATAGCTTACAGAGTTGTGTTAGGTTTCTCAAGAACCTTTTCTTCA[A/G]TATTCTTGCCATGTGTCTTGCATATGCATGCAATAACAAATCCACATGTTAATATTCTAA	BOT	[T/C]	0.918	1	ACTTCGTCAGTAACGGACGATGCAAGACACATGGCAAGAATAT	GAGTCGAGGTCATATCGTGATGCAAGACACATGGCAAGAATAC	GAAGAAAAGGTTCTTGAGAAACCGCACCGATTGGACTGATTTCCCGTCTGCCTATAGTGAGTC	GCACCGATTGGACTGATTTCCC	BOT	[T/C]	0	C2	1
CiC3959-01	ET104989	TTTATTAACAATGCCGACATGCCAAAAACAAATGGGAACCTGGAATTCAACAAGTAGCTA[A/C]CTTCTCATAATGAAGAACTCACATCATTCTTGAGTGGAAACGCGGAGAATCCAAAAGAAT	TOP	[A/C]	0.921	1	ACTTCGTCAGTAACGGACGGAACCTGGAATTCAACAAGTAGCTAA	GAGTCGAGGTCATATCGTGGAACCTGGAATTCAACAAGTAGCTAC	TTCTCATAATGAAGAACTCACATCGACTCATGGATCGACCACATTCGGTCTGCCTATAGTGAGTC	GACTCATGGATCGACCACATTCG	TOP	[A/C]	0	C2	1
CiC3959-10	ET104989	AGTGTTTGGGCATAAGAATAAATAGAGGTTTGTCATCTGCAACAAATAAAACCGAAATTT[A/T]TCAGAAACAGAAAATTTTCACACACCTTTGATAAAAATCACCCAGTTAATCACATCGATA	TOP	[A/T]	0.911	1	ACTTCGTCAGTAACGGACTCTGCAACAAATAAAACCGAAATTTA	GAGTCGAGGTCATATCGTTCTGCAACAAATAAAACCGAAATTTT	CAGAAACAGAAAATTTTCACACAACCAGTTGGGTCATTCGCGTAACGTCTGCCTATAGTGAGTC	ACCAGTTGGGTCATTCGCGTAAC	TOP	[A/T]	0	C3	1
CiC3965-03	ET105035	TCTTCTGTTTACGGAAAAGCATTTTGTTGAGGTTTATGCAGAGTTTTATAATCATAACAA[C/G]AAGTTTGGGATTGCTTTAGCATCCGAAATAATCAATTCCTATAAGGATTCTCAAATAAAC	BOT	[G/C]	0.901	1	ACTTCGTCAGTAACGGACGGGATGCTAAAGCAATCCCAAACTTG	GAGTCGAGGTCATATCGTGGGATGCTAAAGCAATCCCAAACTTC	TGTTATGATTATAAAACTCTGCATAAACTCGCGTGACTCAGGGTGAAGGTCTGCCTATAGTGAGTC	ACTCGCGTGACTCAGGGTGAAG	BOT	[G/C]	0	C8
CiC3965-05	ET105035	ATTAAGACTGTATGCGTTTCTTTGATTATTCTTATCAACTCGCTCAAATGAAATTCAGAC[A/G]AGACCTTTGAATACACTTCTTGAACTTTTTTGCACAGAGAACAGAATATAATTTAGATGC	TOP	[A/G]	0.957	1	ACTTCGTCAGTAACGGACGCAACTCGCTCAAATGAAATTCAGACA	GAGTCGAGGTCATATCGTGCAACTCGCTCAAATGAAATTCAGACG	GACCTTTGAATACACTTCTTGAAGCTTAATCTCGTGAGGGTAGGAACGTCTGCCTATAGTGAGTC	GCTTAATCTCGTGAGGGTAGGAAC	TOP	[A/G]	0	C2	1
CiC3968-01	ET105046	CCTAACACATTGATAAACTTGACACAAAACAAATAAATGAAGTTGAATAATCAAAGGAGT[A/C]GTTTGAATTCCCAAGCCTGGATAAGCTGTAATAAATTGATCATAACTCCTTCTAGAGAAC	BOT	[T/G]	0.985	1	ACTTCGTCAGTAACGGACGATCCAGGCTTGGGAATTCAAACT	GAGTCGAGGTCATATCGTGATCCAGGCTTGGGAATTCAAACG	CTCCTTTGATTATTCAACTTCATTGTTTCCGCGCACAGATAGTCACGTCTGCCTATAGTGAGTC	GTTTCCGCGCACAGATAGTCAC	BOT	[T/G]	0	C8
CiC3968-13	ET105046	TGTTTATCATAAATCTGTTTAGAACTTTCTTGGRAAGTTGAAACTACAATTTAAGTGTGA[A/G]TTTCAAAGTTTCATTGTGGGAAATTCGTATCAAATGTGAGGAACAGTGTTCCATTCATAA	BOT	[T/C]	0.883	1	ACTTCGTCAGTAACGGACGGAATTTCCCACAATGAAACTTTGAAAT	GAGTCGAGGTCATATCGTGGAATTTCCCACAATGAAACTTTGAAAC	CACACTTAAATTGTAGTTTCAACTTAAACAGCGGTTCAGTTTGTCGTAGGTCTGCCTATAGTGAGTC	AAACAGCGGTTCAGTTTGTCGTAG	BOT	[T/C]	0	C8
CiC4015-02	ET105366	ATGGTGCAACACAATTCAGGCTCTTGGAAAGCGTGATCGCCCTTTCTTCTTCAGGAACTC[A/G]GGGATCTCCACTGAACCACCTTCACTGAAAGAGGAAGGTCGCCTGTTTATTCCAAAGGCA	BOT	[T/C]	0.908	1	ACTTCGTCAGTAACGGACGGAAGGTGGTTCAGTGGAGATCCCT	GAGTCGAGGTCATATCGTGGAAGGTGGTTCAGTGGAGATCCCC	AGTTCCTGAAGAAGAAAGGGCACCGTCTCTGCTATCGAGCGAGTCTGCCTATAGTGAGTC	CACCGTCTCTGCTATCGAGCGA	BOT	[T/C]	0	C2	1
CiC4015-03	ET105366	TGCCTGCGTTTGACAATAGCCACTCAAGATTAGCAAAAGTGAAAGGGAGAGAGTGAGAGC[A/G]GGAGATAGAATGTAGAGTTACCTGAAGAGGCCTTCCTTCACTTTCTTCTTGGCGTTTGAA	TOP	[A/G]	0.865	1	ACTTCGTCAGTAACGGACAAAGTGAAAGGGAGAGAGTGAGAGCA	GAGTCGAGGTCATATCGTAAAGTGAAAGGGAGAGAGTGAGAGCG	GAGATAGAATGTAGAGTTACCTGAAGCCGAAGGTTTGTGCGGACTACCGTCTGCCTATAGTGAGTC	CCGAAGGTTTGTGCGGACTACC	TOP	[A/G]	0	C2	1
CiC4033-01	ET105470	AAGAATTTAAAACGACACTTTCCATCTCTTGCTTTCATAAAGAAAAAAAACATAGAATTT[A/T]GGAGATTTTGGAGACAATCAGAAATTCAGAATTTTGATAAAGTTATTACGTCAAAAAAAT	BOT	[T/A]	0.828	1	ACTTCGTCAGTAACGGACGGAATTTCTGATTGTCTCCAAAATCTCCT	GAGTCGAGGTCATATCGTGGAATTTCTGATTGTCTCCAAAATCTCCA	AATTCTATGTTTTTTTTCTTTATGAAACTGTCCACCTAGAAGCGACGTGTCTGCCTATAGTGAGTC	ACTGTCCACCTAGAAGCGACGT	BOT	[T/A]	0	C2	1
CiC4043-03	ET105530	CCAAAATGATAATGTAGTTGATAATACTGACCTGAGTTAATAAATACGGGGCTGGTAACA[A/G]TCACAGCATCTCATCATGTGGGGAAAGCCTTCGCAACAGAAGACGCTGCTTGCTTTGAAG	BOT	[T/C]	0.97	1	ACTTCGTCAGTAACGGACGCCCACATGATGAGATGCTGTGAT	GAGTCGAGGTCATATCGTGCCCACATGATGAGATGCTGTGAC	GTTACCAGCCCCGTATTTATTAGGCAATTACCCTGCTCCGGGATGTCTGCCTATAGTGAGTC	GGCAATTACCCTGCTCCGGGAT	BOT	[T/C]	0	C2	1
CiC4043-05	ET105530	GGTTTCTTGTGTAATCAGGCTACTAGAGMAAATGTTTACTGTCTAAGCACTAATGCGACA[A/T]TCCCATCTGTAAATTTGGGCCATCTTTGATGTCTGACAGGTTAGCTGTGACAATCCCATC	BOT	[T/A]	0.992	1	ACTTCGTCAGTAACGGACTGGCCCAAATTTACAGATGGGAT	GAGTCGAGGTCATATCGTTGGCCCAAATTTACAGATGGGAA	GTCGCATTAGTGCTTAGACAGTAAAGGACTTCGGTTGGGCATCGCGTCTGCCTATAGTGAGTC	AAGGACTTCGGTTGGGCATCGC	BOT	[T/A]	0	C2	1
CiC4045-02	ET105552	AGCCGCAAGAAGAAAAAAAAACAAGGAAGACGCCAGAAGGAATTCAATTGAAGAAAAAAG[A/G]CAGYCGTTTGAATTAATCTCCATGATTGGTTTTGTCAATTCTCTTATTCCCAATTCAATT	TOP	[A/G]	0.676	1	ACTTCGTCAGTAACGGACCCAGAAGGAATTCAATTGAAGAAAAAAGA	GAGTCGAGGTCATATCGTCCAGAAGGAATTCAATTGAAGAAAAAAGG	CGTTTGAATTAATCTCCATGATTGGACCAGAGCACGGGTAGTTTGTCTGCCTATAGTGAGTC	TGGACCAGAGCACGGGTAGTTT	TOP	[A/G]	0	C8
CiC4045-10	ET105552	AATTTAAGATAATGGAAGCATTAAACAAAGAAAGATATTAGATTGATCTAGGCAATAAAC[A/G]CACAAGCTCGGATTATTTAACCTAGGTTATGTTCTTCAATTGAAATCACTAATTCCAACT	BOT	[T/C]	0.84	1	ACTTCGTCAGTAACGGACCCTAGGTTAAATAATCCGAGCTTGTGT	GAGTCGAGGTCATATCGTCCTAGGTTAAATAATCCGAGCTTGTGC	TTTATTGCCTAGATCAATCTAATATCCCTGGCTTCGATTCGATTCACTAAGTCTGCCTATAGTGAGTC	CCTGGCTTCGATTCGATTCACTAA	BOT	[T/C]	0	C8
CiC4048-01	ET105560	ACAAAACAGTAAATAATGAGCGTATGGATTCAGGCATCAATTTGCAAGCAATCAACAAGT[A/G]GGTCAGTGGGTGTGGTTGCAATACTAAAGAATCTTGAATGTAAAGCTTTAATCTGCTGCA	BOT	[T/C]	0.907	1	ACTTCGTCAGTAACGGACTATTGCAACCACACCCACTGACCT	GAGTCGAGGTCATATCGTTATTGCAACCACACCCACTGACCC	CTTGTTGATTGCTTGCAAATTGCACTAATCGACCGTGTTTAGCGGTCTGCCTATAGTGAGTC	GCACTAATCGACCGTGTTTAGCG	BOT	[T/C]	0	C2	1
CiC4080-06	ET105692	TACTGTTCCTGAGCGGCTAGCCGGATAATCAAGCRGCTAACYGCTTGAGCGCTGGAATTT[A/G]CCTATAACGGCTAGTTTTTGGGYTTTCACTATAAAAACTCAACTYAAACTTCATTTTAAG	TOP	[A/G]	0.75	1	ACTTCGTCAGTAACGGACGCTTGAGCGCTGGAATTTA	GAGTCGAGGTCATATCGTGCTTGAGCGCTGGAATTTG	CTATAACGGCTAGTTTTTGGGTTAGGAAACGTCATCCACGCGGGTCTGCCTATAGTGAGTC	TTAGGAAACGTCATCCACGCGG	TOP	[A/G]	0	C8
CiC4082-04	ET105703	AGAAAGATATTCYCGATCMACCAACATCCCCTCAGTTTCCATTTTAACTAGAATCTCACC[A/G]AATGGTTGCCAGTATTCCTGATAAAAGTCAAACATGGATTTTCCTGGAACTGGTTTCCCA	BOT	[T/C]	0.892	1	ACTTCGTCAGTAACGGACGTTTTATCAGGAATACTGGCAACCATTT	GAGTCGAGGTCATATCGTGTTTTATCAGGAATACTGGCAACCATTC	GTGAGATTCTAGTTAAAATGGAAACTCGACAAGATCAGCAGCCCGTTGTCTGCCTATAGTGAGTC	TCGACAAGATCAGCAGCCCGTT	BOT	[T/C]	0	C5
CiC4082-11	ET105703	GGGCATCTAAGCATTGTCCTGATGCTAAGTATATGAACGTGSRAAGTGACACACAACTGC[C/G]CCAGCTTTTATTTGGTGGCAAGCCTAACAGGTATAATGTAACAGAATAGAAGCTAACAGA	BOT	[G/C]	0.617	1	ACTTCGTCAGTAACGGACGCTTGCCACCAAATAAAAGCTGGG	GAGTCGAGGTCATATCGTGCTTGCCACCAAATAAAAGCTGGC	CACGTTCATATACTTAGCATCAGCACGAACCGACGCCATTTGACTGTCTGCCTATAGTGAGTC	CACGAACCGACGCCATTTGACT	BOT	[G/C]	0	C1
CiC4088-01	ET105740	CTTCATGGGTTATATATGTTATTTGTGTTTATTTCTTTTTTGTTCCAGCAACTRAGAGTA[A/G]GGGAGTGAAGTGAAAATTGTGAGAGAAAAAAATGGTGAAGATCGACAATTGTGAGTGAAA	BOT	[T/C]	0.679	1	ACTTCGTCAGTAACGGACGTCTCTCACAATTTTCACTTCACTCCCT	GAGTCGAGGTCATATCGTGTCTCTCACAATTTTCACTTCACTCCCC	GTTGCTGGAACAAAAAAGAAATACGTCCATGATCGAACGGCCTAGGTCTGCCTATAGTGAGTC	CGTCCATGATCGAACGGCCTAG	BOT	[T/C]	0	C8
CiC4094-01	ET105773	GTTTGCACGCCAAGAGCAAATCSAAGCCGACCTAAAGAAGTGGAAGAATATGTTGRTGAT[A/G]ATCAAGGCGGTGCTTGCTGATGCTGAGGAGAAGAAGACTGATCAGTCTGTGAAGTTGTGG	BOT	[T/C]	0.74	1	ACTTCGTCAGTAACGGACGATCAGCAAGCACCGCCTTGATT	GAGTCGAGGTCATATCGTGATCAGCAAGCACCGCCTTGATC	AACATATTCTTCCACTTCTTTAGGGGAATCCCGAGAAGGTCCTGCTGTCTGCCTATAGTGAGTC	GGAATCCCGAGAAGGTCCTGCT	BOT	[T/C]	0	C2
CiC4094-04	ET105773	ATTCATCGGAGAGGCAATYCTTACGGCGTCCGTTGATTTGCTGGTCAATAAGTTAGCTTC[A/G]GAGGGGATTCGGCTGTTTGCACGCCAAGAGCAAATCSAAGCCGACCTAAAGAAGTGGAAG	BOT	[T/C]	0.959	1	ACTTCGTCAGTAACGGACGGCAAACAGCCGAATCCCCTCT	GAGTCGAGGTCATATCGTGGCAAACAGCCGAATCCCCTCC	AAGCTAACTTATTGACCAGCAATACAAAGGGTCGATTTACCTGGGTGTCTGCCTATAGTGAGTC	TACAAAGGGTCGATTTACCTGGGT	BOT	[T/C]	0	C1
CiC4098-14	ET105813	AGTTTATCATCKCTCAGTGTTTTSACTTTAGCAAGTTTGAGGCATCTCGAAGCACTAGAC[A/G]TGAYGRRTTGTAAAGATTTGGAAGAAATGGAGATTGACTATGCAGGAGAAGTGAAAAGAA	TOP	[A/G]	0.723	1	ACTTCGTCAGTAACGGACGTTGAGGCATCTCGAAGCACTAGACA	GAGTCGAGGTCATATCGTGTTGAGGCATCTCGAAGCACTAGACG	TTGTAAAGATTTGGAAGAAATGGGATTTCGTCGGTGGAAGCCAGAGTCTGCCTATAGTGAGTC	GATTTCGTCGGTGGAAGCCAGA	TOP	[A/G]	0	C8
CiC4101-01	ET105818	AAAAAAAGACATTACAGAGCAATTATTAACAATCCCTAAACTTCCAGAACTAGCTAGCTC[A/G]TTTGTTTGGAAGTAGTAGTAGTGCTTAACATGAACCATATAGAGATCAATTAGATGATAA	TOP	[A/G]	0.864	1	ACTTCGTCAGTAACGGACGCCCTAAACTTCCAGAACTAGCTAGCTCA	GAGTCGAGGTCATATCGTGCCCTAAACTTCCAGAACTAGCTAGCTCG	TTGTTTGGAAGTAGTAGTAGTGCTGATGCGGGCGATGCTATACTTGGTCTGCCTATAGTGAGTC	GATGCGGGCGATGCTATACTTG	TOP	[A/G]	0	C1
CiC4101-05	ET105818	CTTTGCCACAATGATTACACACTGCCTTCATTTCTCCATTAATTGTTCTCCTTGTGAAAT[A/G]GTCCCAAGCTCTAGATGTTTGTCTCAATGAGCTTCTAGGTTGTCCTTYCGAGTCTCGTTT	BOT	[T/C]	0.944	1	ACTTCGTCAGTAACGGACGTGAGACAAACATCTAGAGCTTGGGACT	GAGTCGAGGTCATATCGTGTGAGACAAACATCTAGAGCTTGGGACC	TTTCACAAGGAGAACAATTAATGGTTCTAATGGGCGCACCAAACCGTCTGCCTATAGTGAGTC	GTTCTAATGGGCGCACCAAACC	BOT	[T/C]	0	C5
CiC4102-03	ET105821	GTTTCCATACACAAATAGCAAAAAGAATTCAGAATGACAAATGGGACATATATAAGGGTG[A/G]AATAATTAAAAAATTATGCTTTTTTGTTTGTCGTGTTAAAATCGTAAAGTACCTAAGTAC	TOP	[A/G]	0.811	1	ACTTCGTCAGTAACGGACTGACAAATGGGACATATATAAGGGTGA	GAGTCGAGGTCATATCGTTGACAAATGGGACATATATAAGGGTGG	ATAATTAAAAAATTATGCTTTTTTGTATTCCCACTCGTTGGCATGAGCGTCTGCCTATAGTGAGTC	TATTCCCACTCGTTGGCATGAGC	TOP	[A/G]	0	C5
CiC4112-02	ET105373	GCAACAGGGGCACTCAGGATTCCCGAAGCTGCTCAAGTTGCCGAATCAGCAGATGCAGCC[A/G]CATAAGATTATTTGGATTGATGGGTTGTAGGTATTCCTGATGCTGCTTCCAATTCAACTT	TOP	[A/G]	0.967	1	ACTTCGTCAGTAACGGACCCGAATCAGCAGATGCAGCCA	GAGTCGAGGTCATATCGTCCGAATCAGCAGATGCAGCCG	ATAAGATTATTTGGATTGATGGGACTTCCCAAGTCTACGGATGGAACGTCTGCCTATAGTGAGTC	ACTTCCCAAGTCTACGGATGGAAC	TOP	[A/G]	0	C2	1
CiC4112-05	ET105373	AAGGTAAAGATCATAAAGAAATCTCAATTTCTTTAAATTTAAATGAAACGGCAATGCAGC[A/G]AATTTTTCTTTCTCAATTTACATATATMTTAATATACYATCTCCAACATATAAAATCAAG	TOP	[A/G]	0.778	1	ACTTCGTCAGTAACGGACTTTAAATGAAACGGCAATGCAGCA	GAGTCGAGGTCATATCGTTTTAAATGAAACGGCAATGCAGCG	ATTTTTCTTTCTCAATTTACATATATGCTCCACACGTACATGGTAATCCGTCTGCCTATAGTGAGTC	GCTCCACACGTACATGGTAATCC	TOP	[A/G]	0	C2	1
CiC4114-01	ET105926	TCATTTGGTATCAGAGTAAGGTTCTTTTATTAGGACTTAACTGTTTAGAGTAAAARATCT[A/G]TGGCAACCCAAAATGACTTAACCTTTAGGGAAGGACAATCCACAACTAGACCTCCATTTT	BOT	[T/C]	0.649	1	ACTTCGTCAGTAACGGACGGTTAAGTCATTTTGGGTTGCCAT	GAGTCGAGGTCATATCGTGGTTAAGTCATTTTGGGTTGCCAC	TTTTACTCTAAACAGTTAAGTCCTAAATGCGTGAGTTGCTAAGCCGTGGTCTGCCTATAGTGAGTC	ATGCGTGAGTTGCTAAGCCGTG	BOT	[T/C]	0	C8
CiC4120-01	ET105443	AGATGCAGAGATCATATAATCATTCCAGAAATTCATCACTTAACTAATCCAGGTTTAATC[A/C]AACAAATCACCTAGGTTAGAAGTTTCAGCGAGTTGACCTCCAAAGAAGTTTCATATTTCT	BOT	[T/G]	0.773	1	ACTTCGTCAGTAACGGACGGCTGAAACTTCTAACCTAGGTGATTTGTTT	GAGTCGAGGTCATATCGTGGCTGAAACTTCTAACCTAGGTGATTTGTTG	ATTAAACCTGGATTAGTTAAGTGACTCAGAGGGTCGCTGCATAAGCGTCTGCCTATAGTGAGTC	CTCAGAGGGTCGCTGCATAAGC	BOT	[T/G]	0	C2	1
CiC4122-04	ET105986	ACTGGCTACTTCTTTGCTGCAAAAAAAGTAGCCCGGAAAAGTAAAGATTTTATCAGAAAR[A/T]TTTCAAGCTATTTTCTGTTCTGGCGTCAACTGTATTCACCCTTTTTTCTTTTTCTTTTAA	BOT	[T/A]	0.933	1	ACTTCGTCAGTAACGGACCGCCAGAACAGAAAATAGCTTGAAAT	GAGTCGAGGTCATATCGTCGCCAGAACAGAAAATAGCTTGAAAA	TTTCTGATAAAATCTTTACTTTTCCCTGACTCTTGTAGTATTGCGCGAAGTCTGCCTATAGTGAGTC	CTGACTCTTGTAGTATTGCGCGAA	BOT	[T/A]	0	C2
CiC4122-11	ET105986	AATATAAAAGTCCTGAGCTTTTAGATCATCATCCCTCCCCCGAACATGTTGATAACGGAG[A/G]CCTGTTTTGCTTGCGTCCCCAATTTTATGTAATTGAATCTGCTTTCTTACCATACCCTTC	BOT	[T/C]	0.816	1	ACTTCGTCAGTAACGGACGGGACGCAAGCAAAACAGGT	GAGTCGAGGTCATATCGTGGGACGCAAGCAAAACAGGC	TCCGTTATCAACATGTTCGAATGTTGACCCGGATCTCGTCCGTCTGCCTATAGTGAGTC	AATGTTGACCCGGATCTCGTCC	BOT	[T/C]	0	C2	1
CiC4125-01	ET106008	SGGCCTACTCTCAAATCTGAACTTGGGTTTATGGCCTGAATCTTCAAAGGGGYTGAAAAT[A/G]TTTCCACCAACATGCAACAGAATTAGAGATGGCAGTTTTTTCTGGACCCGGCCCAGACTC	BOT	[T/C]	0.666	1	ACTTCGTCAGTAACGGACTTCTGTTGCATGTTGGTGGAAAT	GAGTCGAGGTCATATCGTTTCTGTTGCATGTTGGTGGAAAC	CTTTGAAGATTCAGGCCATAAGTCACCTCCTGAGCGAAGTACAGTCTGCCTATAGTGAGTC	GTCACCTCCTGAGCGAAGTACA	BOT	[T/C]	0	C2
CiC4125-03	ET106008	CTCCACTCAAAAAACAAAAATGGCTGCAGGCTTGAGCATGTTAAAGTTTTCAGTTCTTCT[C/G]GGCCTACTCTCAAATCTGAACTTGGGTTTATGGCCTGAATCTTCAAAGGGGYTGAAAATR	BOT	[G/C]	0.953	1	ACTTCGTCAGTAACGGACGCCAAGTTCAGATTTGAGAGTAGGCCG	GAGTCGAGGTCATATCGTGCCAAGTTCAGATTTGAGAGTAGGCCC	GAAGAACTGAAAACTTTAACATGCGCATGGATTCGCGGAGGATCAAGTCTGCCTATAGTGAGTC	GCATGGATTCGCGGAGGATCAA	BOT	[G/C]	0	C2	1
CiC4129-07	ET106039	ACTGACAACCATAGCATTTGAATTAATTACAACAAGTTTTTAGCGTCGTTGCCGGGGATT[A/G]ATTGTTMRTTGTGATTTGTGAAATTAGTTTTAATRGTGCTAATTTTTWATTYTATTTTRA	TOP	[A/G]	0.649	1	ACTTCGTCAGTAACGGACGTAGCGTCGTTGCCGGGGATTA	GAGTCGAGGTCATATCGTGTAGCGTCGTTGCCGGGGATTG	TTGTGATTTGTGAAATTAGTTTTAAGCTATTCGGTGGCAAGTCGAGCGTCTGCCTATAGTGAGTC	GCTATTCGGTGGCAAGTCGAGC	TOP	[A/G]	0	C8
CiC4131-01	ET106056	TCTTTAAAACCATTCACTGGAACCCCTATCCTTAACTTATTAATCTTACCACCACCTTCT[A/G]GAATGGCTGCAGATCCTCCTGGCCATATAACGGCTTCGAGTTCATCATCATTTGGTGAGG	BOT	[T/C]	0.987	1	ACTTCGTCAGTAACGGACGCAGGAGGATCTGCAGCCATTCT	GAGTCGAGGTCATATCGTGCAGGAGGATCTGCAGCCATTCC	GAAGGTGGTGGTAAGATTAATAAGATGCAAGGGCTGCGTTGTCTAGGTCTGCCTATAGTGAGTC	ATGCAAGGGCTGCGTTGTCTAG	BOT	[T/C]	0	C3	1
CiC4142-01	ET106116	TCCGTGACAATCAAGTCGGTTACTTCARTTTCCCATAATAACTGATATTCTGARGCGAAG[A/G]TATGGACAGAAACGAGACTCTAGCGAAGCTTCACAAGCGATTTCCTTCACTTCCTCATAA	BOT	[T/C]	0.707	1	ACTTCGTCAGTAACGGACGCGCTAGAGTCTCGTTTCTGTCCATAT	GAGTCGAGGTCATATCGTGCGCTAGAGTCTCGTTTCTGTCCATAC	TCAGAATATCAGTTATTATGGGAAATCTCCGGCGTGCAAAGATGTCGTCTGCCTATAGTGAGTC	ATCTCCGGCGTGCAAAGATGTC	BOT	[T/C]	0	C8
CiC4142-11	ET106116	TTAGTAGCYTATGTTGAGGGTTTAGAAYGCCAACTCCGAGACATTGAGAGAAGTGTTTAC[A/G]ACATCCAGTTGGAGCTTGAGGTAAATTMAATAAGAGGAKGATTTTAATTTTYTTTGTGTR	BOT	[T/C]	0.971	1	ACTTCGTCAGTAACGGACGTTACCTCAAGCTCCAACTGGATGTT	GAGTCGAGGTCATATCGTGTTACCTCAAGCTCCAACTGGATGTC	TAAACACTTCTCTCAATGTCTCGGAAGCCGGGTCACTTTGAAGCGGTCTGCCTATAGTGAGTC	GAAGCCGGGTCACTTTGAAGCG	BOT	[T/C]	0	C1
CiC4152-02	ET106182	GGTTGAGAAGAAGTTGAACACAGTGCAAGGAGCTTGCGAGTTTAAAGAAGGTGCCTACGA[A/G]CAGAAGTCAGGTCAAGGGGCCCATGATCAGGGAGAATATGGAAAGAAATTATTGGTCACT	BOT	[T/C]	0.961	1	ACTTCGTCAGTAACGGACGGCCCCTTGACCTGACTTCTGT	GAGTCGAGGTCATATCGTGGCCCCTTGACCTGACTTCTGC	CGTAGGCACCTTCTTTAAACTCACCTAAACTGGTCCGCGCTGATGTCTGCCTATAGTGAGTC	ACCTAAACTGGTCCGCGCTGAT	BOT	[T/C]	0	C2	1
CiC4152-10	ET106182	TAATCAGAAGTTTCTGATAGTACTGCCCCATTCTCTTCCCTCTCAAGAACATCTTCAGAT[A/C]TGATAAMWGTTTCTTTTTGCTCAAGTACCTCTTTCTGTTTCTTCTCATTTTCCAACCACA	TOP	[A/C]	0.678	1	ACTTCGTCAGTAACGGACGTTCCCTCTCAAGAACATCTTCAGATA	GAGTCGAGGTCATATCGTGTTCCCTCTCAAGAACATCTTCAGATC	GTTTCTTTTTGCTCAAGTACCTCTGCACATCCACGGAAGGTTCTGGTCTGCCTATAGTGAGTC	TGCACATCCACGGAAGGTTCTG	TOP	[A/C]	0	C2	1
CiC4155-01	ET106216	TAATTACTTGTCATCACTAAATGATGGAAAAATTTTATAAGAGTTATCATTTAAATTTTA[A/C]TTCTTTGATATGTTCGTGGCATCCCTGTTACACTATGTATGGGGTGAGGTGAATAGCTAT	BOT	[T/G]	0.712	1	ACTTCGTCAGTAACGGACGGATGCCACGAACATATCAAAGAAT	GAGTCGAGGTCATATCGTGGATGCCACGAACATATCAAAGAAG	AAAATTTAAATGATAACTCTTATAAAACATTCCTACGAAAGTTCAGGCGCGTCTGCCTATAGTGAGTC	CATTCCTACGAAAGTTCAGGCGC	BOT	[T/G]	0	C2	1
CiC4172-01	ET106320	ACATGTGTATTATAAATGAAAAGATCATAGGTCTGGCTAGCTGTATGTATAATTAATTGT[A/G]GTACGTACTGTTGGTAAGAAATGTTGATAACACCGGAGGCAGTGTCAGCAACGGAAGCAA	BOT	[T/C]	0.738	1	ACTTCGTCAGTAACGGACTCAACATTTCTTACCAACAGTACGTACT	GAGTCGAGGTCATATCGTTCAACATTTCTTACCAACAGTACGTACC	CAATTAATTATACATACAGCTAGCCCAGCGTGAGTATCATTGTGGGCGTCTGCCTATAGTGAGTC	CAGCGTGAGTATCATTGTGGGC	BOT	[T/C]	0	C2
CiC4173-03	ET106321	CTAACCGATCCAAGTAAACCATAAGCTTTCAATSAAATTATAAAAATCGGGCCGTCACAA[A/G]TCAAAAGTCACAACTCATGAACTCACAAACCAATAGCTTCTTGCGGGTACTAATTCACAA	TOP	[A/G]	0.989	1	ACTTCGTCAGTAACGGACTTATAAAAATCGGGCCGTCACAAA	GAGTCGAGGTCATATCGTTTATAAAAATCGGGCCGTCACAAG	CAAAAGTCACAACTCATGAACTCGTTGTCCATACAAGCCGGAGACGTCTGCCTATAGTGAGTC	GTTGTCCATACAAGCCGGAGAC	TOP	[A/G]	0	C1
CiC4173-06	ET106321	AAGACAGGATAAGTTGAATAAGCAGCATAAGACTTTATAGCCTTTGAATTTTGTAAATAC[A/G]ATGTTGGGTTATATAAGCACGACCTTACGCATTCCAAGTTCAAAAAGGATTAAAAAGAAG	BOT	[T/C]	0.84	1	ACTTCGTCAGTAACGGACAGGTCGTGCTTATATAACCCAACATT	GAGTCGAGGTCATATCGTAGGTCGTGCTTATATAACCCAACATC	TATTTACAAAATTCAAAGGCTATAACACGCAGGATGAGTAACGTGTCGTCTGCCTATAGTGAGTC	CACGCAGGATGAGTAACGTGTC	BOT	[T/C]	0	C2
CiC4175-06	ET106338	CCATCAGTTAKCCAACTTCTTCACGATGTTCTCTTCTCTAATTTACATTCTCTCGTCTAC[A/G]CTGCCTCCGACCTCCCTCCTCACGAGGAATTGAATTCCTTCACTCATCAACTCGTTTATA	BOT	[T/C]	0.891	1	ACTTCGTCAGTAACGGACAGGAGGGAGGTCGGAGGCAGT	GAGTCGAGGTCATATCGTAGGAGGGAGGTCGGAGGCAGC	TAGACGAGAGAATGTAAATTAGAGAACAGGCAAGCGTGGGTCTCATGGTCTGCCTATAGTGAGTC	ACAGGCAAGCGTGGGTCTCATG	BOT	[T/C]	0	C2	1
CiC4175-08	ET106338	TCGGAGGCAGYGTAGACGAGAGAATGTAAATTAGAGAAGAGAACATCGTGAAGAAGTTGG[A/C]TAACTGATGGACAACCGCTTAAGCTTGAGGTTTCCTCTCTCAGCGTCAGAAATGCAGTTC	BOT	[T/G]	0.965	1	ACTTCGTCAGTAACGGACGCTTAAGCGGTTGTCCATCAGTTAT	GAGTCGAGGTCATATCGTGCTTAAGCGGTTGTCCATCAGTTAG	CAACTTCTTCACGATGTTCTCTGTGCAGGACCGAACCTAGTATTCGTCTGCCTATAGTGAGTC	GTGCAGGACCGAACCTAGTATTC	BOT	[T/G]	0	C5	1
CiC4181-04	ET106387	AACCTTTAGATCAAGATYAAATGGCTGGTCAAACTTCAAAAGTCAACATCACACGTGGCA[A/T]CGTTTGACTCGTCCGATTTGSCCAAARAACGGWTGAGATTTGGCGGGTTAATGGGTAGAT	TOP	[A/T]	0.839	1	ACTTCGTCAGTAACGGACGAAAAGTCAACATCACACGTGGCAA	GAGTCGAGGTCATATCGTGAAAAGTCAACATCACACGTGGCAT	GTTTGACTCGTCCGATTTGCGTGCCGATCTGTGAAGCCTAGGTCTGCCTATAGTGAGTC	CGTGCCGATCTGTGAAGCCTAG	TOP	[A/T]	0	C8
CiC4181-05	ET106387	ATCGGACGAGTCAAACGWTGCCACGTGTGATGTTGACTTTTGAAGTTTGACCAGCCATTT[A/G]ATCTTGATCTAAAGGTTGTGARGAGCACATGCATGAAGCTTATGATGGATCGCAAAATAA	TOP	[A/G]	0.696	1	ACTTCGTCAGTAACGGACCTTTTGAAGTTTGACCAGCCATTTA	GAGTCGAGGTCATATCGTCTTTTGAAGTTTGACCAGCCATTTG	TCTTGATCTAAAGGTTGTGACGATGGCAGCGATTGTATATGCCGTCTGCCTATAGTGAGTC	CGATGGCAGCGATTGTATATGCC	TOP	[A/G]	0	C1
CiC4182-06	ET106390	CCATGCAAGTTGCAGCCCYTGATAYAARCCCCARAGYTCCGCGACAGTGACAGAGCAAGA[A/G]CCAATCATCATCCCAAAGCCTATTGGCTTTTGAAAAGAAATGTTTGTAATACTCTTTGAA	TOP	[A/G]	0.831	1	ACTTCGTCAGTAACGGACGCGCGACAGTGACAGAGCAAGAA	GAGTCGAGGTCATATCGTGCGCGACAGTGACAGAGCAAGAG	CAATCATCATCCCAAAGCCTATCGCGATGAACCCATTACTATGACGGTCTGCCTATAGTGAGTC	CGCGATGAACCCATTACTATGACG	TOP	[A/G]	0	C1
CiC4196-15	ET106470	TTCTCTATTTTGTTTTCTCTAAATAACCACTTTMTGTCAGCTCTCTTAAAATTTATTAAR[A/G]AAATCTATGTTGAAGACCATTTCATCCTTAGTATTGTGTAAATGTATAAAAATAMATTTT	BOT	[T/C]	0.818	1	ACTTCGTCAGTAACGGACGGATGAAATGGTCTTCAACATAGATTTT	GAGTCGAGGTCATATCGTGGATGAAATGGTCTTCAACATAGATTTC	TTAATAAATTTTAAGAGAGCTGACAAAATCATCGTGTCTGCCCACTTGTGTCTGCCTATAGTGAGTC	AAATCATCGTGTCTGCCCACTTGT	BOT	[T/C]	0	C8
CiC4197-04	ET106474	TAGTCACTCATGAATATCTAGCTCTAYGAAAGTGTTGGGTCTAATAAGCGAGCTTTTTTG[A/G]AAATCCTGCTTTGTCGTGAGCCTCTTTGATTCATGGAAGAATTCCATTTATATGGACTTC	BOT	[T/C]	0.986	1	ACTTCGTCAGTAACGGACGGCTCACGACAAAGCAGGATTTT	GAGTCGAGGTCATATCGTGGCTCACGACAAAGCAGGATTTC	AAAAAAGCTCGCTTATTAGACCGGCCTCTAAGTCGTAGCCCAACGTCTGCCTATAGTGAGTC	GGCCTCTAAGTCGTAGCCCAAC	BOT	[T/C]	0	C8
CiC4197-22	ET106474	AAAGAAAGAAAAAGAATGCAAARAAGTAAGAGAGATAGAGGAATACGGGAAYYGAGGTCT[A/G]CCACACAAACATCTTGAAGCATTTCAGGATCAGCAGCAGTAGTGTTCAAGATCACAGCAA	BOT	[T/C]	0.693	1	ACTTCGTCAGTAACGGACGGAAATGCTTCAAGATGTTTGTGTGGT	GAGTCGAGGTCATATCGTGGAAATGCTTCAAGATGTTTGTGTGGC	TTCCCGTATTCCTCTATCTCTCGCGTCGAACTACATAGGGCTGAGTCTGCCTATAGTGAGTC	GCGTCGAACTACATAGGGCTGA	BOT	[T/C]	0	C1
CiC4201-01	ET106511	CCTCCTTCATCTCTCCCCCAAAAAACTTGTTCTGTGGCCAAAAAGCTTGATTTTTTTTTT[A/T]AAAAAAAATCTAATCTTTTGCGGCTTGTTGCATGATTTTAAGATGGAAAATTTGTCAAGT	TOP	[A/T]	0.941	1	ACTTCGTCAGTAACGGACGGGCCAAAAAGCTTGATTTTTTTTTTA	GAGTCGAGGTCATATCGTGGGCCAAAAAGCTTGATTTTTTTTTTT	AAAAAAATCTAATCTTTTGCGGGAAATGCGGCCCCTAGACTCGTGTCTGCCTATAGTGAGTC	GAAATGCGGCCCCTAGACTCGT	TOP	[A/T]	0	C1
CiC4207-01	ET106565	CAAAAACCAAAGTCAAAAGAGCCTGTCTCAAATTTGTTGGTTTAATTTTAAAGCTTTTGT[A/G]AGCTATTCTTATGCTATCTCAGAACTCTTRACTCACCATTGTWGTCCAACCAYTGATTTT	TOP	[A/G]	0.761	1	ACTTCGTCAGTAACGGACTTTGTTGGTTTAATTTTAAAGCTTTTGTA	GAGTCGAGGTCATATCGTTTTGTTGGTTTAATTTTAAAGCTTTTGTG	GCTATTCTTATGCTATCTCAGAACTGACGTTGCACGGTGGAGCCATAGTCTGCCTATAGTGAGTC	GACGTTGCACGGTGGAGCCATA	TOP	[A/G]	0	C6	1
CiC4209-02	ET106579	TGCATGCTAATTTGCTTTGCTTTGTCCAGATTTCACTTGATGGCAGAGTCATGTTCTAAA[A/C]GTTCAAAAATTTATTGCTCATGATGTTAGCGGATTTCCTGAATTTTAAAACGGTTAGATA	TOP	[A/C]	0.922	1	ACTTCGTCAGTAACGGACCTTGATGGCAGAGTCATGTTCTAAAA	GAGTCGAGGTCATATCGTCTTGATGGCAGAGTCATGTTCTAAAC	TTCAAAAATTTATTGCTCATGATCCGTGAAAGACGCTAAAGATGTGTGTCTGCCTATAGTGAGTC	CCGTGAAAGACGCTAAAGATGTGT	TOP	[A/C]	0	C2	1
CiC4225-01	ET106716	TCAAATCGCTCCACCAACTAAGAGCACAATCCATGTCTGGAATGGCACTCCCTAGCGATG[A/G]AAATTTTCAAGGCCTGGCCTTTAGGAGCTCTGTTTTCCCCTTTTGATCTCAATCAGCTTG	BOT	[T/C]	0.737	1	ACTTCGTCAGTAACGGACGAAAGGCCAGGCCTTGAAAATTTT	GAGTCGAGGTCATATCGTGAAAGGCCAGGCCTTGAAAATTTC	ATCGCTAGGGAGTGCCATTATCCAACTGGGGCAAGTGCGTCGTCTGCCTATAGTGAGTC	ATCCAACTGGGGCAAGTGCGTC	BOT	[T/C]	0	C2	1
CiC4231-01	ET106758	GGCCAAAACGCCACCGTTTCCGACGAATCACAAACATCATCATGAACAACTTCAAAACTT[A/G]GTGCGACAGGCACCTGTCGCACCAAAACTTGTTGCGACAGGCACCCTGTCACCAGATTCA	BOT	[T/C]	0.886	1	ACTTCGTCAGTAACGGACGGACAGGTGCCTGTCGCACT	GAGTCGAGGTCATATCGTGGACAGGTGCCTGTCGCACC	AGTTTTGAAGTTGTTCATGATGAAAAGCGGTTTGACTGGTCGCCTGTCTGCCTATAGTGAGTC	AAAGCGGTTTGACTGGTCGCCT	BOT	[T/C]	0	C6
CiC4240-04	ET106812	TCGCGTTTACTTCTTTTAGTGGTTTCTATGGGCTACGGTGTTGTGCGGCCGACCCTTGGT[A/G]GWATAACAATGAAAGTAATTCTTCTTGGTGTAACATATTTTATTTTCTCAGAAGCACTTG	TOP	[A/G]	0.664	1	ACTTCGTCAGTAACGGACGGTGCGGCCGACCCTTGGTA	GAGTCGAGGTCATATCGTGGTGCGGCCGACCCTTGGTG	AACAATGAAAGTAATTCTTCTTGGTTCCGACCAAGGCCAACTCGATGTCTGCCTATAGTGAGTC	TTCCGACCAAGGCCAACTCGAT	TOP	[A/G]	0	C2	1
CiC4240-08	ET106812	ATGTATTGTGATCCAGAACTCAAGGGTTTGCAAATTAGTGGGAAGACAGTTTGGAGGAAC[A/C]CRGAAGGTTATCTTCCTGGAAAGATGGCACCACTGATGACATTTTCTGCTTTCATGTCTT	TOP	[A/C]	0.777	1	ACTTCGTCAGTAACGGACGTGGGAAGACAGTTTGGAGGAACA	GAGTCGAGGTCATATCGTGTGGGAAGACAGTTTGGAGGAACC	GAAGGTTATCTTCCTGGAAAGATCAGGCGACACTCCTTCCAAGATGTCTGCCTATAGTGAGTC	CAGGCGACACTCCTTCCAAGAT	TOP	[A/C]	0	C2	1
CiC4244-02	ET106847	GCCCAAATTCGTAAATGTTTCATGCGCATTAATGTTTGGGATTGAGCACGGTTTTATTTA[C/G]ACACTTTGTGGCTTAATATGTGTATTGTTATTACTATTATTATTATTGAGAGGATTTATT	TOP	[C/G]	0.972	1	ACTTCGTCAGTAACGGACGTGGGATTGAGCACGGTTTTATTTAC	GAGTCGAGGTCATATCGTGTGGGATTGAGCACGGTTTTATTTAG	CACTTTGTGGCTTAATATGTGTATTGAGTGCTCAACCGATACCTGCGTCTGCCTATAGTGAGTC	TGAGTGCTCAACCGATACCTGC	TOP	[C/G]	0	C2	1
CiC4251-01	ET106894	TAGTGGAGTATGATGTTACCCAACCTCCTTTGCCAAGGATACGAATCGGGGTGGGAGATT[A/C]TGAATTTTAGCAAAATGTAATTTTTGAGAAAATCCCACTCCACTGTGCTTCCTGCAAGCA	TOP	[A/C]	0.973	1	ACTTCGTCAGTAACGGACATACGAATCGGGGTGGGAGATTA	GAGTCGAGGTCATATCGTATACGAATCGGGGTGGGAGATTC	GAATTTTAGCAAAATGTAATTTTTGATAGCAGGTTACGGTCGGACGAGTCTGCCTATAGTGAGTC	ATAGCAGGTTACGGTCGGACGA	TOP	[A/C]	0	C1
CiC4252-04	ET106895	YGGCCGAGCAGATCCTGGCAYGCTTGGCTTCTGTCTCGCCATAAACAGGCTTTGAGACTT[A/T]GTCGAGCCTTTGCATGCCTTWGGKAATTTTCTCGGTTTCRAGCGAAAGAAATTCCTCGAC	BOT	[T/A]	0.94	1	ACTTCGTCAGTAACGGACAAGGCATGCAAAGGCTCGACT	GAGTCGAGGTCATATCGTAAGGCATGCAAAGGCTCGACA	AGTCTCAAAGCCTGTTTATGGAGTAGCCCAGGTAGCGGAGCTTGTCTGCCTATAGTGAGTC	AGTAGCCCAGGTAGCGGAGCTT	BOT	[T/A]	0	C8
CiC4252-10	ET106895	TAATGAACATGAGCAAAAATAGCTTTCAAATGTGAACAAGTCTTACTGGAAGTATTTTCG[A/G]AGGTGTGCTGCGTTCCATGGGCGTTTCACCTCRTGGCCGTCCGTGCGARCCARCTTGTAA	BOT	[T/C]	0.922	1	ACTTCGTCAGTAACGGACGCCATGGAACGCAGCACACCTT	GAGTCGAGGTCATATCGTGCCATGGAACGCAGCACACCTC	GAAAATACTTCCAGTAAGACTTGTTTCCTATCGACAAAGCGGCTCTTTAGTCTGCCTATAGTGAGTC	TCCTATCGACAAAGCGGCTCTTTA	BOT	[T/C]	0	C8
CiC4255-03	ET106907	CCTCAGTGTTGCAWCAGATACTGGAGGCTCATAACTCCAAGCAGGCCAATTACAGGAGCT[A/G]AAATAGTAATAAACCCTATGATGATTAAGAGCTTGAAAATCAAAATACTGTAAAAAATGG	TOP	[A/G]	0.83	1	ACTTCGTCAGTAACGGACGCAAGCAGGCCAATTACAGGAGCTA	GAGTCGAGGTCATATCGTGCAAGCAGGCCAATTACAGGAGCTG	AATAGTAATAAACCCTATGATGATTAGTACCAAGTCTTACGTCAGCGGGTCTGCCTATAGTGAGTC	AGTACCAAGTCTTACGTCAGCGG	TOP	[A/G]	0	C5	1
CiC4259-02	ET106927	GAAAAATTGTAAGCTTTATTATAATTTCAAGAACTCAACACTCCTCATTGCTTTTTATYT[A/G]CAAATGATTCACTTGAGCACCAGTTACAGAAAACTAATTAGCAGTATATCTTGATCTTTG	BOT	[T/C]	0.757	1	ACTTCGTCAGTAACGGACGAACTGGTGCTCAAGTGAATCATTTGT	GAGTCGAGGTCATATCGTGAACTGGTGCTCAAGTGAATCATTTGC	ATAAAAAGCAATGAGGAGTGTTAGTCTTATCACTTCACGGGATCAAGTCTGCCTATAGTGAGTC	AGTCTTATCACTTCACGGGATCAA	BOT	[T/C]	0	C8
CiC4274-02	ET107025	TTGTTGTCACCTCAGTCAATTAGATAATCACTACAAATCAGCAGCTATGGACAGAAACTT[A/G]CAATTAGATAATCTGTAGTTACGAGTTTGATTTCAAATTCCCTGTACCGGAGTTCCGTAA	TOP	[A/G]	0.749	1	ACTTCGTCAGTAACGGACGAAATCAGCAGCTATGGACAGAAACTTA	GAGTCGAGGTCATATCGTGAAATCAGCAGCTATGGACAGAAACTTG	AATTAGATAATCTGTAGTTACGAGTTTTGATGGTAGGGTCCAACGCCTAGTCTGCCTATAGTGAGTC	TGATGGTAGGGTCCAACGCCTA	TOP	[A/G]	0	C8
CiC4303-01	ET107192	TCAGATGTGAAAGAGGGAGACAGCTTGCATGACAAGGAAGTTGACCCACGAATTGATTAC[C/G]GGACAATTCTAGAAGAGAAAGTTGTGTCAAATTGAATGCTGATAATGGCAACTGACCAGT	TOP	[C/G]	0.94	1	ACTTCGTCAGTAACGGACGGAAGTTGACCCACGAATTGATTACC	GAGTCGAGGTCATATCGTGGAAGTTGACCCACGAATTGATTACG	GACAATTCTAGAAGAGAAAGTTGTGCGTAATGGGTCGCTTGACATGACGTCTGCCTATAGTGAGTC	CGTAATGGGTCGCTTGACATGAC	TOP	[C/G]	0	C2	1
CiC4310-01	ET107219	ATTATTTATGTTGTCTTATGGATTTAATATACAACCCCATTCTGGCCCATATAAGTGTAT[A/C]GGAGTGAGATTCCGAAGGAAAATATTGTCAATCTTGATCCTTGATATYGATGAGCCGTAG	BOT	[T/G]	0.93	1	ACTTCGTCAGTAACGGACGATTTTCCTTCGGAATCTCACTCCT	GAGTCGAGGTCATATCGTGATTTTCCTTCGGAATCTCACTCCG	TACACTTATATGGGCCAGAATGGACTGGTCCATAGCCAACCGCTGTCTGCCTATAGTGAGTC	GACTGGTCCATAGCCAACCGCT	BOT	[T/G]	0	C2	1
CiC4310-05	ET107219	CTTCAAATTTTGTCGACTCTTTCTACTTATTTTGGTCTCGTTAAAGTAAACTGTTCTTCT[A/G]TTATATGTTCATATTTGTGTTTTTATAAACTTCACCAGTTCTAAACATTAACACATGATA	TOP	[A/G]	0.607	1	ACTTCGTCAGTAACGGACGTGGTCTCGTTAAAGTAAACTGTTCTTCTA	GAGTCGAGGTCATATCGTGTGGTCTCGTTAAAGTAAACTGTTCTTCTG	TATATGTTCATATTTGTGTTTTTATAAATTCGCAACCGAACCCAGATTGGGTCTGCCTATAGTGAGTC	ATTCGCAACCGAACCCAGATTGG	TOP	[A/G]	0	C2	1
CiC4315-05	ET107292	CACATCGGGCAGTCTCATAGAGTTAGTTGCATTACCAGACCTTGTTCTCTTCAGACTCTC[A/G]TGATATTGATTCCCAATTGGGWCTTTTACAATYKGCTCCTTCACAAATTTGGATGAATAA	BOT	[T/C]	0.846	1	ACTTCGTCAGTAACGGACCCCAATTGGGAATCAATATCAT	GAGTCGAGGTCATATCGTCCCAATTGGGAATCAATATCAC	AGAGTCTGAAGAGAACAAGGTCTTCTGCTACGAGGTCAATGGTTCGGTCTGCCTATAGTGAGTC	TCTGCTACGAGGTCAATGGTTCG	BOT	[T/C]	0	C1
CiC4331-11	ET107414	GGGAATGAAATAGTTTTTTATTGCATGGTTAAGAAATGCGATAAAGCCATCATAAAAGTT[A/G]TTGACATTTAACAAACCGATGGGTTTYTGGTGRATGTGCAGATGGGCCCAAGATGCTAGY	BOT	[T/C]	0.941	1	ACTTCGTCAGTAACGGACACCCATCGGTTTGTTAAATGTCAAT	GAGTCGAGGTCATATCGTACCCATCGGTTTGTTAAATGTCAAC	ACTTTTATGATGGCTTTATCGCCACGCTCTGATTACTACGGCCTGTCTGCCTATAGTGAGTC	CACGCTCTGATTACTACGGCCT	BOT	[T/C]	0	C8
CiC4331-21	ET107414	AGAGTTCGTTGAGGCAGCCATAGATCTTGGTCGAAGCATAGCAGCGAGAAATTTACATTT[A/G]GTGTATGGAGGAGGTAACCGAGGGTTATCAAAAATGGTCTCCGAAGCAGCTTTTATCAGA	BOT	[T/C]	0.968	1	ACTTCGTCAGTAACGGACCCCTCGGTTACCTCCTCCATACACT	GAGTCGAGGTCATATCGTCCCTCGGTTACCTCCTCCATACACC	AATGTAAATTTCTCGCTGCTATAACTATCCGGTGAGGTCAGCGAGTCTGCCTATAGTGAGTC	AACTATCCGGTGAGGTCAGCGA	BOT	[T/C]	0	C5
CiC4335-04	ET107426	TAGCCTTTCTAGGGGTGTTGATTCATAACTATCAAGAGAAAAATTGGGGAGGGAGTATTT[A/C]TTCTAAAAAGTTTTTCTCTATAGAGTGATAAATAATCTTGTGATCWTGTATTTGACAACT	TOP	[A/C]	0.806	1	ACTTCGTCAGTAACGGACGAGAAAAATTGGGGAGGGAGTATTTA	GAGTCGAGGTCATATCGTGAGAAAAATTGGGGAGGGAGTATTTC	TCTAAAAAGTTTTTCTCTATAGAGTGATGGTAACATCACGTTGGGCGGAGTCTGCCTATAGTGAGTC	TGGTAACATCACGTTGGGCGGA	TOP	[A/C]	0	C1
CiC4338-01	ET107433	TCAGTTTGATACTTATATTAAATAAACTGAAACAGAACCTGGGTTTAGATCTTGGCTCCT[C/G]GGCAACATTCTCTCAAGCATATATGTAGTGTATGTAGTGTAATCAGCAACAAACTCACTT	TOP	[C/G]	0.992	1	ACTTCGTCAGTAACGGACCCTGGGTTTAGATCTTGGCTCCTC	GAGTCGAGGTCATATCGTCCTGGGTTTAGATCTTGGCTCCTG	GCAACATTCTCTCAAGCATATATCGCGTGGAATACTGCTTGACGGGTCTGCCTATAGTGAGTC	CGCGTGGAATACTGCTTGACGG	TOP	[C/G]	0	C2	1
CiC4350-03	ET107517	AAGTGATCAAATCCATTATTACAAATGCTTACATATATTTCTAAATGATGATCTAGTWRT[A/T]ACACCTTGTGAAGGATCTCCTAAAATTACATCCTTAGGGTGAGARGAAACATACCTCCAC	BOT	[T/A]	0.61	1	ACTTCGTCAGTAACGGACTTTTAGGAGATCCTTCACAAGGTGTT	GAGTCGAGGTCATATCGTTTTTAGGAGATCCTTCACAAGGTGTA	TCATCATTTAGAAATATATGTAAGCATGAGGTGACGCATCCCTCCATTGTCTGCCTATAGTGAGTC	TGAGGTGACGCATCCCTCCATT	BOT	[T/A]	0	C8
CiC4356-02	ET107540	TATGTCTTATCCCAACTTGCTACTACAGCAACTAGGGYGACCTCTTGTGTAAGAAAGACA[A/G]TCTTAACCTGATGACATGTCTTTTTACGTTCTTATATGTGTGATTATGTTAGTTCCACAT	BOT	[T/C]	0.642	1	ACTTCGTCAGTAACGGACCGTAAAAAGACATGTCATCAGGTTAAGAT	GAGTCGAGGTCATATCGTCGTAAAAAGACATGTCATCAGGTTAAGAC	GTCTTTCTTACACAAGAGGTCGTTACCTCCTACACAGACGGCAGTCTGCCTATAGTGAGTC	GTTACCTCCTACACAGACGGCA	BOT	[T/C]	0	C2
CiC4356-06	ET107540	TTTATTGGTCACGAGAAGCATGCAAGGTATGAATCACATGTTACAGTTAATTCTCCCTCA[A/G]TAAAGAGCATATGTTTAACAATTCACTGTGCAAGTCATAGTTCAATCGCCACTAAAAGCG	TOP	[A/G]	0.87	1	ACTTCGTCAGTAACGGACTCACATGTTACAGTTAATTCTCCCTCAA	GAGTCGAGGTCATATCGTTCACATGTTACAGTTAATTCTCCCTCAG	AAAGAGCATATGTTTAACAATTCAGATAGACAACCACGTCGCATCTGGTCTGCCTATAGTGAGTC	GATAGACAACCACGTCGCATCTG	TOP	[A/G]	0	C2	1
CiC4359-02	ET107562	TACACAAATGAAATGTTAAGGAAGTTTCAGACGGAGGTGGAGGCTATGTACTCTTGCTAT[A/C]GCACAAAACATGTCAGTGCTGATGGACCTATAACATACATAGTGAARGAAGAATTTGAGG	BOT	[T/G]	0.965	1	ACTTCGTCAGTAACGGACGCATCAGCACTGACATGTTTTGTGCT	GAGTCGAGGTCATATCGTGCATCAGCACTGACATGTTTTGTGCG	TAGCAAGAGTACATAGCCTCCATCAATGCACGTACTTTAGATCGCAGTCTGCCTATAGTGAGTC	TCAATGCACGTACTTTAGATCGCA	BOT	[T/G]	0	C2	1
CiC4359-14	ET107562	AATCCGGTGCACAGGTATGATGATTTGTACAAACGCATYGTGCAGGTTGTCGAGGAAGGC[A/C]GGCAATCTCAAGATCGTTACAAGGTTACTTTACAAACTTTGGATAAGATATTGAACAAGC	TOP	[A/C]	0.959	1	ACTTCGTCAGTAACGGACGTGCAGGTTGTCGAGGAAGGCA	GAGTCGAGGTCATATCGTGTGCAGGTTGTCGAGGAAGGCC	GCAATCTCAAGATCGTTACAAGTGGCGTTCAACTCTCAAGAGGGGTCTGCCTATAGTGAGTC	TGGCGTTCAACTCTCAAGAGGG	TOP	[A/C]	0	C8
CiC4365-18	ET107581	CTAAACTCCARCTGCTGCTCATTTTARATTTCAAGTGTCTACACATAAAAAAGAAAAAAA[A/T]ATGACATTAGAAAACACAATGCAACCATAAAATAAMTAACAATATTTAGAATTTCAAATG	BOT	[T/A]	0.867	1	ACTTCGTCAGTAACGGACTGGTTGCATTGTGTTTTCTAATGTCATT	GAGTCGAGGTCATATCGTTGGTTGCATTGTGTTTTCTAATGTCATA	TTTTTTCTTTTTTATGTGTAGACACTGGCTACCTCGGGGCAACTACGGTCTGCCTATAGTGAGTC	TGGCTACCTCGGGGCAACTACG	BOT	[T/A]	0	C8
CiC4365-24	ET107581	AACATCAATAGAACTAATACAAAATYAAATCAATTTATAGCTTCCAAAAGCTAAACTTCA[A/G]ATGCGACTAATTTGAGATTTTGATTTCATGGATCTCTGCATACAAGGGAAAAAAACAAAT	BOT	[T/C]	0.873	1	ACTTCGTCAGTAACGGACTGAAATCAAAATCTCAAATTAGTCGCATT	GAGTCGAGGTCATATCGTTGAAATCAAAATCTCAAATTAGTCGCATC	GAAGTTTAGCTTTTGGAAGCTATCTCATTGACATGCGCCTTCATCGGTCTGCCTATAGTGAGTC	CTCATTGACATGCGCCTTCATCG	BOT	[T/C]	0	C1
CiC4368-01	ET107602	ATGCGCACCATCAACATCAGATTGGTAGTTAGCAGCATTGACTGCGCTGGAAACGTTCTG[A/G]ACGGCAGCAGCATTGCTGCCTGGTGAGTTGTATTGATCAGAGGATGGATTGGCAGCATAT	TOP	[A/G]	0.622	1	ACTTCGTCAGTAACGGACGGACTGCGCTGGAAACGTTCTGA	GAGTCGAGGTCATATCGTGGACTGCGCTGGAAACGTTCTGG	CTGGTGAGTTGTATTGATCAGAGAGCCGACGAGGTACTATTACCGGTCTGCCTATAGTGAGTC	AGCCGACGAGGTACTATTACCG	TOP	[A/G]	0	C2
CiC4369-01	ET107604	ACCTGTGTTTTATGTTTATGTTTTTCATTAGGTGGGTTTTATGGGATTATCAGTCTGGAA[C/G]GCTRCTTAAATTATAAAAAGGAAATCCAATTGATGAATTTGTGTACTGTTGGATTAATAT	TOP	[C/G]	0.687	1	ACTTCGTCAGTAACGGACGGGGTTTTATGGGATTATCAGTCTGGAAC	GAGTCGAGGTCATATCGTGGGGTTTTATGGGATTATCAGTCTGGAAG	CTTAAATTATAAAAAGGAAATCCAAACAGTGCAAGTCCACGTTGAGGGTCTGCCTATAGTGAGTC	ACAGTGCAAGTCCACGTTGAGG	TOP	[C/G]	0	C8
CiC4370-01	ET107615	GGTAAATTTGTAGCRGAAGCAAAATTTCTAGCAGATCCAGATGCATATAAAGCTGCCATT[C/G]AGGCACAGGTATAATTATAGTAATCCTTTCTTCAGTTCATTCCAAACACACTTCTGCTTC	BOT	[G/C]	0.623	1	ACTTCGTCAGTAACGGACAAAGGATTACTATAATTATACCTGTGCCTG	GAGTCGAGGTCATATCGTAAAGGATTACTATAATTATACCTGTGCCTC	ATGGCAGCTTTATATGCATCTTCGCACTACCGAGCCGAGTTGTGTCTGCCTATAGTGAGTC	TCGCACTACCGAGCCGAGTTGT	BOT	[G/C]	0	C2	1
CiC4370-02	ET107615	TCACATCTTCTTGTGATCGCAGACTTTGTCCAATAGAATACATTATGGTAAATTTGTAGC[A/G]GAAGCAAAATTTCTAGCAGATCCAGATGCATATAAAGCTGCCATTSAGGCACAGGTATAA	BOT	[T/C]	0.729	1	ACTTCGTCAGTAACGGACTCTGGATCTGCTAGAAATTTTGCTTCT	GAGTCGAGGTCATATCGTTCTGGATCTGCTAGAAATTTTGCTTCC	CTACAAATTTACCATAATGTATTCTTCTATAAGAGACAATCTCCGCGACGTCTGCCTATAGTGAGTC	TCTATAAGAGACAATCTCCGCGAC	BOT	[T/C]	0	C2	1
CiC4383-01	ET111715	TTGCTGAAGCAGAAAGGKAGTCATTGAGGTGACCTTCAACTTTTCTTCGCTTATGCTGAG[A/G]CCATGAATCCTCTGCACCACAGCTAAAATTATTTCCTGGCAGAATAGACTTCTTTCCACT	BOT	[T/C]	0.945	1	ACTTCGTCAGTAACGGACCTGTGGTGCAGAGGATTCATGGT	GAGTCGAGGTCATATCGTCTGTGGTGCAGAGGATTCATGGC	TCAGCATAAGCGAAGAAAAGTGCATCCGATTCATAAGCGCGACGTCTGCCTATAGTGAGTC	GCATCCGATTCATAAGCGCGAC	BOT	[T/C]	0	C2	1
CiC4383-03	ET111715	GTTTCATCATCTACACAATCTAATTTTCTACTGTATAAGAAGCCTGTGAAAGACAAAAGC[A/G]GCTTTACCCTCATGCTTGCTGAAGCAGAAAGGKAGTCATTGAGGTGACCTTCAACTTTTC	BOT	[T/C]	0.949	1	ACTTCGTCAGTAACGGACGTTCAGCAAGCATGAGGGTAAAGCT	GAGTCGAGGTCATATCGTGTTCAGCAAGCATGAGGGTAAAGCC	CTTTTGTCTTTCACAGGCTTCTTCCCGAGCCTGACATCAGTGTTGTCTGCCTATAGTGAGTC	TCCCGAGCCTGACATCAGTGTT	BOT	[T/C]	0	C2
CiC4385-01	ET107713	TATCAGTGACCTGATCAAGTGTGTTCTGAAAATTCCTTATTTGTTGATCAAACGGTATGC[A/G]ACCTACCTGACCATGCAGCAAAAATTTTCTACTAATGATCGGATCTCGTGTTAGATATAA	BOT	[T/C]	0.989	1	ACTTCGTCAGTAACGGACGTTTTGCTGCATGGTCAGGTAGGTT	GAGTCGAGGTCATATCGTGTTTTGCTGCATGGTCAGGTAGGTC	CATACCGTTTGATCAACAAATAATCCAAAGTCGGAATCGTAGTCGGGTCTGCCTATAGTGAGTC	TCCAAAGTCGGAATCGTAGTCGG	BOT	[T/C]	0	C2	1
CiC4385-07	ET107713	TCTACAGACCCTTTACAATTTGGGAGMAAGGAAATTTGTGTTGGCCGGATTAGGAAGAAT[C/G]GGATGTATTCCAAGMATTTTGGCTCAAAATCAAATGGATCGCTGTTCAGAAGAAGTGAAT	TOP	[C/G]	0.634	1	ACTTCGTCAGTAACGGACGGTGTTGGCCGGATTAGGAAGAATC	GAGTCGAGGTCATATCGTGGTGTTGGCCGGATTAGGAAGAATG	ATTTTGGCTCAAAATCAAATGACCTACCTGGGACGTATGGAACGTCTGCCTATAGTGAGTC	ACCTACCTGGGACGTATGGAAC	TOP	[C/G]	0	C2	1
CiC4389-01	ET107736	TACCCCAGTTTTTAGTTATAAAAGGAGACGCGCACCACATAAAACAGCGGCAAGGAATTA[A/T]CATTGGAAAAATCGAGAGGAAGAGAAGAAAACAATCCGAATTCAAGAGAACCAATTCTGC	TOP	[A/T]	0.909	1	ACTTCGTCAGTAACGGACGCACATAAAACAGCGGCAAGGAATTAA	GAGTCGAGGTCATATCGTGCACATAAAACAGCGGCAAGGAATTAT	ATTGGAAAAATCGAGAGGAAGTGTGATAACGGTCGCTACACGGGTCTGCCTATAGTGAGTC	TGTGATAACGGTCGCTACACGG	TOP	[A/T]	0	C8
CiC4394-01	ET107777	GGCGGTTATTTTTGGGCGCGGTTTTGTCCGCGGCCTATTTTTGGCACACGGAGGCCCCTC[A/G]CAAAGTCTCGCGGCATTCCGAGTCCGGCGGACAAAGTTGGCCAGCGCCACCCCCCAAGGC	BOT	[T/C]	0.604	1	ACTTCGTCAGTAACGGACGGGAATGCCGCGAGACTTTGT	GAGTCGAGGTCATATCGTGGGAATGCCGCGAGACTTTGC	CTCCGTGTGCCAAAAATAGGTCAACTACACACTACGCGGCTGTCTGCCTATAGTGAGTC	GTCAACTACACACTACGCGGCT	BOT	[T/C]	0	C1
CiC4403-02	ET107840	ACTAAGGCTATCTCCAATGCATAACACCATTTTGGTGTAACACCAACACAAAAAATGTAC[A/C]TTTTTCACACTAAATTACTATTTCATCTCCAACCCATTTACACCAAAAAGAATATTCTTC	TOP	[A/C]	0.768	1	ACTTCGTCAGTAACGGACGTGGTGTAACACCAACACAAAAAATGTACA	GAGTCGAGGTCATATCGTGTGGTGTAACACCAACACAAAAAATGTACC	TTTTCACACTAAATTACTATTTCATCTACAGCGTTCGAGCCCTTAGTCGTCTGCCTATAGTGAGTC	TACAGCGTTCGAGCCCTTAGTC	TOP	[A/C]	0	C8
CiC4406-01	ET107867	GGTCACTAACAAAGTTGGCATCCTGCAGACTAGTTTCCACAGCAGTTCCTATGAATGAAT[A/G]TTTAACTATGTTGGACTTTCAAAATTAATGCCAGTTGAATTTGAATGTAATTGATCTTTG	TOP	[A/G]	0.928	1	ACTTCGTCAGTAACGGACGTCCACAGCAGTTCCTATGAATGAATA	GAGTCGAGGTCATATCGTGTCCACAGCAGTTCCTATGAATGAATG	TTAACTATGTTGGACTTTCAAAATTCCGACGATAGGTGACCTCATGGGTCTGCCTATAGTGAGTC	CCGACGATAGGTGACCTCATGG	TOP	[A/G]	0	C2
CiC4406-02	ET107867	AATGAAGTCTTTCTTTAAATTGCTCATGGTCTGTTCCCCTGGTAAGTGCTATTCTTCCTG[A/G]ATTTGTGCGAAACTGTACAATCAATTCCTCTTACATCTTATTCTGAATGTATTCGTACTT	TOP	[A/G]	0.927	1	ACTTCGTCAGTAACGGACGCCCCTGGTAAGTGCTATTCTTCCTGA	GAGTCGAGGTCATATCGTGCCCCTGGTAAGTGCTATTCTTCCTGG	TTTGTGCGAAACTGTACAATCCCCACTTACGTCGCATGGGACTGTCTGCCTATAGTGAGTC	CCCACTTACGTCGCATGGGACT	TOP	[A/G]	0	C2	1
CiC4412-13	ET107888	GATGCTTGCTGATGASTGATGAAACRAACAMAGCCTCACCGTGAAGGTGATGACAGCCAM[A/G]CCGCGAAGAACTGATCTGATTTGAAGAAGAGATTACARGAGAGTTGAAGAGAGAGTGWGA	BOT	[T/C]	0.798	1	ACTTCGTCAGTAACGGACGCAAATCAGATCAGTTCTTCGCGGT	GAGTCGAGGTCATATCGTGCAAATCAGATCAGTTCTTCGCGGC	TGGCTGTCATCACCTTCACGCGCGTACCTGAAGAGGATTTGGTCTGCCTATAGTGAGTC	GCGCGTACCTGAAGAGGATTTG	BOT	[T/C]	0	C2
CiC4412-23	ET107888	KTGTTYGTTTCATCASTCATCAGCAAGCATCACTCGTCTCATCTCTCACTCTGTCGCGGC[A/C]AGCAAAAGGGGTTGAAATCCACCTCAGTAGTGGCTGTGTTCTGTGTTCATCAGCATATAC	TOP	[A/C]	0.762	1	ACTTCGTCAGTAACGGACGCATCTCTCACTCTGTCGCGGCA	GAGTCGAGGTCATATCGTGCATCTCTCACTCTGTCGCGGCC	GCAAAAGGGGTTGAAATCCGTCAAGTTTAGTCAGTGCGCGGTCTGCCTATAGTGAGTC	CGTCAAGTTTAGTCAGTGCGCG	TOP	[A/C]	0	C8
CiC4415-01	ET107906	TTTCATAATAATTTGTCTTATATGTCATATTAGAATATGAATTCCAAAATTCATATAACT[A/G]ATATGAAGCTGAATTCATCATGCATAAACTATAAGACCAAGGTGCATTTGCAATGTTTTA	BOT	[T/C]	0.74	1	ACTTCGTCAGTAACGGACTGCATGATGAATTCAGCTTCATATT	GAGTCGAGGTCATATCGTTGCATGATGAATTCAGCTTCATATC	GTTATATGAATTTTGGAATTCAGTTCCCGCAACAGGAGGGATTCGTCTGCCTATAGTGAGTC	GTTCCCGCAACAGGAGGGATTC	BOT	[T/C]	0	C2	1
CiC4432-01	ET108054	TTAAATCATTTTGAGATTTAAAACCTTTCAATAAGCCATTTAGGGTGCGTTTGGCACACT[A/G]TATTRTATTATGYTGTATTGTATTATTTTAATGCTGGTGTATTGTATTATGTTATATTGC	TOP	[A/G]	0.653	1	ACTTCGTCAGTAACGGACTTTAGGGTGCGTTTGGCACACTA	GAGTCGAGGTCATATCGTTTTAGGGTGCGTTTGGCACACTG	TGTATTGTATTATTTTAATGCTGGTGGGTGTGTCCTACAAGACCGTAGTCTGCCTATAGTGAGTC	GGGTGTGTCCTACAAGACCGTA	TOP	[A/G]	0	C1
CiC4433-02	ET108071	TACAAATCAAAATCAAACCCAAAACTCTTTCTCTGACATATAAATAACGATCAAACTCCA[A/G]AAAGGCTTGCCCATTTTCCAAGCTCATAAGGATCACAATAATAATATAACTTGATTCTGT	BOT	[T/C]	0.97	1	ACTTCGTCAGTAACGGACCTTGGAAAATGGGCAAGCCTTTT	GAGTCGAGGTCATATCGTCTTGGAAAATGGGCAAGCCTTTC	GGAGTTTGATCGTTATTTATATGTCTGTTAGCATCAGGTTCGTCTAAGGGTCTGCCTATAGTGAGTC	TGTTAGCATCAGGTTCGTCTAAGG	BOT	[T/C]	0	C1
CiC4433-03	ET108071	TGCCCATTTTCCAAGCTCATAAGGATCACAATAATAATATAACTTGATTCTGTTTGACAA[A/C]GACAAACCTGCAGCAACGAGAAAGAAAAAATATGCACCCAGCAACTAGATCACAATAATA	BOT	[T/G]	0.91	1	ACTTCGTCAGTAACGGACGTTCTCGTTGCTGCAGGTTTGTCT	GAGTCGAGGTCATATCGTGTTCTCGTTGCTGCAGGTTTGTCG	TGTCAAACAGAATCAAGTTATATTGGGTGCCAAATATGCGGCATGAGTCTGCCTATAGTGAGTC	GGGTGCCAAATATGCGGCATGA	BOT	[T/G]	0	C1
CiC4436-01	ET108095	GGTCTAAAGTGGTTAAATATGACAGTCCACTTACATGATGGGGCAGGTGGCCAGTAAGAT[A/G]ATTTGAYGCGAACAMAATTTCAGTAGCTCTAGTGAGGTTTCCAATTGATGWTGGAATTGA	TOP	[A/G]	0.649	1	ACTTCGTCAGTAACGGACGGGGGCAGGTGGCCAGTAAGATA	GAGTCGAGGTCATATCGTGGGGGCAGGTGGCCAGTAAGATG	AATTTCAGTAGCTCTAGTGAGGTTGCACGCTGAAGGTTAAGGTCCGGTCTGCCTATAGTGAGTC	GCACGCTGAAGGTTAAGGTCCG	TOP	[A/G]	0	C2
CiC4436-04	ET108095	AATCTATTGTTCTTGGAGATTGTACATATCGAAGGCTGCAGTTTCACCGGGTCAATTCCA[A/T]CATCAATTGGAAACCTCACTAGAGCTACTGAAATTKTGTTCGCRTCAAATYATCTTACTG	TOP	[A/T]	0.843	1	ACTTCGTCAGTAACGGACCAGTTTCACCGGGTCAATTCCAA	GAGTCGAGGTCATATCGTCAGTTTCACCGGGTCAATTCCAT	ATCAATTGGAAACCTCACTAGAGGCTTACGCGATGATGGCAGGACGTCTGCCTATAGTGAGTC	GCTTACGCGATGATGGCAGGAC	TOP	[A/T]	0	C2
CiC4440-01	ET078811	TTGCAACCAAATCAAATTGGCTACAAGCARTTATTCTAAGCACATTAAGTCAACTAAATG[A/C]ATTCACAATCCATTACCACCATTCAAACAAAGCACACAGCCACTACCCGGATGAAAATGA	BOT	[T/G]	0.9	1	ACTTCGTCAGTAACGGACGTGAATGGTGGTAATGGATTGTGAATT	GAGTCGAGGTCATATCGTGTGAATGGTGGTAATGGATTGTGAATG	ATTTAGTTGACTTAATGTGCTTAGATGGAATCGCACGCGAATGGTAGGTCTGCCTATAGTGAGTC	TGGAATCGCACGCGAATGGTAG	BOT	[T/G]	0	C2	1
CiC4440-03	ET078811	TGCTTAGAATAAYTGCTTGTAGCCAATTTGATTTGGTTGCAAATGTGAAAGCATATTTCG[A/G]GGGCTTAAGTGATTGGAAATGTAAATTTATCGGTTGGAGGTTTGGATTGAATATGGCTAG	TOP	[A/G]	0.959	1	ACTTCGTCAGTAACGGACTTGCAAATGTGAAAGCATATTTCGA	GAGTCGAGGTCATATCGTTTGCAAATGTGAAAGCATATTTCGG	GGCTTAAGTGATTGGAAATGTAACGGTTGACGACTGCGACCCATGTCTGCCTATAGTGAGTC	ACGGTTGACGACTGCGACCCAT	TOP	[A/G]	0	C2	1
CiC4446-01	ET108151	AATGTCAAATAAGCATATTTGACACAGGAATATTTGGCACTTTTTAATTGTCAAATATTC[A/C]TTTATTTGACAGTTTTTAAATATCAATTATTCTCTTTTTTCTTATAGTGTATATAATTAA	TOP	[A/C]	0.721	1	ACTTCGTCAGTAACGGACGTTGGCACTTTTTAATTGTCAAATATTCA	GAGTCGAGGTCATATCGTGTTGGCACTTTTTAATTGTCAAATATTCC	TTATTTGACAGTTTTTAAATATCAAGGTAAATCTCGACCGTTCGTCCGTCTGCCTATAGTGAGTC	GGTAAATCTCGACCGTTCGTCC	TOP	[A/C]	0	C2
CiC4465-02	ET108294	AACAGAACAAGCAAAAAGAAGATACAGTGCAACATGAAATTAAATTTYGAGAGAAACAGT[A/G]AGCATACAAGCTTTACCAACAGCTATAGGTAAAAATAGTTAGACCATCTATATCATTCCT	BOT	[T/C]	0.615	1	ACTTCGTCAGTAACGGACGAGCTGTTGGTAAAGCTTGTATGCTT	GAGTCGAGGTCATATCGTGAGCTGTTGGTAAAGCTTGTATGCTC	AAATTTAATTTCATGTTGCACTGTGAATTTACGCATTGTGACTGGACGTCTGCCTATAGTGAGTC	TGAATTTACGCATTGTGACTGGAC	BOT	[T/C]	0	C1
CiC4465-08	ET108294	AAGAACAGTGAAAGCAAATGTTAAGACACCCAGTAAACGCACATCATCACTCAGCGTGTT[A/G]ATATCAATCTTACATTACACTGCACCAGYTAACCATCATGTAGACCAGAGCTCATTCTGA	TOP	[A/G]	0.957	1	ACTTCGTCAGTAACGGACGGCACATCATCACTCAGCGTGTTA	GAGTCGAGGTCATATCGTGGCACATCATCACTCAGCGTGTTG	TATCAATCTTACATTACACTGCACCTAATTGACGCGGCTGAAGCTGGTCTGCCTATAGTGAGTC	CTAATTGACGCGGCTGAAGCTG	TOP	[A/G]	0	C2	1
CiC4473-01	ET084241	CATGTGGACCAAGCCAACTGTTAGACGCAAGACCAAGATTGTGTGCACCATTGGTCCTTC[A/G]ACTAACACAAGGGAAATGATATGGAAGCTGGCCGAGGCTGGAATGAATGTTGCTCGTTTG	TOP	[A/G]	0.97	1	ACTTCGTCAGTAACGGACTTGTGTGCACCATTGGTCCTTCA	GAGTCGAGGTCATATCGTTTGTGTGCACCATTGGTCCTTCG	CTAACACAAGGGAAATGATATGGGGCAGAGGGTTCCCGTTACTCAGTCTGCCTATAGTGAGTC	GGCAGAGGGTTCCCGTTACTCA	TOP	[A/G]	0	C2	1
CiC4473-02	ET084241	TTGTGCATTATATTCTTTAACCAAATCAATAACTTTTTGATGAGAAGCGTGGTCTCCATG[A/G]GACATGTTCAAACGAGCAACATTCATTCCAGCCTCGGCCAGCTTCCATATCATTTCCCTT	TOP	[A/G]	0.875	1	ACTTCGTCAGTAACGGACGGATGAGAAGCGTGGTCTCCATGA	GAGTCGAGGTCATATCGTGGATGAGAAGCGTGGTCTCCATGG	ACATGTTCAAACGAGCAACAAACGTGGATGTCTGCCCCTATCGTCTGCCTATAGTGAGTC	AACGTGGATGTCTGCCCCTATC	TOP	[A/G]	0	C1
CiC4488-03	ET108504	CACAWCGCATTTGGRCTCTACAACCACCAGAGTTAGTAGCCTATRTTGAGGGTTTAGAAC[A/G]CCAACTCAGAGACATTGAGAGAAGTGTTTACGACATCCAGTTGGAGCTTGAGGTAAATTC	BOT	[T/C]	0.61	1	ACTTCGTCAGTAACGGACCACTTCTCTCAATGTCTCTGAGTTGGT	GAGTCGAGGTCATATCGTCACTTCTCTCAATGTCTCTGAGTTGGC	ATAGGCTACTAACTCTGGTGGTTGACAACTTTAGGCGGGCTCATATGTCTGCCTATAGTGAGTC	GACAACTTTAGGCGGGCTCATATC	BOT	[T/C]	0	C7
CiC4488-07	ET108504	ACGTTGAAGTGGTTTAAGAATGTTCAGGAGGAACGGTCTAAGTATGAGACTCATGATTAA[A/C]AATGATAAGAGAAAACTTAATGGTAAAATAAACACACTTATGCAAAAACAATTTCAATTA	TOP	[A/C]	0.691	1	ACTTCGTCAGTAACGGACCGGTCTAAGTATGAGACTCATGATTAAA	GAGTCGAGGTCATATCGTCGGTCTAAGTATGAGACTCATGATTAAC	ATGATAAGAGAAAACTTAATGGTAAATGTCGCGGTAAAGGGTTCTCTATGGTCTGCCTATAGTGAGTC	TGTCGCGGTAAAGGGTTCTCTATG	TOP	[A/C]	0	C8
CiC4496-02	ET108566	AAATTTCATGAAGCCCTTTCACTTATTCTTATTTGAAATTTGCTTCACAAATATTAARTT[A/C]ATTTCTCCCAAACCCGTGAATCCTTCAACGGCCRATCAACGGMAAATCRGCTCCTCYRRT	BOT	[T/G]	0.777	1	ACTTCGTCAGTAACGGACGGATTCACGGGTTTGGGAGAAATT	GAGTCGAGGTCATATCGTGGATTCACGGGTTTGGGAGAAATG	TTAATATTTGTGAAGCAAATTTCAGGCGCTTTCAAGAGGCGTAACTGTCTGCCTATAGTGAGTC	GGCGCTTTCAAGAGGCGTAACT	BOT	[T/G]	0	C1
CiC4510-02	ET108654	CCCACGGCTGTGATCCATGCGACGATGTCACCAAGATGATTGAGGTTGATTATGCAAGGG[A/G]ATATGTGAAGAATCTTCTTGTTGTTTTATTCAAGTCACCAAGCTAATCCCAATTCCCGAG	TOP	[A/G]	0.975	1	ACTTCGTCAGTAACGGACTGATTGAGGTTGATTATGCAAGGGA	GAGTCGAGGTCATATCGTTGATTGAGGTTGATTATGCAAGGGG	TATGTGAAGAATCTTCTTGTTGTTTGCGAGACTAAACTCATCAGCGTAGTCTGCCTATAGTGAGTC	TGCGAGACTAAACTCATCAGCGTA	TOP	[A/G]	0	C2	1
CiC4514-02	ET108668	TTGTACATGAGAATATTTTATAGGGTACATGAGAGTTGAGAGAGGAAAACAAATATTTTT[A/T]TGTTAAAAAATCCATAATTAATTTGCATATCATTCTTTGCCAACCAATTCAATGATTGGC	BOT	[T/A]	0.751	1	ACTTCGTCAGTAACGGACTGCAAATTAATTATGGATTTTTTAACAT	GAGTCGAGGTCATATCGTTGCAAATTAATTATGGATTTTTTAACAA	AAAATATTTGTTTTCCTCTCTCAACGTCCTGCGGTTGTAAGCACTAGTCTGCCTATAGTGAGTC	CGTCCTGCGGTTGTAAGCACTA	BOT	[T/A]	0	C2
CiC4523-01	ET108719	ACCATCAAACACCAAGATTTATATCTCAAATTTGGATTTTTTTTTTGGGCAAAACTCAAG[A/C]TTCACTTGGAACAATTTTAGAAAGGTGCTTTGAAGATGATCAAGCTCAACCAAGTAATTT	TOP	[A/C]	0.955	1	ACTTCGTCAGTAACGGACTTTTTTTTTTGGGCAAAACTCAAGA	GAGTCGAGGTCATATCGTTTTTTTTTTTGGGCAAAACTCAAGC	TCACTTGGAACAATTTTAGAAAGAACCGCCGCGATGTTAAGTCCTGTCTGCCTATAGTGAGTC	AACCGCCGCGATGTTAAGTCCT	TOP	[A/C]	0	C1
CiC4525-01	ET108727	AGATCACAGCTGATTGACAGGGAGTCTTGGTAACGGGCTCTAAGCTAGTATAAATAGTCT[A/C]AGGGACTGGGAAATCAGAGGGGGTGTTGCTTGTAACTTCGTCTTCATACTTGAAACTTGT	BOT	[T/G]	0.924	1	ACTTCGTCAGTAACGGACGCCCTCTGATTTCCCAGTCCCTT	GAGTCGAGGTCATATCGTGCCCTCTGATTTCCCAGTCCCTG	GACTATTTATACTAGCTTAGAGCCCAGTCGTGGTGAAGCCTTGAGTCGTCTGCCTATAGTGAGTC	AGTCGTGGTGAAGCCTTGAGTC	BOT	[T/G]	0	C8
CiC4525-11	ET108727	ATAAAAGTTGTTGCTCTGTTCTTCAGTGGATGTAGGCYRYCTCCAGCCGAACCACTTATA[A/T]TTGTTGTTCTTAGCTTGCTGGTTTTTGAGCTGTTTTTGCTTTTGCGTGATTAGTTGTTGT	BOT	[T/A]	0.766	1	ACTTCGTCAGTAACGGACAAAACCAGCAAGCTAAGAACAACAAT	GAGTCGAGGTCATATCGTAAAACCAGCAAGCTAAGAACAACAAA	ATAAGTGGTTCGGCTGGAGCGACGTTAGCTCAGGGGCTTATGTCTGCCTATAGTGAGTC	CGACGTTAGCTCAGGGGCTTAT	BOT	[T/A]	0	C1
CiC4533-03	ET108773	TTTGAACCGACCGTGAGCTTGACATTGGAATTTTGATGGATTTGAAGTTGAAAAAGACAA[A/G]GAGAATGAAGATGATGAAGATTGAAAGTGATTTTGAGAAGCAATTTGGATMAAAAAYGGC	TOP	[A/G]	0.912	1	ACTTCGTCAGTAACGGACGTGATGGATTTGAAGTTGAAAAAGACAAA	GAGTCGAGGTCATATCGTGTGATGGATTTGAAGTTGAAAAAGACAAG	AGAATGAAGATGATGAAGATTGACAGAAGGTACGACTCTTGGGCCGTCTGCCTATAGTGAGTC	CAGAAGGTACGACTCTTGGGCC	TOP	[A/G]	0	C1
CiC4533-06	ET108773	GGCTGAAAAACCTAGATTGAATTTGGGATCTAGAGATTTAGATGTTGAAAATGGAGTTTG[A/G]GGATGATTTTGAGTAAATGAAGTGATGGGGAATGATTTTCGTGACTCAAATTATTCCGAA	BOT	[T/C]	0.868	1	ACTTCGTCAGTAACGGACGCCATCACTTCATTTACTCAAAATCATCCT	GAGTCGAGGTCATATCGTGCCATCACTTCATTTACTCAAAATCATCCC	AAACTCCATTTTCAACATCTAAATAGAGGTGCCCTGGTTCACGAATGTCTGCCTATAGTGAGTC	AGAGGTGCCCTGGTTCACGAAT	BOT	[T/C]	0	C8
CiC4534-01	ET108774	GAAGCTCATGAGACGGCGGTTAACGGAGCCGTCTGAACGGCGAGAGAGCTTGATACCCCA[A/G]GAGATAACTGACATGGCAAGCTTCACTGTCCACGAGAGATTTGTCCATGTTGACGGAGTA	TOP	[A/G]	0.942	1	ACTTCGTCAGTAACGGACGCGAGAGAGCTTGATACCCCAA	GAGTCGAGGTCATATCGTGCGAGAGAGCTTGATACCCCAG	AGATAACTGACATGGCAAGCTAACGTAGGGCTGCACCTCATCGGTCTGCCTATAGTGAGTC	AACGTAGGGCTGCACCTCATCG	TOP	[A/G]	0	C3	1
CiC4539-04	ET108786	GATACACTTGGGTTAAGAGATTGGGGATAATCTCTTGTTGTAAAGGTCCATTGACACCTT[A/G]GAAGTCAATTGTAAGCGTTTGAAGCCTTGGGAGGCTAGCTTAGTGAAATCCTCAAGCCCG	TOP	[A/G]	0.931	1	ACTTCGTCAGTAACGGACGTGTTGTAAAGGTCCATTGACACCTTA	GAGTCGAGGTCATATCGTGTGTTGTAAAGGTCCATTGACACCTTG	AAGTCAATTGTAAGCGTTTGAACACGAGTGAACGAAATGGTGCTCGTCTGCCTATAGTGAGTC	CACGAGTGAACGAAATGGTGCTC	TOP	[A/G]	0	C8
CiC4539-09	ET108786	AAATGATACTTTCTTGAGCAACATAACAAAATACTTATGCAAGAATCTAGGCTACCATGT[A/G]TCTGAAATACTAACTAGGCAACCCAAGAGGGGGGTGAATTGGGATTTTAAAAATTATCCT	TOP	[A/G]	0.881	1	ACTTCGTCAGTAACGGACGTTATGCAAGAATCTAGGCTACCATGTA	GAGTCGAGGTCATATCGTGTTATGCAAGAATCTAGGCTACCATGTG	CTGAAATACTAACTAGGCAACCCCATGAGCGGGTTCGTACCAGTCGTCTGCCTATAGTGAGTC	CATGAGCGGGTTCGTACCAGTC	TOP	[A/G]	0	C6	1
CiC4542-01	ET108810	TAGTTTTCAGATTTTTTTTTAAGTTAAAAAAAAAACAACTTAATACTTTTTTTAGCGATT[A/C]AAACAAAAAAATGAACATGTTATTCTGATTCAAACATTTAGGTTTATTCAGAATTCAGAC	BOT	[T/G]	0.743	1	ACTTCGTCAGTAACGGACTCAGAATAACATGTTCATTTTTTTGTTTT	GAGTCGAGGTCATATCGTTCAGAATAACATGTTCATTTTTTTGTTTG	ATCGCTAAAAAAAGTATTAAGTTGTATGCCATTCTGCTTAGCGCCAAATGTCTGCCTATAGTGAGTC	ATGCCATTCTGCTTAGCGCCAAAT	BOT	[T/G]	0	C2	1
CiC4551-05	ET108859	TGGCMGACCCCAGCCATGTACCTCTCCACTCCAGCCTCCAGCTTGCTCATGTCCAGCTCG[A/G]GATATTCTTCCTTAAGCACAGACATGATGCACTTATAGGAGAAGGCAACCCCAGAGTCAT	TOP	[A/G]	0.989	1	ACTTCGTCAGTAACGGACGAGCTTGCTCATGTCCAGCTCGA	GAGTCGAGGTCATATCGTGAGCTTGCTCATGTCCAGCTCGG	ATATTCTTCCTTAAGCACAGACAGAACGGTTGTAGTCCCTGGAGTGTCTGCCTATAGTGAGTC	GAACGGTTGTAGTCCCTGGAGT	TOP	[A/G]	0	C8
CiC4551-07	ET108859	GGAGCTTGAGGAGAAAGTTGCTGTTGCTGAGTCCACTTCCTCCAAGCTTGAGGGCGAGTT[A/G]GGTGACCTGAGATCTGATCTTCAGGCTACTCAAATTGAAAGGGATACTCTGAGGGCTGCC	TOP	[A/G]	0.968	1	ACTTCGTCAGTAACGGACGCTCCAAGCTTGAGGGCGAGTTA	GAGTCGAGGTCATATCGTGCTCCAAGCTTGAGGGCGAGTTG	GTGACCTGAGATCTGATCTTCATCCTCAGTTGGGAAGGCGCTCAGTCTGCCTATAGTGAGTC	TCCTCAGTTGGGAAGGCGCTCA	TOP	[A/G]	0	C8
CiC4565-02	ET108950	ACAGCACTGTGGTGCGTTCAAGAAGATCCACTAAAAAGGCCTACAACAAAGATGATCGTG[A/C]AAATGTTAGAAGGTTATCTGGAAGTTCCTAGTCCCCCAATGCCCCCACTTCATTCACTGC	TOP	[A/C]	0.962	1	ACTTCGTCAGTAACGGACAGGCCTACAACAAAGATGATCGTGA	GAGTCGAGGTCATATCGTAGGCCTACAACAAAGATGATCGTGC	AATGTTAGAAGGTTATCTGGAAGTTGGTCCAAGTGTAGCAACGATGAGGTCTGCCTATAGTGAGTC	TGGTCCAAGTGTAGCAACGATGAG	TOP	[A/C]	0	C2
CiC4568-01	ET108960	TGTAGAAAGACCTCTAACAAAATTTACCCAAAACCTCCAAACCATGGCTAAAGCTACAAT[A/G]CCGGGCATTGAGGCCCGGCATCGTGCCGGCTTGTAAACGCAGCCGTTGGATTCAAGTAAA	BOT	[T/C]	0.733	1	ACTTCGTCAGTAACGGACGCGGGCCTCAATGCCCGGT	GAGTCGAGGTCATATCGTGCGGGCCTCAATGCCCGGC	TTGTAGCTTTAGCCATGGTTTGCGAAACCACGTCATACTTGCACGTCTGCCTATAGTGAGTC	GCGAAACCACGTCATACTTGCAC	BOT	[T/C]	0	C7
CiC4568-02	ET108960	CTTTGGGAACTGGTTGCTTCGGTTGCCCTTTTTTTGTTTTTTTTTTTATTTCTTTTCAAT[C/G]TCAGCCGTTGGATTCATTTTACTTGAATCCAACGGCTGCGTTTACAAGCCGGCACGATGC	BOT	[G/C]	0.946	1	ACTTCGTCAGTAACGGACGCAAGTAAAATGAATCCAACGGCTGAG	GAGTCGAGGTCATATCGTGCAAGTAAAATGAATCCAACGGCTGAC	TTGAAAAGAAATAAAAAAAAAAACAGATCTGGAGGTTGGACCCCGATGTCTGCCTATAGTGAGTC	GATCTGGAGGTTGGACCCCGAT	BOT	[G/C]	0	C8
CiC4570-01	ET108976	GTTTTGACTTTATTAGATGTTAATGAAAATGCAAGATGGAGAAGAAAAACAGAGTACTAA[A/G]CATAGAAACTACATTAATGAAAAGCAAAGGCACCTGTGCTTCAGGGCAAACATGGCCAAC	TOP	[A/G]	0.706	1	ACTTCGTCAGTAACGGACCAAGATGGAGAAGAAAAACAGAGTACTAAA	GAGTCGAGGTCATATCGTCAAGATGGAGAAGAAAAACAGAGTACTAAG	ATAGAAACTACATTAATGAAAAGCAAGTCCACAATCGCTAAGCCTCGGTCTGCCTATAGTGAGTC	AGTCCACAATCGCTAAGCCTCG	TOP	[A/G]	0	C2	1
CiC4576-02	ET109011	TTATTAACAAGGAGGGTAGAATCAATACCTTTTGTCCACAAGATCAGTTTTGTTCCCAAC[A/G]AGGACAATGATTACATCACTGCCCCGCTCAGTTCGAACCTCTTCAACCCACTTGGTGGTG	TOP	[A/G]	0.932	1	ACTTCGTCAGTAACGGACGCCACAAGATCAGTTTTGTTCCCAACA	GAGTCGAGGTCATATCGTGCCACAAGATCAGTTTTGTTCCCAACG	GGACAATGATTACATCACTGCAACGATGTCCGTGATTGCCTGGGTCTGCCTATAGTGAGTC	AACGATGTCCGTGATTGCCTGG	TOP	[A/G]	0	C2
CiC4581-01	ET109034	CCATTCAAATAAAAATCCTAAACATTCAATCATTAACAATCACAGAGATGAAATTCCCAG[A/C]GGTTCAATAAGGCTGGTGGTTCTCAAAGCACTGAACTGCATAATATAAAATAGGAAAAAG	BOT	[T/G]	0.929	1	ACTTCGTCAGTAACGGACGGAGAACCACCAGCCTTATTGAACCT	GAGTCGAGGTCATATCGTGGAGAACCACCAGCCTTATTGAACCG	TGGGAATTTCATCTCTGTGATCAGTCCTGCAAACACCGCTGATGTCTGCCTATAGTGAGTC	CAGTCCTGCAAACACCGCTGAT	BOT	[T/G]	0	C2	1
CiC4583-11	ET109060	AKATTYTCTTTAATTTAATTTGGAATGCTATGAACAAAACATAATTAGACATGTCAATGC[A/G]CCACAAATCAAATTTCCAAGTCATTTGGACAACTCTACATTTGCTTCTCACATGATAAAA	BOT	[T/C]	0.911	1	ACTTCGTCAGTAACGGACAATGACTTGGAAATTTGATTTGTGGT	GAGTCGAGGTCATATCGTAATGACTTGGAAATTTGATTTGTGGC	CATTGACATGTCTAATTATGTTTTGGGTTGAACTGGCCGCTACGCAAGTCTGCCTATAGTGAGTC	GGTTGAACTGGCCGCTACGCAA	BOT	[T/C]	0	C8
CiC4595-04	ET109100	YTGATATGTCTAATTYGTAGAAATTCAYTTCCATCGGTTTCCATTGGCTTTAGCACAAAC[A/C]GAAACAGAGCTCTGGGGAAAAGTTTTACTTCTTGTGRTATTATGCCTTTGTTTCTTCATT	TOP	[A/C]	0.809	1	ACTTCGTCAGTAACGGACGGGTTTCCATTGGCTTTAGCACAAACA	GAGTCGAGGTCATATCGTGGGTTTCCATTGGCTTTAGCACAAACC	AAACAGAGCTCTGGGGAAAAGCGGTGCGTCATAGCTCAATTCGTCTGCCTATAGTGAGTC	GCGGTGCGTCATAGCTCAATTC	TOP	[A/C]	0	C8
CiC4595-05	ET109100	TTTCCATTGGCTTTAGCACAAACMGAAACAGAGCTCTGGGGAAAAGTTTTACTTCTTGTG[A/G]TATTATGCCTTTGTTTCTTCATTCATCATATTTTTCGAATTCATGCTCTCATTCAGAGGG	TOP	[A/G]	0.92	1	ACTTCGTCAGTAACGGACGTCTGGGGAAAAGTTTTACTTCTTGTGA	GAGTCGAGGTCATATCGTGTCTGGGGAAAAGTTTTACTTCTTGTGG	ATTATGCCTTTGTTTCTTCATTCCCCACAATGTTATGCGGTGAATCGGTCTGCCTATAGTGAGTC	CCCACAATGTTATGCGGTGAATCG	TOP	[A/G]	0	C2
CiC4598-01	ET109122	TAAATTGCACACAAAATTCATCAACTCTTGTTTTATTAACAAATGTGACAGAACAGAAAC[A/C]CAATTGCACGATTCTTTACAGGCTAAAAYGCTGTGTTGGCACCTTCAATGTTCACAAGTT	BOT	[T/G]	0.977	1	ACTTCGTCAGTAACGGACGAGCCTGTAAAGAATCGTGCAATTGT	GAGTCGAGGTCATATCGTGAGCCTGTAAAGAATCGTGCAATTGG	TTTCTGTTCTGTCACATTTGTTAATTGAATGCCGTCAGCGTCTCCGTCTGCCTATAGTGAGTC	ATTGAATGCCGTCAGCGTCTCC	BOT	[T/G]	0	C2	1
CiC4602-01	ET109143	TAGTCAAAGTCTTGTCGATACCGATACGATGGGTGATCTTCAAGTTGTTGGAGGAATCAA[A/G]AAGCTCAACAACCAAAACTATAACACGTGGGCAAYGTGTATAGARTCTTMCCTTCAAGGT	TOP	[A/G]	0.937	1	ACTTCGTCAGTAACGGACTCTTCAAGTTGTTGGAGGAATCAAA	GAGTCGAGGTCATATCGTTCTTCAAGTTGTTGGAGGAATCAAG	AGCTCAACAACCAAAACTATAACCTTAACGTGTCGCGGACTGAAAGGTCTGCCTATAGTGAGTC	CTTAACGTGTCGCGGACTGAAAG	TOP	[A/G]	0	C2
CiC4602-07	ET109143	GACCACAATAGAAGAAGAAATGTTGGAGCACATTCGGGATGCTAAATCAYCGAAGGAAGC[A/G]TGGGACACCTTCGCTACACTCTTTTCGAAGAGGAACGATACAAAATTGCAACTTCTCGAG	BOT	[T/C]	0.615	1	ACTTCGTCAGTAACGGACAAGAGTGTAGCGAAGGTGTCCCAT	GAGTCGAGGTCATATCGTAAGAGTGTAGCGAAGGTGTCCCAC	TGATTTAGCATCCCGAATGTCTGCGCTCGTAGATCAAGGCGGGTCTGCCTATAGTGAGTC	CTGCGCTCGTAGATCAAGGCGG	BOT	[T/C]	0	C1
CiC4604-01	ET109155	GCGGAGAGTTAAATCTAATTTGTACTTCTTACTGCGGCTACTGTTACCATCATTATTTGG[A/T]CGCTCCAACACAAAGGTCCAGGGGTCTGGCTCCGGTTTATAAGCTTGTAACATATCAAGT	BOT	[T/A]	0.978	1	ACTTCGTCAGTAACGGACGCTGGACCTTTGTGTTGGAGCGT	GAGTCGAGGTCATATCGTGCTGGACCTTTGTGTTGGAGCGA	CAAATAATGATGGTAACAGTAGCCAATGGATGTCAGCGGATCACGCGTCTGCCTATAGTGAGTC	AATGGATGTCAGCGGATCACGC	BOT	[T/A]	0	C1
CiC4604-13	ET109155	GAAAATGATGTAGAAAAACTAATTAGAAAAGTTACACTTAAAATGATAGGAAAAGAAAAT[A/G]GTTTTTTTTTTTTTTTTTTTAAAGATGCGTTTCTAGAGGCACTACACTCCATATTCAGCC	BOT	[T/C]	0.777	1	ACTTCGTCAGTAACGGACCGCATCTTTAAAAAAAAAAAAAAAAAAACT	GAGTCGAGGTCATATCGTCGCATCTTTAAAAAAAAAAAAAAAAAAACC	TTTTCTTTTCCTATCATTTTAAGTGCCCATCGTAGGATGCTCGCACAGTCTGCCTATAGTGAGTC	CCCATCGTAGGATGCTCGCACA	BOT	[T/C]	0	C8
CiC4608-01	ET109165	CATCTATCTTTATTGTTTTTAATTCTTATTTGAGATTTTTCATTCTTGTTCTAGTGTATT[A/G]AAAAAAAACAAAAAAAAGTTGATTGAATAGTATTTTTAGGATTTCTTTTTTTATCAATTT	BOT	[T/C]	0.717	1	ACTTCGTCAGTAACGGACTTCAATCAACTTTTTTTTGTTTTTTTTT	GAGTCGAGGTCATATCGTTTCAATCAACTTTTTTTTGTTTTTTTTC	ATACACTAGAACAAGAATGAAAAATCGGTCGAAGGGCAGTCTTACTGTGTCTGCCTATAGTGAGTC	GGTCGAAGGGCAGTCTTACTGT	BOT	[T/C]	0	C1
CiC4610-01	ET109190	TAAGGAAGATGTCTACTCCAGTTCCAACAGTAGTTGAAGAAACTGTTCGTCCGATTGCAG[A/G]TTTTCATCCTACTGTATGGGGAAACCATTTCCTGAAATCTGCTGCCGATGTCGAGGTAAT	TOP	[A/G]	0.941	1	ACTTCGTCAGTAACGGACAGAAACTGTTCGTCCGATTGCAGA	GAGTCGAGGTCATATCGTAGAAACTGTTCGTCCGATTGCAGG	TTTCATCCTACTGTATGGGGAACGGTACTGCCTGTCGCATAGAGTCTGCCTATAGTGAGTC	ACGGTACTGCCTGTCGCATAGA	TOP	[A/G]	0	C8
CiC4611-01	ET109209	CAACGAAGGTTTGTGAAGGTTGAACCATCGAGGATCTGGGAGCTTAGTGGTCTCATGTCT[A/T]TGTGGCACATTTCTAACTGGTATCAATTCTCTTCCTAAAATCTCATCCTTGCCAGGTCYA	TOP	[A/T]	0.967	1	ACTTCGTCAGTAACGGACGTGGGAGCTTAGTGGTCTCATGTCTA	GAGTCGAGGTCATATCGTGTGGGAGCTTAGTGGTCTCATGTCTT	GTGGCACATTTCTAACTGGTATAGAAGGCGTCCGTCTTTGAGGCGTCTGCCTATAGTGAGTC	AGAAGGCGTCCGTCTTTGAGGC	TOP	[A/T]	0	C7
CiC4611-06	ET109209	CACCGGATGCTTRTGTRAGGATCCAGCTTGGAAATCAGCTGAGGGTTACCAGGCCTTCGC[A/C]TGTGCGAASTGTTAACCCGGTATGGAACGAAGAGCATATGYTTGTTGCATCTGAACCKTT	TOP	[A/C]	0.608	1	ACTTCGTCAGTAACGGACGGAGGGTTACCAGGCCTTCGCA	GAGTCGAGGTCATATCGTGGAGGGTTACCAGGCCTTCGCC	TGTTAACCCGGTATGGAACGACCGTTAGCCGGAGGTCGTATGTCTGCCTATAGTGAGTC	GACCGTTAGCCGGAGGTCGTAT	TOP	[A/C]	0	C5
CiC4613-01	ET109228	TCCTAAAACCTCAATGATAGCACGCCCATGTGCTTCAGTACTAGCACCTTCGTCATCACT[A/G]CCACCCTCAAGTAAAGCTTTTCCAGAAGTCCCAGCAACCTGGATCATATGAATTCTGTAA	BOT	[T/C]	0.97	1	ACTTCGTCAGTAACGGACGTGGAAAAGCTTTACTTGAGGGTGGT	GAGTCGAGGTCATATCGTGTGGAAAAGCTTTACTTGAGGGTGGC	GTGATGACGAAGGTGCTAGTACGCATACGGAACCAGGGATTGTAACGTCTGCCTATAGTGAGTC	GCATACGGAACCAGGGATTGTAAC	BOT	[T/C]	0	C2	1
CiC4613-02	ET109228	TCCTCATCATCGGAAAGGCGGCAGGTTGGTATTTGTATCTTTATTAGTCATTTTTTAAGT[A/T]TCAGATTGTAGACATTTTGAATCCTATGACATGGTTATTTTGCAGGTTGCTGGACGAGCT	BOT	[T/A]	0.625	1	ACTTCGTCAGTAACGGACTCATAGGATTCAAAATGTCTACAATCTGAT	GAGTCGAGGTCATATCGTTCATAGGATTCAAAATGTCTACAATCTGAA	CTTAAAAAATGACTAATAAAGATACAAGAACTTATGGATTTCACGAGGGCAGTCTGCCTATAGTGAGTC	GAACTTATGGATTTCACGAGGGCA	BOT	[T/A]	0	C2	1
CiC4614-01	ET109238	AGCCAACTCCATCTGTGCAGGAAAACATTAACCAAATTGTTCTGTAAACCAAAATTCATT[A/T]CAGTCAAAGGGATGTAGCAACCGACCTTAGCAGGGCTATCATAGGCTTCTGCAAGTCTGT	BOT	[T/A]	0.998	1	ACTTCGTCAGTAACGGACGCGGTTGCTACATCCCTTTGACTGT	GAGTCGAGGTCATATCGTGCGGTTGCTACATCCCTTTGACTGA	ATGAATTTTGGTTTACAGAACAATGAAGACGGATTCCCTTGTCGTGGTCTGCCTATAGTGAGTC	TGAAGACGGATTCCCTTGTCGTG	BOT	[T/A]	0	C2	1
CiC4616-01	ET109270	CAAGAAGCGAGGCCGCAAACCAAAACCCAAAGAAGACAAAAAGGACGAGCCCAAGATGAA[A/G]GAATCCACCACCACCAAACGCACTGCTCACCAGCACGCTGTAGACGACAAGTACACTCAC	TOP	[A/G]	0.762	1	ACTTCGTCAGTAACGGACAAAAGGACGAGCCCAAGATGAAA	GAGTCGAGGTCATATCGTAAAAGGACGAGCCCAAGATGAAG	AATCCACCACCACCAAACTTGCCCTACAGAGAGCGTCCTGGTCTGCCTATAGTGAGTC	TTGCCCTACAGAGAGCGTCCTG	TOP	[A/G]	0	C2	1
CiC4620-07	ET109292	ACCATATTTGTTTTTATTAAATATGTWGCMTGCTTATTATCTTTCGGCCATCTGATCACC[A/G]CATACACAGGGAAATCTATTCCAATAGTGTGTCTAGTACTATGAATTCAAGAAATTAGGG	TOP	[A/G]	0.992	1	ACTTCGTCAGTAACGGACGATCTTTCGGCCATCTGATCACCA	GAGTCGAGGTCATATCGTGATCTTTCGGCCATCTGATCACCG	ATACACAGGGAAATCTATTCCAAATAGCGGGCACGAGTCACATCTGTCTGCCTATAGTGAGTC	ATAGCGGGCACGAGTCACATCT	TOP	[A/G]	0	C2	1
CiC4620-09	ET109292	GGATAATCAAAGTGGTACCTTGGGGGATTTTAAGGTTGAATATGATGCGCCACAGTCCCA[A/T]GATGTGGTTTTGCGGASGAAATTTGAGTCAGGTGAGGAAGTAGCAGTTTCGGCGTTGCTG	TOP	[A/T]	0.614	1	ACTTCGTCAGTAACGGACATATGATGCGCCACAGTCCCAA	GAGTCGAGGTCATATCGTATATGATGCGCCACAGTCCCAT	AATTTGAGTCAGGTGAGGAAGTACCAGTATGAATCGAGAGTGCTTGCGTCTGCCTATAGTGAGTC	CCAGTATGAATCGAGAGTGCTTGC	TOP	[A/T]	0	C1
CiC4633-07	ET109370	GCTTACAGTAAAGAACACCTTCCAGGGATGAGTAATTGCTTAGCTTGAGTGTGCCTTTGC[A/C]GTGATAGCACTTGAAGCAAGACTTGTGATAAACAACCCCATCAGTAGATAACTGCTCAAC	TOP	[A/C]	0.972	1	ACTTCGTCAGTAACGGACGGCTTAGCTTGAGTGTGCCTTTGCA	GAGTCGAGGTCATATCGTGGCTTAGCTTGAGTGTGCCTTTGCC	TGATAGCACTTGAAGCAAGACTGCACTTTGGCGGGATTAGCAGAGTCTGCCTATAGTGAGTC	GCACTTTGGCGGGATTAGCAGA	TOP	[A/C]	0	C3
CiC4637-01	ET109404	GAATCTTTTGAAGATGCGGATACTCTTATAAAAGAATTTATTTCCTTGACAGACAACTAA[A/G]TTCAAAATTATTGCCTTCCCGGCTGTTAGTAAAGAAGCAAGGCAAGTAAATGAAAATATG	BOT	[T/C]	0.968	1	ACTTCGTCAGTAACGGACCCGGGAAGGCAATAATTTTGAAT	GAGTCGAGGTCATATCGTCCGGGAAGGCAATAATTTTGAAC	TAGTTGTCTGTCAAGGAAATAAATTTCCTGTAGTACCGGGTTTGAAAGGGTCTGCCTATAGTGAGTC	TCCTGTAGTACCGGGTTTGAAAGG	BOT	[T/C]	0	C5
CiC4639-01	ET109422	GGATTTGAATTTTGTTTTCGCTTTATTTGCTAGGGACTAGCAATAAGCTGGTTAGGGGGT[A/G]TGTTGAGTGTTAGAAAATGTATATTTATAAAGGAGAAAATCRTCATTTTACACTTCAAGT	TOP	[A/G]	0.751	1	ACTTCGTCAGTAACGGACCTAGCAATAAGCTGGTTAGGGGGTA	GAGTCGAGGTCATATCGTCTAGCAATAAGCTGGTTAGGGGGTG	GTTGAGTGTTAGAAAATGTATATTTCGTGCTTCCAACATATCCGCTTAGGTCTGCCTATAGTGAGTC	CGTGCTTCCAACATATCCGCTTAG	TOP	[A/G]	0	C8
CiC4639-03	ET109422	GCCCCTAAAATACATAAAATACTTAATTAAAATAAAGCACACATAATTAAATCACAAGAA[A/G]CTTAAATACATAAAAGTAAGGGTGTTAGTAAAACTTGAAGTGTAAAATGAYGATTTTCTC	TOP	[A/G]	0.69	1	ACTTCGTCAGTAACGGACGAAAGCACACATAATTAAATCACAAGAAA	GAGTCGAGGTCATATCGTGAAAGCACACATAATTAAATCACAAGAAG	TTAAATACATAAAAGTAAGGGTGTTCTCCTCAAGGCACTAGCTCGATGTCTGCCTATAGTGAGTC	CTCCTCAAGGCACTAGCTCGAT	TOP	[A/G]	0	C7
CiC4640-04	ET109424	AAMGCAGGGATACCAGACTTCAAGTARTCAAGAAACAGAACTGGGTATAAAGCATTATCA[A/G]TAACCCCACTTAGCCATTTCATCCAAACTTGCTSAAAACCCCAATATGGGCCTAAGGCAG	BOT	[T/C]	0.979	1	ACTTCGTCAGTAACGGACGGGATGAAATGGCTAAGTGGGGTTAT	GAGTCGAGGTCATATCGTGGGATGAAATGGCTAAGTGGGGTTAC	GATAATGCTTTATACCCAGTTCTGCGCAGGCGTATTACTAAGCACATGGTCTGCCTATAGTGAGTC	CGCAGGCGTATTACTAAGCACATG	BOT	[T/C]	0	C8
CiC4640-08	ET109424	AGTTGAGATTCCAAAACAGGGTGTTCAAATACAAATTCCAATCCACTTCACCTAAATTTA[A/C]TACAAGCCATCTTGAAGGCTCTAACTTGGGAAGGGACACAAGTCCCATAACCACAAAAGG	BOT	[T/G]	0.903	1	ACTTCGTCAGTAACGGACGTTAGAGCCTTCAAGATGGCTTGTAT	GAGTCGAGGTCATATCGTGTTAGAGCCTTCAAGATGGCTTGTAG	AAATTTAGGTGAAGTGGATTGGACCACGACCTTTTCGCCTGTAGGTCTGCCTATAGTGAGTC	ACCACGACCTTTTCGCCTGTAG	BOT	[T/G]	0	C1
CiC4643-02	ET109440	TGGATTAGATGAGAACAAAGGAATACATCTCTCTGCATATACTTTTATATATGTGTGTGT[A/G]AAATGCTGCGGTAAAATGCAAAAGCATCTACTTGAATGTCTTTATCTATAATGAGCAGCT	BOT	[T/C]	0.879	1	ACTTCGTCAGTAACGGACGTTTTGCATTTTACCGCAGCATTTT	GAGTCGAGGTCATATCGTGTTTTGCATTTTACCGCAGCATTTC	CACACACATATATAAAAGTATATGCAGGTTATGTCAACCGCCTTCCAACGTCTGCCTATAGTGAGTC	GGTTATGTCAACCGCCTTCCAAC	BOT	[T/C]	0	C2	1
CiC4643-03	ET109440	ATTTGCTTTCAATTTAATCATATTTTTTCCGTTATAATCAAACATTCGTGGTAATTGATA[A/G]ATGGAAAATAAGGGGCTAATTGCTCGCGGTGGGTTTTTAGCCAAGCACAGAAAATTGCCC	BOT	[T/C]	0.938	1	ACTTCGTCAGTAACGGACGGAGCAATTAGCCCCTTATTTTCCATT	GAGTCGAGGTCATATCGTGGAGCAATTAGCCCCTTATTTTCCATC	ATCAATTACCACGAATGTTTGATCAGAAGCGTTCAGTTGTCCGCTGTCTGCCTATAGTGAGTC	CAGAAGCGTTCAGTTGTCCGCT	BOT	[T/C]	0	C3	1
CiC4652-02	ET109496	CATCCATGCCAGCAAAGATGTACCCATTGCTTTTATCTATCAGCTTCACGAGTTTTGCCA[A/C]ACTTTCCTTATCCTGAAGAGGAGCAGCCAACTAAGATCTTATTCACAAATAATTCAAAGA	TOP	[A/C]	0.982	1	ACTTCGTCAGTAACGGACGATCAGCTTCACGAGTTTTGCCAA	GAGTCGAGGTCATATCGTGATCAGCTTCACGAGTTTTGCCAC	CTTTCCTTATCCTGAAGAGGAGAGGTCAAAGTTACATTCGGCCACAGTCTGCCTATAGTGAGTC	AGGTCAAAGTTACATTCGGCCACA	TOP	[A/C]	0	C2	1
CiC4652-11	ET109496	TTTGACTGTCGTTTCTATCATTTTCAATTGTTACCTCCCCTTGCCATCTACTGCCACACT[A/G]CAATGCCTACACAAATGTTATGAAATTTGTCAATGGCAATGCCATCCTGTTTGTCCAGAG	BOT	[T/C]	0.693	1	ACTTCGTCAGTAACGGACTTTCATAACATTTGTGTAGGCATTGT	GAGTCGAGGTCATATCGTTTTCATAACATTTGTGTAGGCATTGC	GTGTGGCAGTAGATGGCAAGACGCGGGCTAATTTGGCTAGGAGTCTGCCTATAGTGAGTC	ACGCGGGCTAATTTGGCTAGGA	BOT	[T/C]	0	C1
CiC4659-06	ET109540	GCCTCTAGGATATGTATTAAACATCATTCCTCTTCCAGCATTTCTGTTTCCATTATGAAT[A/T]TGTCCAYGATATCCTCCATAGCCAAAACCTCCTYTTYTATTATTCCSTCTGACTTGAGAA	TOP	[A/T]	0.671	1	ACTTCGTCAGTAACGGACGCCAGCATTTCTGTTTCCATTATGAATA	GAGTCGAGGTCATATCGTGCCAGCATTTCTGTTTCCATTATGAATT	GATATCCTCCATAGCCAAAACGATCCCAATACGGCTTTGCAGTCGTCTGCCTATAGTGAGTC	GATCCCAATACGGCTTTGCAGTC	TOP	[A/T]	0	C1
CiC4659-13	ET109540	CTTGAGAATAATTRGAATTCATCAMTCCATAGTTAGCATTGAACATGACTTTAGTATTCT[A/G]ACTGTTCTGACTTTGTTCTAATCTTGCCTCATGTGTTAACAGTAAGGCATAAGCATCATT	BOT	[T/C]	0.856	1	ACTTCGTCAGTAACGGACGGCAAGATTAGAACAAAGTCAGAACAGTT	GAGTCGAGGTCATATCGTGGCAAGATTAGAACAAAGTCAGAACAGTC	GAATACTAAAGTCATGTTCAATGCGCTAATGGCGAGCGGTTCAATCGTCTGCCTATAGTGAGTC	GCTAATGGCGAGCGGTTCAATC	BOT	[T/C]	0	C2
CiC4666-02	ET109571	ATCAGCATGTATAGGATGGTCAGGTTTAGATAGCTTTGATGATTTAGTGCTTATGATTAG[A/G]CTTGATCATGTTAGATTTATATCAAGGTCARAATGAGTAATAATATTGATAAGAATATGT	TOP	[A/G]	0.71	1	ACTTCGTCAGTAACGGACGCTTTGATGATTTAGTGCTTATGATTAGA	GAGTCGAGGTCATATCGTGCTTTGATGATTTAGTGCTTATGATTAGG	TTGATCATGTTAGATTTATATCAAGGTGCCAATCACTCGGCAGATGAGGTCTGCCTATAGTGAGTC	TGCCAATCACTCGGCAGATGAG	TOP	[A/G]	0	C2
CiC4668-01	ET109578	TAATAAAAGTTAGCAAGCCGTCATAAAAATTATTAACATTTAACAAACCGATGGGTTTTT[A/G]ATGAATGTTCAAGTGGGCCYAAGATGCAAATGTAATTAGTGCCTCAAAAGTTGCAAGATC	BOT	[T/C]	0.701	1	ACTTCGTCAGTAACGGACGGCCCACTTGAACATTCATT	GAGTCGAGGTCATATCGTGGCCCACTTGAACATTCATC	AAAACCCATCGGTTTGTTAAATAGGAGCCTAGATAGCGTTGCGAGTCTGCCTATAGTGAGTC	AGGAGCCTAGATAGCGTTGCGA	BOT	[T/C]	0	C8
CiC4668-07	ET109578	ACYTTCCATAGTGAAACCCAGAAAGCACACAAATATTTTTGAATTGTTTACTCGAAGATG[A/C]TGCCATTGGACTAATTTTTCAAAAACAAGTTGTGAGTGTTTGAAAAATGAGCTCATATTT	BOT	[T/G]	0.94	1	ACTTCGTCAGTAACGGACTTTTTGAAAAATTAGTCCAATGGCAT	GAGTCGAGGTCATATCGTTTTTTGAAAAATTAGTCCAATGGCAG	ATCTTCGAGTAAACAATTCAAAAGATCCGCCATGACTGCCAATCAGTCTGCCTATAGTGAGTC	GATCCGCCATGACTGCCAATCA	BOT	[T/G]	0	C8
CiC4681-02	ET109640	AGGAACAGAGCACATGATCACCTGGAGCAAGGTATTCATAGGTACCTGCTAGCATAGTTA[A/T]ATTGGAGGAGTCTGGAGTTAGAAGTCTAGCCACGCCAAAGTCAGCAACAAATGCCTCCAA	BOT	[T/A]	0.884	1	ACTTCGTCAGTAACGGACGACTTCTAACTCCAGACTCCTCCAATT	GAGTCGAGGTCATATCGTGACTTCTAACTCCAGACTCCTCCAATA	AACTATGCTAGCAGGTACCTATGACTGGCCCATGAGAACGCCATCTGTCTGCCTATAGTGAGTC	CTGGCCCATGAGAACGCCATCT	BOT	[T/A]	0	C2	1
CiC4681-05	ET109640	ATGTTGCGGTGAACAATCGGCGGTGTGCGGTTATGATGCAAACAAGACAAAGCATGTGCT[A/G]CATTCTTKATYRCATTCACCCTCTTAGCCTAATCAAACTCAACAGCTTCATCATCATTGC	TOP	[A/G]	0.675	1	ACTTCGTCAGTAACGGACGGCAAACAAGACAAAGCATGTGCTA	GAGTCGAGGTCATATCGTGGCAAACAAGACAAAGCATGTGCTG	CATTCACCCTCTTAGCCTAATCAATACCGGAGTTCTTGCCGAGACGTCTGCCTATAGTGAGTC	AATACCGGAGTTCTTGCCGAGAC	TOP	[A/G]	0	C2	1
CiC4687-04	ET109671	GAAACGGGSCGCTGCAGTTTTTATATTCCTCATAATTGGCGGACACAGGAGGTGGAACAT[A/G]GACGAAAATGATATTTATGACGAAGAAAAACAAGCCGATCATGCTTGGACCAAGATGGAG	TOP	[A/G]	0.994	1	ACTTCGTCAGTAACGGACCGGACACAGGAGGTGGAACATA	GAGTCGAGGTCATATCGTCGGACACAGGAGGTGGAACATG	ACGAAAATGATATTTATGACGAACAACGATTGCTGAACGACTGACCGTCTGCCTATAGTGAGTC	CAACGATTGCTGAACGACTGACC	TOP	[A/G]	0	C2	1
CiC4687-07	ET109671	AACCAATTCGTTTCTTCTAAATTTTATATCTAATTGCTTGCTCTTTCAAAATGGGACTCC[A/G]TCTCCATCTCCATCTTGGTCCAAGCATGATCGGCTTGTTTTTCTTCGTCATAAATATCAT	BOT	[T/C]	0.906	1	ACTTCGTCAGTAACGGACGTGGACCAAGATGGAGATGGAGAT	GAGTCGAGGTCATATCGTGTGGACCAAGATGGAGATGGAGAC	GAGTCCCATTTTGAAAGAGCCGAAGCTGCGTCTGTTACAAGAGGTCTGCCTATAGTGAGTC	CGAAGCTGCGTCTGTTACAAGAG	BOT	[T/C]	0	C7
CiC4689-02	ET109681	AAAGATCCAAAAGATAAATGAGCTGCCTAAAAGTTGAAACAAGATTCAGATGAACYAAGT[A/T]GAGCAGAAAAGAGCATACCTGCAAAGATCTAACCTTTACACTAAAATCCTCCATACGAAG	BOT	[T/A]	0.758	1	ACTTCGTCAGTAACGGACGTTGCAGGTATGCTCTTTTCTGCTCT	GAGTCGAGGTCATATCGTGTTGCAGGTATGCTCTTTTCTGCTCA	GTTCATCTGAATCTTGTTTCAACTGTACGGCGTCAGTTTACCTAGCGTCTGCCTATAGTGAGTC	TGTACGGCGTCAGTTTACCTAGC	BOT	[T/A]	0	C2	1
CiC4689-04	ET109681	AGCAAGCAGGTTGGTTTGCTAATATCAAGTTTTGATTTATTTGTCCCATAATTTGTTTTG[A/C]TTGAGTTCATTATTCTATGGCTRGCGTCTTAGACATTTATATATTTGTTGCTTCCACTGT	TOP	[A/C]	0.693	1	ACTTCGTCAGTAACGGACGTGATTTATTTGTCCCATAATTTGTTTTGA	GAGTCGAGGTCATATCGTGTGATTTATTTGTCCCATAATTTGTTTTGC	TGAGTTCATTATTCTATGGCTTTCGACACAACACCGAGCCGTTGTCTGCCTATAGTGAGTC	TTCGACACAACACCGAGCCGTT	TOP	[A/C]	0	C2	1
CiC4704-01	ET109791	TAACCTTCTTCTTTKTTTGCACGAACATGGAGAATTCAATTTATTGGCTTCGGTTTCTTT[A/G]AACAGAATTTCTTGCACATCTCCTTAATTACTTCCACAAATTGATTTGATCTTCAATGTT	TOP	[A/G]	0.903	1	ACTTCGTCAGTAACGGACGTCAATTTATTGGCTTCGGTTTCTTTA	GAGTCGAGGTCATATCGTGTCAATTTATTGGCTTCGGTTTCTTTG	ACAGAATTTCTTGCACATCTCCGGCAGTGCGTTTACTGAACCAGTCTGCCTATAGTGAGTC	CGGCAGTGCGTTTACTGAACCA	TOP	[A/G]	0	C1
CiC4704-05	ET109791	TGTGATACTAATAACTAAACCAACTTTTACAAGCTAAAGCCCTAATTGCCATGTAATTGA[A/G]AACAATAAAAGCCAAAAGCTATTGATTTCCTTCCTTTATTCTACTTTGACTTTCCATTCA	TOP	[A/G]	0.954	1	ACTTCGTCAGTAACGGACAAGCCCTAATTGCCATGTAATTGAA	GAGTCGAGGTCATATCGTAAGCCCTAATTGCCATGTAATTGAG	ACAATAAAAGCCAAAAGCTATTGAGTTGGTAGCGAGGCCCATAACGTCTGCCTATAGTGAGTC	AGTTGGTAGCGAGGCCCATAAC	TOP	[A/G]	0	C8
CiC4714-01	ET109848	AGTTTATTTGGAGGTTTTGCTAGTGGTAGAGAAGCTTTAAAAAATATTGTTTCAGCACTT[A/G]AAGTATTTCCTCTTTGATAACCAAGACCATGATGATTTGCATTGGACTTTTCTAATGTTA	BOT	[T/C]	0.805	1	ACTTCGTCAGTAACGGACTGGTCTTGGTTATCAAAGAGGAAATACTTT	GAGTCGAGGTCATATCGTTGGTCTTGGTTATCAAAGAGGAAATACTTC	AGTGCTGAAACAATATTTTTTAAACGGGAACGGTTGAGATTATCGTCGTCTGCCTATAGTGAGTC	CGGGAACGGTTGAGATTATCGTC	BOT	[T/C]	0	C2	1
CiC4717-02	ET109869	GAAACATTTGAGGCTATGGATTTTCGAGTGCAGAGAACCCAGTCACAAAGCTTTYAACCT[A/G]GGGTTGGCTGCTGCTGTGCTTCTGGCTCTTGCCCATGTTATTGCTAATTTGCTTGGTGGG	BOT	[T/C]	0.65	1	ACTTCGTCAGTAACGGACCACAGCAGCAGCCAACCCT	GAGTCGAGGTCATATCGTCACAGCAGCAGCCAACCCC	AAAGCTTTGTGACTGGGTTCTATCGGTTAGTATCAGAGCACGAGAGTCTGCCTATAGTGAGTC	ATCGGTTAGTATCAGAGCACGAGA	BOT	[T/C]	0	C2	1
CiC4717-04	ET109869	CTTGGTATGTGGTCTCATCCTCTGATAATTTCATCATCACTTCTAAGAAAAATTTACCCC[A/G]AAATTTATTATATCAATTGTTGTTAAATAACAGGATCACACTAGCGGTTGGGTTCTCGTT	TOP	[A/G]	0.629	1	ACTTCGTCAGTAACGGACTCATCACTTCTAAGAAAAATTTACCCCA	GAGTCGAGGTCATATCGTTCATCACTTCTAAGAAAAATTTACCCCG	AATTTATTATATCAATTGTTGTTAAAAAAGTCGCTTTACGGAGACACAGGGTCTGCCTATAGTGAGTC	AAAGTCGCTTTACGGAGACACAGG	TOP	[A/G]	0	C2	1
CiC4725-03	ET109912	TTTTAAAGTATAAACTAAATTTAATTGTAGTTGAGTGAAAAAGAATCTCAATGGGTTTTT[A/T]ACTGTTCTTACGAGTTACTGCAAGATTGCTATAACATTTTGCTCTAATAGCTTACATTAT	TOP	[A/T]	0.898	1	ACTTCGTCAGTAACGGACTGAAAAAGAATCTCAATGGGTTTTTA	GAGTCGAGGTCATATCGTTGAAAAAGAATCTCAATGGGTTTTTT	CTGTTCTTACGAGTTACTGCAAGCTTCAGCATCCGAATCAGGTCCGTCTGCCTATAGTGAGTC	CTTCAGCATCCGAATCAGGTCC	TOP	[A/T]	0	C1
CiC4732-05	ET110025	CTTCTGTGAAGAGCAGTTTATTTATGATTTACCTGCTAGACTTGGMAAATGCATTAAATC[A/G]GAAGCCTATGCTGATGCAGTCAGGTTCTATACTGGAGCAWTGCCTATTTTTAAGGTCGTT	BOT	[T/C]	0.661	1	ACTTCGTCAGTAACGGACGCTGACTGCATCAGCATAGGCTTCT	GAGTCGAGGTCATATCGTGCTGACTGCATCAGCATAGGCTTCC	CCAAGTCTAGCAGGTAAATCATAGCTCAGGTAAACCCGATAAGTCGGTCTGCCTATAGTGAGTC	GCTCAGGTAAACCCGATAAGTCG	BOT	[T/C]	0	C1
CiC4732-07	ET110025	CTTGGMAAATGCATTAAATCRGAAGCCTATGCTGATGCAGTCAGGTTCTATACTGGAGCA[A/T]TGCCTATTTTTAAGGTCGTTTAGTTCATACACTGGTCCTGTGCTAGTTTGATTGATGCGT	TOP	[A/T]	0.968	1	ACTTCGTCAGTAACGGACTGCAGTCAGGTTCTATACTGGAGCAA	GAGTCGAGGTCATATCGTTGCAGTCAGGTTCTATACTGGAGCAT	GCCTATTTTTAAGGTCGTTTAGTAAAGCTCGGTTTTCCGTGGACCGTCTGCCTATAGTGAGTC	AAAGCTCGGTTTTCCGTGGACC	TOP	[A/T]	0	C8
CiC4743-02	ET110091	ACATTGTTTTCGTGACTCATAATCCAATAAAATTGCTCTTGAATCCTTGTACTAATTGAA[A/T]GGTTAGTTGTGCATAAAATGCATGAACAAAGGAGCCACTTAAATTTATAAAATATATTCA	BOT	[T/A]	0.917	1	ACTTCGTCAGTAACGGACGTCATGCATTTTATGCACAACTAACCT	GAGTCGAGGTCATATCGTGTCATGCATTTTATGCACAACTAACCA	TCAATTAGTACAAGGATTCAAGAGTCATAACGATTCGTGTGACAGTTCGTCTGCCTATAGTGAGTC	TCATAACGATTCGTGTGACAGTTC	BOT	[T/A]	0	C3	1
CiC4747-02	ET110115	TTGCCTCCTCTCTCCATGGCTATAAGTGTTCATAGGTCTGAGCTTGTGCTTGTGGCTCAC[A/G]TGCTCATGCTTTTATTTTTTATTATACAAAGTGYTCATAAGTGTTCATTTTGTTCTGATC	TOP	[A/G]	0.935	1	ACTTCGTCAGTAACGGACGTGAGCTTGTGCTTGTGGCTCACA	GAGTCGAGGTCATATCGTGTGAGCTTGTGCTTGTGGCTCACG	GCTCATGCTTTTATTTTTTATTATCATTAACCGGCTTGTCTGAACTCTGTCTGCCTATAGTGAGTC	CATTAACCGGCTTGTCTGAACTCT	TOP	[A/G]	0	C2	1
CiC4747-06	ET110115	GCAAATATCTGTAAAACTAAAATACAGTTCAACCACAATGCATTCAGCAAAAACACTTGC[A/G]TTTTCAAGTCACTCTGCAGCCTTGTCCCCCTGGCAACTAGAGATTACCTAAGGAAAGGAC	BOT	[T/C]	0.888	1	ACTTCGTCAGTAACGGACCAAGGCTGCAGAGTGACTTGAAAAT	GAGTCGAGGTCATATCGTCAAGGCTGCAGAGTGACTTGAAAAC	CAAGTGTTTTTGCTGAATGCGGTTGACGGCCTCCTTAGAGTAGTCTGCCTATAGTGAGTC	GGTTGACGGCCTCCTTAGAGTA	BOT	[T/C]	0	C2	1
CiC4764-01	ET110304	AATTACAATCACAAGAAAGAGAAATTGGACCATGGGTWTTGTTCATCATCAACATTGTTA[A/G]AAATGGGGTATAATTTATAATGAAACGGGAAAGCTTTAATTCTTCCAAAAATTAAATCAA	BOT	[T/C]	0.689	1	ACTTCGTCAGTAACGGACGCGTTTCATTATAAATTATACCCCATTTT	GAGTCGAGGTCATATCGTGCGTTTCATTATAAATTATACCCCATTTC	AACAATGTTGATGATGAACAACTGTGGACACCAACCGAATATCACGTCTGCCTATAGTGAGTC	CTGTGGACACCAACCGAATATCAC	BOT	[T/C]	0	C5
CiC4764-05	ET110304	TGGTCCAATTTCTCTTTCTTGTGATTGTAATTTCTGAGTTTCAGCTAATATTACTGCATT[A/C]TTGTTGATGAGCTTGATTCTTCAAGCTTCTATTGCTTGGATTCATAAACTTCTATTGCCA	BOT	[T/G]	0.919	1	ACTTCGTCAGTAACGGACGCTTGAAGAATCAAGCTCATCAACAAT	GAGTCGAGGTCATATCGTGCTTGAAGAATCAAGCTCATCAACAAG	ATGCAGTAATATTAGCTGAAACTCACACTGGTTGCCAATTCGTATCGCGTCTGCCTATAGTGAGTC	CACTGGTTGCCAATTCGTATCGC	BOT	[T/G]	0	C7
CiC4770-01	ET110156	TTGTCGATTGCATTGTCGCTCATGTCCAGCTCCTCCAAGTTACTTAAGGAATTCAGTCCT[A/G]CATTTATGCCAACACTTAAAACAGGGTTAATTAAATAACTTATTTTCTYCTTCTTTGTTT	BOT	[T/C]	0.933	1	ACTTCGTCAGTAACGGACCCCTGTTTTAAGTGTTGGCATAAATGT	GAGTCGAGGTCATATCGTCCCTGTTTTAAGTGTTGGCATAAATGC	GGACTGAATTCCTTAAGTAACTTGAAACCACCGCAGTGTTGTCCACGTCTGCCTATAGTGAGTC	AAACCACCGCAGTGTTGTCCAC	BOT	[T/C]	0	C2	1
CiC4770-11	ET110156	CAGTAGGTAAAGTTGAAATAAATTTTTATTCCTTACAAATTTAAATTCGCCGTTGTCAGC[A/C]AAATATACCTACTTAAAATCATCGGTCAGGCCCTTGGCAACTGYTTTTTAGGTTTTTCKG	BOT	[T/G]	0.614	1	ACTTCGTCAGTAACGGACGTGACCGATGATTTTAAGTAGGTATATTTT	GAGTCGAGGTCATATCGTGTGACCGATGATTTTAAGTAGGTATATTTG	CTGACAACGGCGAATTTAAATTACCGTTTGACCTGGGAGTTACTGGTCTGCCTATAGTGAGTC	TACCGTTTGACCTGGGAGTTACTG	BOT	[T/G]	0	C4
CiC4773-02	ET110343	CGGGCACCCAAACGCTTATATAGTGCCAACAAACACTCCAACCCAAAGTCTGAATCTAGC[A/G]CAATCTTAACCTTATTCTCTGGGTTTGTAACGTTTAACAGAATCTGTGAGCTCGAGCCTA	TOP	[A/G]	0.962	1	ACTTCGTCAGTAACGGACGTCCAACCCAAAGTCTGAATCTAGCA	GAGTCGAGGTCATATCGTGTCCAACCCAAAGTCTGAATCTAGCG	AATCTTAACCTTATTCTCTGGGTTATCGCAAGTTGTTGTCAATGGGCAGTCTGCCTATAGTGAGTC	ATCGCAAGTTGTTGTCAATGGGCA	TOP	[A/G]	0	C1
CiC4783-03	ET110379	AGATATTTTAACATTTTAAAAAAGTTTTCCAACGTCTACTCCTAAAAACTCAAAATTTAA[A/T]TTTTTACTAGTAGAGGCAAAATATCTTATTTTAATYTTCAAAAATCTACTAAAAAAAAAA	TOP	[A/T]	0.637	1	ACTTCGTCAGTAACGGACCGTCTACTCCTAAAAACTCAAAATTTAAA	GAGTCGAGGTCATATCGTCGTCTACTCCTAAAAACTCAAAATTTAAT	TTTTACTAGTAGAGGCAAAATATCTTATCTAATTCCGGTTGCGTAGGTCGGTCTGCCTATAGTGAGTC	ATCTAATTCCGGTTGCGTAGGTCG	TOP	[A/T]	0	C2
CiC4784-05	ET110381	AGAATTAGATGGGTAATGGTTAAGGCTCAAACAAAGGTAGCAAATAAAGGTCTTCGGGTA[A/G]AGAAAAAGGAAAATGCGAGAATAGAAAAATGGTAAATGGTTTGCCCTTATCATTTTAATG	TOP	[A/G]	0.907	1	ACTTCGTCAGTAACGGACGGTAGCAAATAAAGGTCTTCGGGTAA	GAGTCGAGGTCATATCGTGGTAGCAAATAAAGGTCTTCGGGTAG	GAAAAAGGAAAATGCGAGAATAATGCGGTTGCCCTGGCGTAATAGTCTGCCTATAGTGAGTC	ATGCGGTTGCCCTGGCGTAATA	TOP	[A/G]	0	C1
CiC4784-06	ET110381	GAAAAAGGAAAATGCGAGAATAGAAAAATGGTAAATGGTTTGCCCTTATCATTTTAATGC[A/C]TAAAATCCCGTAATGTGGCTTCAACATGCATAAYAAAGCAAGTTCTAGAATAAACAAACT	BOT	[T/G]	0.967	1	ACTTCGTCAGTAACGGACTTGAAGCCACATTACGGGATTTTAT	GAGTCGAGGTCATATCGTTTGAAGCCACATTACGGGATTTTAG	CATTAAAATGATAAGGGCAAACCTAGAACGTCAGACCGGCTTGCGTCTGCCTATAGTGAGTC	CTAGAACGTCAGACCGGCTTGC	BOT	[T/G]	0	C8
CiC4787-09	ET110390	GCATAGAAAACCMTTCACTWSTMYMGCCAYCAAGCAGCAAGCAAGATTTCTTGAGTTTAY[A/C]AACCAATGTATGTGCTCTATCCCGTGCCTCATCCACCGTGTGGATGTTTTGTGTTAAGGA	BOT	[T/G]	0.945	1	ACTTCGTCAGTAACGGACCGGGATAGAGCACATACATTGGTTT	GAGTCGAGGTCATATCGTCGGGATAGAGCACATACATTGGTTG	TAAACTCAAGAAATCTTGCTTGCGACATCCGACCTCAGAGTTGTGTCTGCCTATAGTGAGTC	CGACATCCGACCTCAGAGTTGT	BOT	[T/G]	0	C2
CiC4790-01	ET110402	GGGTGTTCAAGAAATTGGATGATGTATTTGATGCCATCACCGGATTTTATATGAGTAGCC[A/G]CCGACTCTGCAAATTGAACAAATTTACAGGAAGAATGGTTATTATAAATTTCATTGCATC	BOT	[T/C]	0.966	1	ACTTCGTCAGTAACGGACAATTTGTTCAATTTGCAGAGTCGGT	GAGTCGAGGTCATATCGTAATTTGTTCAATTTGCAGAGTCGGC	GCTACTCATATAAAATCCGGTGGAAGGGTATCGCCTTGTATGTCGGTCTGCCTATAGTGAGTC	GAAGGGTATCGCCTTGTATGTCG	BOT	[T/C]	0	C2	1
CiC4790-02	ET110402	AGGGCATTCAATGCAGTCAGAATCTATTGTTTCCAGCCTTTTGGGTCTCTTATCTGGTGT[A/G]TCTCCTCAGTGTCAAGTGTCCACACTTCGTATCCTATGTGGAATTGCTTCATCTCCCCAG	BOT	[T/C]	0.938	1	ACTTCGTCAGTAACGGACTGTGGACACTTGACACTGAGGAGAT	GAGTCGAGGTCATATCGTTGTGGACACTTGACACTGAGGAGAC	CACCAGATAAGAGACCCAAAAGATCGTCGAGGGCAGGATCTGTCGTCTGCCTATAGTGAGTC	ATCGTCGAGGGCAGGATCTGTC	BOT	[T/C]	0	C2	1
CiC4794-01	ET088121	AACAGCTCCTTGCCTCAAGATCAGAACCTTCAGTTGCAAGTTCTGGTTCAAGTTCTTCTG[A/G]TGATGCTGAGCCRTTCATTTCCCTTGGAGATGATAACGAAGAYGAYTGCTTCGGAATCCT	TOP	[A/G]	0.61	1	ACTTCGTCAGTAACGGACGTGCAAGTTCTGGTTCAAGTTCTTCTGA	GAGTCGAGGTCATATCGTGTGCAAGTTCTGGTTCAAGTTCTTCTGG	CATTTCCCTTGGAGATGATAACGATTTGGAGCCGGACAATGACTCGTCTGCCTATAGTGAGTC	GATTTGGAGCCGGACAATGACTC	TOP	[A/G]	0	C1
CiC4794-05	ET088121	ATGGGAAAATACTTTTTTTTATTATTTACAATGCTTTATCGGAGGCAGGATTCCGAAGCA[A/G]TCRTCTTCGTTATCATCTCCAAGGGAAATGAAYGGCTCAGCATCAYCAGAAGAACTTGAA	TOP	[A/G]	0.717	1	ACTTCGTCAGTAACGGACGGGAGGCAGGATTCCGAAGCAA	GAGTCGAGGTCATATCGTGGGAGGCAGGATTCCGAAGCAG	TCTTCGTTATCATCTCCAAGGATACGCTTGGGTCCTGCCACAAGTCTGCCTATAGTGAGTC	ATACGCTTGGGTCCTGCCACAA	TOP	[A/G]	0	C8
CiC4796-02	ET110437	TAAGATGATATAAGCAAAATGATATTAGACCAAACAACTACTAATAACCACCAAAGTTCA[A/G]GTCCAATATAATTGAAATCTACTAAAATATACAATGATATAAGCAAAATATTCAACATAT	TOP	[A/G]	0.651	1	ACTTCGTCAGTAACGGACGAAACAACTACTAATAACCACCAAAGTTCAA	GAGTCGAGGTCATATCGTGAAACAACTACTAATAACCACCAAAGTTCAG	TCCAATATAATTGAAATCTACTAAAAGTTAGCGTAATAGTGGTCAGGCCGTCTGCCTATAGTGAGTC	GTTAGCGTAATAGTGGTCAGGCC	TOP	[A/G]	0	C2	1
CiC4797-03	ET110445	ATATTTTATATTATCATTTAACACAAGCTCCAAGAGAAGATWTTCATTTCATTCAYCATC[A/G]TTAGCACCCATCCAACATGATGCCTACAATAATGATTAAGATTAATATTTTCCAAAGAAT	BOT	[T/C]	0.61	1	ACTTCGTCAGTAACGGACGCATCATGTTGGATGGGTGCTAAT	GAGTCGAGGTCATATCGTGCATCATGTTGGATGGGTGCTAAC	ATCTTCTCTTGGAGCTTGTGTTAAGACCACGCTTCATCTGGCATGGTCTGCCTATAGTGAGTC	AGACCACGCTTCATCTGGCATG	BOT	[T/C]	0	C8
CiC4827-01	ET072918	AGGAGGATGATCCATTTGAGGCACTGTTTAGCCTGCTGGAAGAAGATCTTAAGAATGATG[A/G]CTCAACTATAGACGATGACGACGAGGAGATTGATGAAGAAGATTTGGATAAGCTTGCAAC	BOT	[T/C]	0.939	1	ACTTCGTCAGTAACGGACGCCTCGTCGTCATCGTCTATAGTTGAGT	GAGTCGAGGTCATATCGTGCCTCGTCGTCATCGTCTATAGTTGAGC	ATCATTCTTAAGATCTTCTTCCAGCGAGTGGCTCCTCAACGTCCAGGTCTGCCTATAGTGAGTC	CGAGTGGCTCCTCAACGTCCAG	BOT	[T/C]	0	C2	1
CiC4831-01	ET110733	GCACACAGCAGAGCTACATTGATCATCACCATCACTTGTTCTTTGTCAAAATTTGAACCC[A/G]GATTTGTATCAACTAGCTCCATTAATTTTCCTTGCTCTTTTAATACAAGCGCCTGATTGA	TOP	[A/G]	0.914	1	ACTTCGTCAGTAACGGACGTTGTTCTTTGTCAAAATTTGAACCCA	GAGTCGAGGTCATATCGTGTTGTTCTTTGTCAAAATTTGAACCCG	ATTTGTATCAACTAGCTCCATTAATGCTCTCTTCGTGTATAAACGGGGGTCTGCCTATAGTGAGTC	TGCTCTCTTCGTGTATAAACGGGG	TOP	[A/G]	0	C2	1
CiC4831-03	ET110733	ACTCCAGCTGTAGAAGAACCTGGAGGCGGCCCATAAATTGACGACGTGCTTTGTGTAGTA[A/C]TTGCAGTGTTTTCTACGCAGAATTGGTAATATTTCCTCATTGCTTCTGCTTGGTTTCATC	BOT	[T/G]	0.882	1	ACTTCGTCAGTAACGGACGCAATTCTGCGTAGAAAACACTGCAAT	GAGTCGAGGTCATATCGTGCAATTCTGCGTAGAAAACACTGCAAG	ACTACACAAAGCACGTCGTCGTTTAATACGGGGCCACAACTTCCGTCTGCCTATAGTGAGTC	GTTTAATACGGGGCCACAACTTCC	BOT	[T/G]	0	C2	1
CiC4834-02	ET110769	TGCAATAGACCTGCAAAAGATGGAAAAGAACTTGGCTACAAAAGAATTAAAACAAATYTG[A/G]AATAGTGCAGTTGATGTAGCCGTTGCTTTAGCAACCATTGCTGTAGCAATCCTAGAACAA	BOT	[T/C]	0.754	1	ACTTCGTCAGTAACGGACCAACGGCTACATCAACTGCACTATTT	GAGTCGAGGTCATATCGTCAACGGCTACATCAACTGCACTATTC	ATTTGTTTTAATTCTTTTGTAGCCTATACAACAGCCCTACTCGTCAGGGTCTGCCTATAGTGAGTC	TATACAACAGCCCTACTCGTCAGG	BOT	[T/C]	0	C1
CiC4841-04	ET110804	ACATCTCCTAGGCAAGGCTTCTTGGATGTTGCAGCAACCATTACTTCTCCTTGATAATTT[A/C]TGATAATGCTCCCGAGTCTACCAAAACCGCCTTCCATGTCCACAGCTGCATCAGTGTTAA	BOT	[T/G]	0.966	1	ACTTCGTCAGTAACGGACGTTGGTAGACTCGGGAGCATTATCAT	GAGTCGAGGTCATATCGTGTTGGTAGACTCGGGAGCATTATCAG	AATTATCAAGGAGAAGTAATGGTTAACAGTCGCCGAGTCTCATCAACGTCTGCCTATAGTGAGTC	AACAGTCGCCGAGTCTCATCAAC	BOT	[T/G]	0	C5	1
CiC4853-01	ET110900	TCTTCTAGTTCTTCCTTTATTCCATGAATTATGTACACATGCCATGCTTAAATTGTGCCT[A/G]TTAAAATAAGTTTCTTGCAATAATGAGTTTGCAAGTCTTTATTGTCTTCTAGAAATTCTG	TOP	[A/G]	0.957	1	ACTTCGTCAGTAACGGACCATGCCATGCTTAAATTGTGCCTA	GAGTCGAGGTCATATCGTCATGCCATGCTTAAATTGTGCCTG	TAAAATAAGTTTCTTGCAATAATGATCAATCTTGCGACCCAAGCTAGGGTCTGCCTATAGTGAGTC	TCAATCTTGCGACCCAAGCTAGG	TOP	[A/G]	0	C2	1
CiC4853-04	ET110900	TTATTTAGGGGGTTTTCGGGAACCTTCGGGGATCCCTTTTATTATTCGAGGGGGGGGACG[A/G]AAATTTCTTTAAACAATTCTGATGGGGACGAGGAAGAGATTGAGACATATGCAAAATATC	TOP	[A/G]	0.984	1	ACTTCGTCAGTAACGGACGTATTATTCGAGGGGGGGGACGA	GAGTCGAGGTCATATCGTGTATTATTCGAGGGGGGGGACGG	AATTTCTTTAAACAATTCTGATGGATCGTCCCATCGCAAGCCTGAGGTCTGCCTATAGTGAGTC	ATCGTCCCATCGCAAGCCTGAG	TOP	[A/G]	0	C2
CiC4857-03	ET110930	CACGTGCTGAATGGTGTACATAGCTCAACAAATCAAGAGTGGATCAATTTCATGTTGATC[A/G]GCATAATGTCAAGCTTCTTTTGATGCGGAGTCATTTGTTAGAGAGAAAAGCAACTGAAGA	BOT	[T/C]	0.933	1	ACTTCGTCAGTAACGGACGGCATCAAAAGAAGCTTGACATTATGCT	GAGTCGAGGTCATATCGTGGCATCAAAAGAAGCTTGACATTATGCC	ATCAACATGAAATTGATCCACTGTTCCGTGAATCCGACCTTACTCGTCTGCCTATAGTGAGTC	GTTCCGTGAATCCGACCTTACTC	BOT	[T/C]	0	C2	1
CiC4858-01	ET110931	GTTTTGAATAATGAATGTAGATTAATCTTTGGAGTTGTGCTTCACGTAGTGTCAAGAGTT[A/G]GATTAATTCTTGATTTAGTGTTTGTTCAATTGGTGTTTTCCACTGTAGAAAGAAAGACTG	TOP	[A/G]	0.864	1	ACTTCGTCAGTAACGGACGTGTGCTTCACGTAGTGTCAAGAGTTA	GAGTCGAGGTCATATCGTGTGTGCTTCACGTAGTGTCAAGAGTTG	ATTAATTCTTGATTTAGTGTTTGTTCACCCATCAAACCGTAAGTCTAGGCGTCTGCCTATAGTGAGTC	ACCCATCAAACCGTAAGTCTAGGC	TOP	[A/G]	0	C2	1
CiC4870-06	ET110993	TTGCTCGATATTTTGCTAYGGTGKTGGTTAATTATTGCTAATTTGGAGRTGTTGTGWTRA[A/G]TATTGATGGTGTTGGAGATGGATTATTAGCCTTGTTTGTCATGTGGAGATGTTTAATCAT	BOT	[T/C]	0.645	1	ACTTCGTCAGTAACGGACGAATCCATCTCCAACACCATCAATAT	GAGTCGAGGTCATATCGTGAATCCATCTCCAACACCATCAATAC	CTCCAAATTAGCAATAATTAACCACAGATGACCGCCATGTGATACTCGTCTGCCTATAGTGAGTC	CAGATGACCGCCATGTGATACTC	BOT	[T/C]	0	C8
CiC4876-02	ET080580	ATGTGGTAAAGAATGGGTACGGTTTCAACTTGGCTGATGAATTTGTGTAARTATCACATT[A/T]TTGGCATTTGTCTCTAAAGAAAACTGTTCTTGCTGACTTGATTGTTGAACAAAATCAGGT	BOT	[T/A]	0.619	1	ACTTCGTCAGTAACGGACCAGTTTTCTTTAGAGACAAATGCCAAT	GAGTCGAGGTCATATCGTCAGTTTTCTTTAGAGACAAATGCCAAA	TACACAAATTCATCAGCCAAGTACCAGGAGCGGTGAATGTGACTGTCTGCCTATAGTGAGTC	ACCAGGAGCGGTGAATGTGACT	BOT	[T/A]	0	C2	1
CiC4876-07	ET080580	ACTTGTAATTTGCTTTGCTTAGAATTTTAAGAAATGAGAGACCGTTGAACTCTGTAAATA[A/T]TCCACTCATTTGATTTGGTCATGTAAATCATCTTTACAGAATTGAGAATTTATCCTTTTC	BOT	[T/A]	0.962	1	ACTTCGTCAGTAACGGACGACATGACCAAATCAAATGAGTGGAT	GAGTCGAGGTCATATCGTGACATGACCAAATCAAATGAGTGGAA	ATTTACAGAGTTCAACGGTCTCTTCTAGCAACGGGTAATTGTCGGCGTCTGCCTATAGTGAGTC	TCTAGCAACGGGTAATTGTCGGC	BOT	[T/A]	0	C2	1
CiC4877-04	ET080581	CAGTTTATTCTAGTACATGGTACTTGCTTTGCCGTTGATGGAGTTCATCATGGCTTCTCT[A/G]CCACAAGAGGAGCCAGCGATGTTTTAGTGGGTCACAGTTATTTATGGTGGTCTCGGAGTT	BOT	[T/C]	0.875	1	ACTTCGTCAGTAACGGACGATCGCTGGCTCCTCTTGTGGT	GAGTCGAGGTCATATCGTGATCGCTGGCTCCTCTTGTGGC	GAGAAGCCATGATGAACTCCTCGCGTAATGGAACCATCTAACTCGTCTGCCTATAGTGAGTC	TCGCGTAATGGAACCATCTAACTC	BOT	[T/C]	0	C3	1
CiC4877-06	ET080581	TATAATGTAATTAATATTGATTACTTCTTGTRCTAGAGTTGCCAGGGATATTAAATTAGG[A/C]ATGAACAGCTACTAAAATTTGTCCGGGAAGCTCTCCATGGCTAATGAAACTCCGAGACCA	BOT	[T/G]	0.922	1	ACTTCGTCAGTAACGGACGCCGGACAAATTTTAGTAGCTGTTCATT	GAGTCGAGGTCATATCGTGCCGGACAAATTTTAGTAGCTGTTCATG	CTAATTTAATATCCCTGGCAACTATGGGCGAGCTACCTGACGTATGTCTGCCTATAGTGAGTC	ATGGGCGAGCTACCTGACGTAT	BOT	[T/G]	0	C2
CiC4880-01	ET080596	CACAGTATCTCTGAGGGACGTAGAGTTCAGGCTCTGAAGCAGAAACGTAGCCAGAGTTGG[A/G]CAGAAGGTAGCTCGAGCAGCAGACCACCGAAGAGAGGCGCGTATACAAATTACTCTGCTG	BOT	[T/C]	0.906	1	ACTTCGTCAGTAACGGACTCTGCTGCTCGAGCTACCTTCTGT	GAGTCGAGGTCATATCGTTCTGCTGCTCGAGCTACCTTCTGC	CAACTCTGGCTACGTTTCTGAGCATAACACTGCCCGTTAGACGGTCTGCCTATAGTGAGTC	AGCATAACACTGCCCGTTAGACG	BOT	[T/C]	0	C1
CiC4881-03	ET080601	CTGTYTACTCWCATGATGAAGTTASCATCRAACTTCCCGGAAGCTTCAAGAATCTAAACG[A/G]AAATTATCTGGCTTTCCAATTGATTAYGCGTCTTCATCACTCTACCCATTAGCCACGTTG	TOP	[A/G]	0.947	1	ACTTCGTCAGTAACGGACGCCGGAAGCTTCAAGAATCTAAACGA	GAGTCGAGGTCATATCGTGCCGGAAGCTTCAAGAATCTAAACGG	AATTATCTGGCTTTCCAATTGCCCTTTCGGACTGACAACCGGGGTCTGCCTATAGTGAGTC	CCCTTTCGGACTGACAACCGGG	TOP	[A/G]	0	C1
CiC4883-01	ET080613	AAATAGAATTGAATGTATATATTTGCATGATATGCATTTTTTTTCAACATCTGAATATAA[A/G]TGTTAAGTTGTTTGTTTTTCAAAAAGAAAATATCTAAAATATATATATATATATCTAACA	TOP	[A/G]	0.796	1	ACTTCGTCAGTAACGGACTGCATTTTTTTTCAACATCTGAATATAAA	GAGTCGAGGTCATATCGTTGCATTTTTTTTCAACATCTGAATATAAG	GTTAAGTTGTTTGTTTTTCAAAAAGACTTTCTATACAAAGCGTCGGCTGTCTGCCTATAGTGAGTC	GACTTTCTATACAAAGCGTCGGCT	TOP	[A/G]	0	C8
CiC4884-01	ET080615	ACAAACATCTACAATACTGATAAATGAAGTAGACTATTGCTAGAAAAAATAGYATAAAGC[A/G]GCTAATTTGAGGCCAATTTTAAGCAAGATAAATATTGAAAATATATATGTGCATGAATGA	BOT	[T/C]	0.645	1	ACTTCGTCAGTAACGGACGTGCTTAAAATTGGCCTCAAATTAGCT	GAGTCGAGGTCATATCGTGTGCTTAAAATTGGCCTCAAATTAGCC	TTTTTTCTAGCAATAGTCTACTTCATCATCTCGGATCAGCCCAGGCTGTCTGCCTATAGTGAGTC	TCATCTCGGATCAGCCCAGGCT	BOT	[T/C]	0	C2	1
CiC4893-01	ET080675	TTGATTGCACTGCTTTGGATGCAAAATAGTGAAACACGAAGCTTCTGACTTCACAGCAGA[A/G]GTATCAGTGCAAAACATGTGATCTATGAAATCCAAATTTCAATTTATGGAATCCAAATTC	TOP	[A/G]	0.972	1	ACTTCGTCAGTAACGGACCGAAGCTTCTGACTTCACAGCAGAA	GAGTCGAGGTCATATCGTCGAAGCTTCTGACTTCACAGCAGAG	TATCAGTGCAAAACATGTGATCGGCGCGATCCTATGACCACTGAGTCTGCCTATAGTGAGTC	GGCGCGATCCTATGACCACTGA	TOP	[A/G]	0	C2	1
CiC4894-09	ET080676	TGCAGGCATGGCTGGCCTTGCAGTGACATATGGCCTTAATTTAAATGCACGTTTATCACG[A/G]TGGATACTTAGCTTTTGCAAGCTTGAAAACAAAATTATCTCCATTGAAAGGATTTATCAG	BOT	[T/C]	0.945	1	ACTTCGTCAGTAACGGACGCAAGCTTGCAAAAGCTAAGTATCCAT	GAGTCGAGGTCATATCGTGCAAGCTTGCAAAAGCTAAGTATCCAC	GTGATAAACGTGCATTTAAATTAAAATGGCTGCGCTTGATCCAACGGTCTGCCTATAGTGAGTC	AATGGCTGCGCTTGATCCAACG	BOT	[T/C]	0	C2	1
CiC4896-01	ET080702	GAATGTTACAGTGCATAAATGGATGAGCTTTGCTTAAATAAGGAAGCAAAAACCTYAAAT[A/G]AGAGCACATTGAAGGCACACATTTGTAGGAATCAGAACAGGTTAGAAGTTATATTTCGAT	BOT	[T/C]	0.758	1	ACTTCGTCAGTAACGGACGAAATGTGTGCCTTCAATGTGCTCTT	GAGTCGAGGTCATATCGTGAAATGTGTGCCTTCAATGTGCTCTC	AGGTTTTTGCTTCCTTATTTAAGGAAACTTCGTCCAAGCTGTGAGATGTCTGCCTATAGTGAGTC	GAAACTTCGTCCAAGCTGTGAGAT	BOT	[T/C]	0	C1
CiC4905-01	ET080758	TGTAAAAATATTGTAAATGGGTTCTCTGAACATGATGACAGAATGAAAATTAGCATAGTT[A/T]GTCTAGCAACCTGATAATACAATGCTTGCCATTTTAATGGTGTTCATGGATTCATGGCAC	BOT	[T/A]	0.84	1	ACTTCGTCAGTAACGGACCAAGCATTGTATTATCAGGTTGCTAGACT	GAGTCGAGGTCATATCGTCAAGCATTGTATTATCAGGTTGCTAGACA	ACTATGCTAATTTTCATTCTGTCAACCTGGTTTAACCGTCGGCAACGTCTGCCTATAGTGAGTC	ACCTGGTTTAACCGTCGGCAAC	BOT	[T/A]	0	C2	1
CiC4932-01	ET085443	CCTCTCTTTATTTTGTTTCAATGAACAAAGCTTGTACAAAGTCGTCAAGGCATCCTTTTT[C/G]CCTCTACTTGAACCATATATCAACAGTGACACCAAGGGCGGTATTGCCCCACATGCACCA	TOP	[C/G]	0.94	1	ACTTCGTCAGTAACGGACCAAAGTCGTCAAGGCATCCTTTTTC	GAGTCGAGGTCATATCGTCAAAGTCGTCAAGGCATCCTTTTTG	CTCTACTTGAACCATATATCAACAGGGCGCAACTAGGTGCAATTCTCGTCTGCCTATAGTGAGTC	GGCGCAACTAGGTGCAATTCTC	TOP	[C/G]	0	C2	1
CiC4946-02	ET080953	CAAATTAGAAGGAGAGGAGCTCAAGAAGATCTTTTTGCTAATAGGCTACACCTACATATC[A/G]TCCATTAATGACGTGTTAATGTATGGCATGGGTTTGGGTTTGTTTCAAGGAATCAATAGG	BOT	[T/C]	0.889	1	ACTTCGTCAGTAACGGACGGCCATACATTAACACGTCATTAATGGAT	GAGTCGAGGTCATATCGTGGCCATACATTAACACGTCATTAATGGAC	ATATGTAGGTGTAGCCTATTAGCAGGCTCATGGTAGCGGGACTATCGTCTGCCTATAGTGAGTC	GGCTCATGGTAGCGGGACTATC	BOT	[T/C]	0	C2
CiC4947-01	ET080954	CAGGGGAAAGCGTGGCTGTCGTGGTTCTGTGAGATCTTGTGTGTTACGCCACGGCTCAGG[A/G]GAAAGCGTGGATGTCGTGCCTAGATTCTCGGGCTGGAGAGCATGTCTTGCCAACTGCCGT	BOT	[T/C]	0.68	1	ACTTCGTCAGTAACGGACGTAGGCACGACATCCACGCTTTCT	GAGTCGAGGTCATATCGTGTAGGCACGACATCCACGCTTTCC	CGTAACACACAAGATCTCACAGCGAGGATTACGTGTGCTCCCAGGTCTGCCTATAGTGAGTC	CGAGGATTACGTGTGCTCCCAG	BOT	[T/C]	0	C6
[truncated: 389 more rows]
